# Supplementary material for: Competition shapes the landscape of X-chromosome-linked genetic diversity
Source: Nat Genet. 2024 Jul 26;56(8):1678–88. doi: 10.1038/s41588-024-01840-5 (PMC11319201; doi:10.1038/s41588-024-01840-5)
Supplement: Supplementary file 3 — Marker genes for the annotation of multipotent and lineage-restricted progenitors. [file 41588_2024_1840_MOESM3_ESM.xlsx]

## Sheet: multipotent_progenitors
GeneId	GeneSymbol	EntrzId
ENSMUSG00000039735	Fnbp1l	214459
ENSMUSG00000048644	Ctxn1	330695
ENSMUSG00000007480	Mc5r	17203
ENSMUSG00000043088	Il17re	57890
ENSMUSG00000040938	Slc16a11	216867
ENSMUSG00000029153	Ociad2	433904
ENSMUSG00000105296	Gm19708	100503465
ENSMUSG00000026304	Rab17	19329
ENSMUSG00000086034	Gm15201	102640117
ENSMUSG00000027408	Cpxm1	56264
ENSMUSG00000081897	Gm15067	100503205
ENSMUSG00000086567	Gm2830	100040543
ENSMUSG00000039167	Adgrl4	170757
ENSMUSG00000040690	Col16a1	107581
ENSMUSG00000031480	Thsd1	56229
ENSMUSG00000023959	Clic5	224796
ENSMUSG00000021589	Rhobtb3	73296
ENSMUSG00000037060	Prkcdbp	109042
ENSMUSG00000047766	Lrrc49	102747
ENSMUSG00000026921	Egfl7	353156
ENSMUSG00000068263	Efcc1	58229
ENSMUSG00000035829	Ppp1r26	241289
ENSMUSG00000072966	Gprasp2	245607
ENSMUSG00000052914	Cyp2j6	13110
ENSMUSG00000040447	Spns2	216892
ENSMUSG00000032125	Robo4	74144
ENSMUSG00000022098	Bmp1	12153
ENSMUSG00000017950	Hnf4a	15378
ENSMUSG00000048148	Nwd1	319555
ENSMUSG00000025776	Crispld1	83691
ENSMUSG00000107061	Gm19590	100503198
ENSMUSG00000011171	Vipr2	22355
ENSMUSG00000044927	H1fx	243529
ENSMUSG00000003949	Hlf	217082
ENSMUSG00000075389	2810410L24Rik	100042332
ENSMUSG00000053168	9030619P08Rik	105892
ENSMUSG00000051790	Nlgn2	216856
ENSMUSG00000085396	Firre	103012
ENSMUSG00000086534	Gm16758	102640752
ENSMUSG00000092250	Gm20467	102638028
ENSMUSG00000030792	Dkkl1	50722
ENSMUSG00000104244	2900018N21Rik	72864
ENSMUSG00000106157	4930555A03Rik	100504653
ENSMUSG00000034245	Hdac11	232232
ENSMUSG00000021758	Ddx4	13206
ENSMUSG00000100215	Gm8292	666793
ENSMUSG00000096883	Shisa8	435145
ENSMUSG00000032827	Ppp1r9a	243725
ENSMUSG00000085936	2610307P16Rik	72518
ENSMUSG00000050071	Bex1	19716
ENSMUSG00000027478	Dnmt3b	13436
ENSMUSG00000044220	Nkx2-3	18089
ENSMUSG00000050108	Bpifc	270757
ENSMUSG00000077345	Snord70	100217459
ENSMUSG00000031503	Col4a2	12827
ENSMUSG00000031785	Adgrg1	14766
ENSMUSG00000000938	Hoxa10	15395
ENSMUSG00000097325	Gm16897	320400
ENSMUSG00000047904	Sstr2	20606
ENSMUSG00000024034	Tmprss3	140765
ENSMUSG00000026814	Eng	13805
ENSMUSG00000049670	Morn4	226123
ENSMUSG00000020546	Stxbp4	20913
ENSMUSG00000029223	Uchl1	22223
ENSMUSG00000040732	Erg	13876
ENSMUSG00000043648	Pld6	194908
ENSMUSG00000032717	Mdfi	17240
ENSMUSG00000052730	Gm5111	330305
ENSMUSG00000076431	Sox4	20677
ENSMUSG00000018570	2810408A11Rik	70419
ENSMUSG00000016494	Cd34	12490
ENSMUSG00000066235	Pomgnt2	215494
ENSMUSG00000044252	Osbpl1a	64291
ENSMUSG00000021098	4930447C04Rik	75801
ENSMUSG00000033032	Afap1l1	106877
ENSMUSG00000070576	Mn1	433938
ENSMUSG00000073988	Ttpa	50500
ENSMUSG00000024044	Epb41l3	13823
ENSMUSG00000031740	Mmp2	17390
ENSMUSG00000067377	Tspan6	56496
ENSMUSG00000038253	Hoxa5	15402
ENSMUSG00000051236	Msrb3	320183
ENSMUSG00000047394	Odf3b	70113
ENSMUSG00000023972	Ptk7	71461
ENSMUSG00000027684	Mecom	14013
ENSMUSG00000043557	Mdga1	74762
ENSMUSG00000074480	Mex3a	72640
ENSMUSG00000087651	1500009L16Rik	69784
ENSMUSG00000069769	Msi2	76626
ENSMUSG00000075514	Gm13375	433408
ENSMUSG00000015224	Cyp2j9	74519
ENSMUSG00000038227	Hoxa9	15405
ENSMUSG00000036186	Fam69b	56279
ENSMUSG00000072244	Trim6	94088
ENSMUSG00000086750	Gm11770	105243647
ENSMUSG00000099094	Gm19569	100503134
ENSMUSG00000054690	Emcn	59308
ENSMUSG00000028434	Epb41l4b	54357
ENSMUSG00000025486	Sirt3	64384
ENSMUSG00000005474	Myl10	59310

## Sheet: restricted_progenitors
GeneId	GeneSymbol	EntrzId
ENSMUSG00000032514	Ttc21a	74052
ENSMUSG00000086743	Hnrnpa1l2-ps	544954
ENSMUSG00000068480	Gm7551	665241
ENSMUSG00000060275	Nrg2	100042150
ENSMUSG00000054717	Hmgb2	97165
ENSMUSG00000082655	Gm7857	665941
ENSMUSG00000090544	Gm6576	625311
ENSMUSG00000074092	Gm6181	620782
ENSMUSG00000074093	Svip	75744
ENSMUSG00000046057	Gm15428	433368
ENSMUSG00000058625	Gm17383	100191011
ENSMUSG00000059252	Tpt1-ps5	627798
ENSMUSG00000096544	Gm4617	100043740
ENSMUSG00000029322	Plac8	231507
ENSMUSG00000082809	Gm14150	100043840
ENSMUSG00000106258	Rpl7a-ps7	668840
ENSMUSG00000082045	Gm11585	666411
ENSMUSG00000101932	Gm10074	100046579
ENSMUSG00000028832	Stmn1	16765
ENSMUSG00000020125	Elane	50701
ENSMUSG00000100033	Gm8337	666869
ENSMUSG00000058745	Gm9174	668450
ENSMUSG00000026238	Ptma	19231
ENSMUSG00000061311	Rag1	19373
ENSMUSG00000046865	Fbl	14113
ENSMUSG00000089640	Gm6397	623138
ENSMUSG00000078126	Rpl23a-ps3	666790
ENSMUSG00000105914	Gm19243	100462736
ENSMUSG00000073838	Tufm	233870
ENSMUSG00000081441	Gm6161	620542
ENSMUSG00000059647	Cbx3-ps7	100504483
ENSMUSG00000043091	Tuba1c	22146
ENSMUSG00000095720	Gm1604b	381059
ENSMUSG00000098915	Rpl15-ps2	666001
ENSMUSG00000073702	Rpl31	114641
ENSMUSG00000006179	Prss16	54373
ENSMUSG00000083826	Gm13039	100384872
ENSMUSG00000040950	Mgl2	216864
ENSMUSG00000083693	Gm11971	665283
ENSMUSG00000091269	Gm6682	626534
ENSMUSG00000071207	Gm8587	667350
ENSMUSG00000009350	Mpo	17523
ENSMUSG00000043346	Gm6741	627235
ENSMUSG00000080929	Gm12891	100504506
ENSMUSG00000100865	Gm9320	668724
ENSMUSG00000069306	Hist1h4m	100041230
ENSMUSG00000081969	Gm16471	670921
ENSMUSG00000068466	Gm5518	433238
ENSMUSG00000084129	Hmgb1-ps1	100039256
ENSMUSG00000083838	Gm11957	625729
ENSMUSG00000060962	Dmkn	73712
ENSMUSG00000057729	Prtn3	19152
ENSMUSG00000031786	Drc7	330830
ENSMUSG00000106135	Gm6543	625004
ENSMUSG00000056904	Gm5620	434428
ENSMUSG00000095692	Cbx3-ps2	142981
ENSMUSG00000081738	Hmgb1-ps2	100135427
ENSMUSG00000024681	Ms4a3	170813
ENSMUSG00000064357	mt-Atp6	17705
ENSMUSG00000080078	Gm15583	100043240
ENSMUSG00000075591	Gm10874	100303731
ENSMUSG00000024726	Carnmt1	67383
ENSMUSG00000040314	Ctsg	13035
ENSMUSG00000079225	Gm9531	671392
ENSMUSG00000066107	Gm12666	68280
ENSMUSG00000091561	Gm6665	626327
ENSMUSG00000081473	Gm4853	227112
ENSMUSG00000027597	Ahcy	269378
ENSMUSG00000081695	Rpsa-ps5	382504
ENSMUSG00000082746	Rps12-ps1	30964
ENSMUSG00000082741	Gm9703	677010
ENSMUSG00000003814	Calr	12317
ENSMUSG00000028378	Ptgr1	67103
ENSMUSG00000060777	Gm10087	102633269
ENSMUSG00000065944	Rnu2-10	19848
ENSMUSG00000082705	Gm15616	666545
ENSMUSG00000045842	Tgif2-ps2	634967
ENSMUSG00000054675	Tmem119	231633
ENSMUSG00000083993	Gm14398	622592
ENSMUSG00000033036	Gm7879	665989
ENSMUSG00000100007	Gm5527	433305
ENSMUSG00000046636	Gm7729	665646
ENSMUSG00000081622	Gm5937	546331
ENSMUSG00000048538	Gm9826	545302
ENSMUSG00000043223	Gm4835	225228
ENSMUSG00000081703	Gm6285	622098
ENSMUSG00000083311	Gm5643	434858
ENSMUSG00000106588	Gm17590	100579155
ENSMUSG00000029836	Cbx3	12417
ENSMUSG00000055795	Gm5160	382096
ENSMUSG00000092281	Hmgb1-ps7	434174
ENSMUSG00000007682	Dio2	13371
ENSMUSG00000070667	Rpl31-ps10	665533
ENSMUSG00000081071	Gm9836	100042244
ENSMUSG00000073554	Gm6960	629292
ENSMUSG00000105814	mmu-mir-703	735265
ENSMUSG00000049971	Glt1d1	319804
ENSMUSG00000079067	Hmgn2-ps1	100039489
ENSMUSG00000071532	Gm10335	100039571
ENSMUSG00000049235	Gm7324	652988
