# Supplementary material for: Competition shapes the landscape of X-chromosome-linked genetic diversity
Source: Nat Genet. 2024 Jul 26;56(8):1678–88. doi: 10.1038/s41588-024-01840-5 (PMC11319201; doi:10.1038/s41588-024-01840-5)
Supplement: Supplementary file 4 — Differentially expressed genes in multipotent and lineage-restricted progenitors. [file 41588_2024_1840_MOESM4_ESM.csv]

gene_name	pct.1	pct.2	p_val	p_val_adj	avg_log2FC
Rn18s-rs5	1	1	0	0	-1.327266844
Mir6236	1	1	0	0	-0.937324922
Lars2	1	1	0	0	-0.806098584
Uba52	1	1	2.17E-241	6.67E-237	0.464003538
Gm49980	1	1	3.81E-217	1.17E-212	-0.466421435
Rpl27a	1	1	6.97E-185	2.14E-180	0.444911586
Rpl22l1	1	1	9.53E-181	2.93E-176	0.436854651
Cd52	1	1	1.29E-164	3.98E-160	0.499990971
Rpl30	1	1	4.89E-158	1.50E-153	0.392642363
Xist	1	1	1.55E-152	4.76E-148	-0.727221314
Rps13	1	1	2.57E-148	7.91E-144	0.381683404
Rps24	1	1	1.09E-144	3.36E-140	0.356773196
Rps18-ps6	1	1	7.11E-140	2.18E-135	0.368233658
Rps15a	1	1	1.99E-135	6.12E-131	0.371658913
Ldhb	1	1	5.81E-135	1.78E-130	0.346031663
Rpl28	1	1	1.66E-131	5.10E-127	0.400343866
Rpl34	1	1	1.12E-130	3.43E-126	0.36759386
Rpl32	1	1	9.26E-126	2.85E-121	0.374658533
Rps20	1	1	1.61E-121	4.95E-117	0.390988773
Rps18	1	1	1.96E-121	6.01E-117	0.367318263
Ddx3x	1	1	2.29E-121	7.04E-117	-0.372531938
Rpl21	1	1	2.81E-120	8.64E-116	0.347067243
Emp3	1	1	2.82E-119	8.65E-115	0.358758873
Ankrd28	1	1	5.16E-119	1.58E-114	-0.328645455
Rpl23	1	1	9.37E-119	2.88E-114	0.346838329
Lmo1	1	1	2.78E-118	8.53E-114	0.357046812
Rpl15	1	1	3.52E-117	1.08E-112	0.356481092
Ddx17	1	1	6.09E-117	1.87E-112	-0.303920951
Rpl18	1	1	7.19E-117	2.21E-112	0.36566193
Rps7	1	1	7.23E-117	2.22E-112	0.346314586
Rps11	1	1	4.66E-114	1.43E-109	0.358774206
Rps27a	1	1	2.02E-113	6.21E-109	0.388899385
Rpl27	1	1	1.89E-110	5.80E-106	0.344308644
F13a1	1	1	4.43E-109	1.36E-104	0.606654024
Rgs10	1	1	8.72E-108	2.68E-103	0.403676533
Fau	1	1	2.02E-106	6.20E-102	0.349834372
Uqcrb	1	1	2.09E-106	6.43E-102	0.371915568
Rpl11	1	1	5.74E-103	1.76E-98	0.343050857
Serf2	1	1	1.12E-101	3.45E-97	0.325558521
Rps19	1	1	1.28E-99	3.95E-95	0.30762772
Rpl35a	1	1	5.89E-99	1.81E-94	0.323624847
Elob	1	1	8.95E-98	2.75E-93	0.301101319
S100a9	1	1	3.56E-96	1.09E-91	-0.770736702
Snrpd2	1	1	1.58E-95	4.85E-91	0.307926122
Atpif1	1	1	1.96E-95	6.01E-91	0.393222587
Rps10-ps2	1	1	1.72E-94	5.27E-90	0.259616039
Rpl29	1	1	3.00E-92	9.21E-88	0.314590867
Rpl35	1	1	3.31E-91	1.02E-86	0.316754641
Cox5b	1	1	4.92E-91	1.51E-86	0.355304031
Rps25	1	1	8.17E-91	2.51E-86	0.349639254
Rps23	1	1	1.94E-90	5.96E-86	0.328652329
Tbca	1	1	3.29E-90	1.01E-85	0.25946172
Ost4	1	1	8.48E-90	2.61E-85	0.284062857
Rpl26	1	1	2.60E-89	7.97E-85	0.304674461
Tsix	1	1	3.42E-89	1.05E-84	-0.286472909
Gng5	1	1	8.22E-88	2.53E-83	0.285645498
Atp5g1	1	1	8.12E-87	2.49E-82	0.386710148
Atrx	1	1	1.86E-86	5.70E-82	0.309027852
Polr2j	1	1	1.68E-85	5.16E-81	0.282470319
Ndufa13	1	1	6.29E-85	1.93E-80	0.282122589
Rps16	1	1	6.59E-85	2.02E-80	0.317496758
Gm10076	1	1	2.09E-84	6.42E-80	0.313317126
Rpl17	1	1	3.90E-84	1.20E-79	0.279772143
Micos13	1	1	1.62E-83	4.97E-79	0.277976072
Ndufb8	1	1	1.82E-82	5.60E-78	0.321364372
Rpl24	1	1	9.72E-81	2.99E-76	0.264259261
Pfdn5	1	1	6.71E-79	2.06E-74	0.249332036
Smdt1	1	1	5.40E-78	1.66E-73	0.311336354
Rpl22	1	1	7.79E-78	2.39E-73	0.29159915
Hint1	1	1	8.28E-78	2.54E-73	0.326789741
Atp5j2	1	1	1.99E-76	6.11E-72	0.294353792
Uqcrh	1	1	5.32E-76	1.63E-71	0.26215603
Rbx1	1	1	8.50E-76	2.61E-71	0.274849497
Kit	1	1	1.07E-75	3.30E-71	-0.2665011
Scand1	1	1	1.23E-75	3.78E-71	0.267580748
Gm2a	1	1	4.00E-75	1.23E-70	0.257131619
Rpl18a	1	1	1.90E-74	5.83E-70	0.265672996
Mrps16	1	1	2.84E-73	8.74E-69	0.259901252
Rps10	1	1	3.70E-73	1.14E-68	0.248810009
Ndufa7	1	1	1.31E-72	4.03E-68	0.248645558
BC005537	1	1	3.43E-72	1.05E-67	-0.277702127
Igf1r	1	1	3.93E-72	1.21E-67	-0.250739235
Ndufb3	1	1	4.48E-72	1.38E-67	0.274647049
Rpl13	1	1	1.24E-71	3.81E-67	0.288292196
Rpl9	1	1	2.89E-71	8.89E-67	0.274959602
Clec4a2	1	1	8.12E-71	2.49E-66	0.348709832
Snrpe	1	1	8.79E-71	2.70E-66	0.281755806
Cst3	1	1	1.25E-70	3.85E-66	0.338954391
Ndufs5	1	1	1.29E-70	3.96E-66	0.234835656
Nedd8	1	1	4.64E-69	1.43E-64	0.264307574
Ech1	1	1	8.11E-69	2.49E-64	0.235083057
Cox8a	1	1	4.07E-68	1.25E-63	0.299313033
Gstm1	1	1	4.76E-68	1.46E-63	-0.415635346
Cox6b1	1	1	4.93E-68	1.52E-63	0.295499469
Rps15	1	1	1.25E-67	3.83E-63	0.29155802
Clic1	1	1	1.62E-67	4.97E-63	0.262425945
Sptbn1	1	1	2.59E-66	7.96E-62	-0.248473479
Rpl36	1	1	1.39E-65	4.29E-61	0.254642196
Erbin	1	1	1.21E-64	3.71E-60	-0.219474138
Dnajc19	1	1	1.40E-64	4.30E-60	0.240331349
Alox5ap	1	1	1.75E-64	5.37E-60	0.280938816
Rps27l	1	1	5.25E-64	1.61E-59	0.304681257
Uqcrq	1	1	5.86E-64	1.80E-59	0.296035855
Sumo2	1	1	9.29E-63	2.85E-58	0.260254572
Polr2f	1	1	4.06E-62	1.25E-57	0.246754057
Mtln	1	1	1.34E-61	4.13E-57	0.215026424
Mrpl33	1	1	9.09E-61	2.79E-56	0.28114881
Tmem256	1	1	1.76E-60	5.40E-56	0.240886444
Scd2	1	1	2.52E-60	7.74E-56	-0.214668039
Eif3i	1	1	3.29E-60	1.01E-55	0.267406244
Hnrnph1	1	1	1.13E-59	3.47E-55	-0.256332588
Atp5j	1	1	1.42E-59	4.38E-55	0.249533947
Cox6c	1	1	2.89E-59	8.87E-55	0.264461336
Rps14	1	1	4.46E-59	1.37E-54	0.236478212
Snrpd1	1	1	4.50E-59	1.38E-54	0.279017533
Sap18	1	1	6.45E-59	1.98E-54	0.2407997
D8Ertd738e	1	1	1.04E-58	3.19E-54	0.234025176
Myl6	1	1	1.10E-58	3.37E-54	0.243038906
Nop10	1	1	1.28E-58	3.93E-54	0.269094756
Rpl36a	1	1	1.52E-58	4.68E-54	0.246096374
Rpl31	1	1	1.74E-58	5.33E-54	0.266406554
Rpl10a	1	1	2.42E-58	7.43E-54	0.251141149
Bsg	1	1	3.39E-58	1.04E-53	0.270908452
Erh	1	1	1.33E-57	4.10E-53	0.275967742
Atp8b4	1	1	1.82E-57	5.58E-53	-0.304444478
Ubb	1	1	2.10E-57	6.45E-53	0.303682043
Cenpx	1	1	1.55E-56	4.78E-52	0.236037007
Krtcap2	1	1	1.92E-56	5.91E-52	0.268853994
Chchd1	1	1	1.94E-56	5.97E-52	0.237730568
Cox7a2	1	1	4.52E-56	1.39E-51	0.280141939
Ptpn18	1	1	6.17E-56	1.90E-51	0.199401639
Fkbp11	1	1	1.28E-55	3.94E-51	0.254423411
Ndufa4	1	1	1.43E-55	4.39E-51	0.274272667
Ino80d	1	1	2.84E-55	8.73E-51	-0.201152081
Rps8	1	1	3.19E-55	9.81E-51	0.249512495
Ndufa11	1	1	3.97E-55	1.22E-50	0.227849355
Chmp2a	1	1	6.66E-55	2.05E-50	0.216688588
Rpl36al	1	1	1.55E-54	4.78E-50	0.230573319
Timm8b	1	1	6.45E-54	1.98E-49	0.212842409
Rplp1	1	1	9.36E-54	2.88E-49	0.259957544
Rbm3	1	1	1.09E-53	3.35E-49	0.250308176
Fth1	1	1	1.16E-53	3.55E-49	0.297175702
Vdac3	1	1	2.24E-53	6.87E-49	0.224703948
Fkbp3	1	1	3.34E-53	1.03E-48	0.2210497
Eif2s3x	1	1	3.92E-52	1.21E-47	-0.214029133
Uqcr10	1	1	4.04E-52	1.24E-47	0.249477418
Lsm5	1	1	4.77E-52	1.46E-47	0.228059728
Rps12	1	1	7.08E-52	2.18E-47	0.273046782
Mgl2	1	1	7.12E-52	2.19E-47	0.230491658
Trmt112	1	1	9.41E-52	2.89E-47	0.219810855
Lsm7	1	1	1.15E-51	3.53E-47	0.209507838
S100a13	1	1	1.92E-51	5.91E-47	0.190608532
Rpl19	1	1	2.35E-51	7.21E-47	0.242812485
Pdcd5	1	1	2.91E-51	8.96E-47	0.218495868
Lsm3	1	1	6.10E-51	1.87E-46	0.215656677
Arhgef2	1	1	7.13E-51	2.19E-46	-0.189606422
Ifitm3	1	1	1.34E-50	4.11E-46	0.343836493
Psmb2	1	1	1.49E-50	4.57E-46	0.243946486
Timm13	1	1	1.72E-50	5.27E-46	0.252845239
Ubxn1	1	1	1.83E-50	5.62E-46	0.211285331
Ncam1	1	1	2.20E-50	6.77E-46	-0.219876145
Snrpf	1	1	2.97E-50	9.12E-46	0.246697065
Reep5	1	1	3.41E-50	1.05E-45	0.238249909
Man1a	1	1	5.87E-50	1.80E-45	-0.191265104
Rwdd1	1	1	6.25E-50	1.92E-45	0.205385121
Atp5c1	1	1	6.58E-50	2.02E-45	0.250967849
Ndufb7	1	1	7.44E-50	2.29E-45	0.231143752
Bri3	1	1	9.96E-50	3.06E-45	0.187588417
Akap13	1	1	1.18E-49	3.61E-45	-0.215442955
Hmga2	1	1	1.56E-49	4.78E-45	-0.210183848
Ndufc2	1	1	1.91E-49	5.85E-45	0.234209087
Mrpl57	1	1	2.05E-49	6.31E-45	0.214229368
Lnpep	1	1	2.47E-49	7.60E-45	-0.1892374
Naca	1	1	2.58E-49	7.93E-45	0.232468056
Ube2m	1	1	4.27E-49	1.31E-44	0.232321258
Kdm5b	1	1	5.06E-49	1.56E-44	-0.194553339
Rpl14	1	1	6.71E-49	2.06E-44	0.244327745
Bola3	1	1	9.89E-49	3.04E-44	0.228670409
Dctpp1	1	1	1.29E-48	3.97E-44	0.237460451
Rpl39	1	1	1.30E-48	4.01E-44	0.219410888
Agps	1	1	1.43E-48	4.39E-44	-0.232937066
Lamtor2	1	1	1.51E-48	4.64E-44	0.261762525
Fxyd5	1	1	1.77E-48	5.44E-44	0.198332955
Myl10	1	1	1.94E-48	5.97E-44	0.266373032
Atp5l	1	1	2.42E-48	7.43E-44	0.19503893
Tmsb10	1	1	3.59E-48	1.10E-43	0.372772265
Mrps21	1	1	3.97E-48	1.22E-43	0.19630066
Atp5e	1	1	4.02E-48	1.23E-43	0.232434886
Cox5a	1	1	5.61E-48	1.72E-43	0.279988477
Rps2	1	1	8.97E-48	2.76E-43	0.285064211
Dtnbp1	1	1	1.12E-47	3.43E-43	0.192902602
Mrpl14	1	1	1.37E-47	4.22E-43	0.198126808
Myh9	1	1	1.66E-47	5.10E-43	-0.210882615
Rplp0	1	1	2.76E-47	8.48E-43	0.264335078
Cox7b	1	1	2.93E-47	8.99E-43	0.263470826
Mrps18c	1	1	4.74E-47	1.46E-42	0.195826152
Rps17	1	1	4.99E-47	1.53E-42	0.265040475
Ivns1abp	1	1	7.78E-47	2.39E-42	-0.214902407
mt-Cytb	1	1	7.88E-47	2.42E-42	0.235281141
Ifitm2	1	1	1.01E-46	3.11E-42	0.208540978
mt-Nd3	1	1	1.22E-46	3.74E-42	0.218452694
Nin	1	1	1.47E-46	4.52E-42	-0.236451499
Ndufa12	1	1	2.39E-46	7.35E-42	0.188032424
Ubl5	1	1	2.78E-46	8.54E-42	0.215161196
Eif1	1	1	3.40E-46	1.04E-41	0.223164102
Parp8	1	1	3.76E-46	1.16E-41	-0.211680806
Aurkaip1	1	1	5.07E-46	1.56E-41	0.218653148
Rplp2	1	1	6.17E-46	1.90E-41	0.221601607
Snrpg	1	1	6.24E-46	1.92E-41	0.231354664
Grpel1	1	1	8.44E-46	2.59E-41	0.215525231
Nenf	1	1	1.44E-45	4.44E-41	0.193073114
U2af1	1	1	1.93E-45	5.92E-41	0.231798021
1110038B12Rik	1	1	2.70E-45	8.30E-41	0.210666948
Nudc	1	1	4.64E-45	1.43E-40	0.22594632
Gpx4	1	1	8.61E-45	2.65E-40	0.224266391
Mrpl20	1	1	8.96E-45	2.75E-40	0.234989004
Psmc2	1	1	9.70E-45	2.98E-40	0.208009132
Psenen	1	1	1.25E-44	3.84E-40	0.179217377
Rnaseh2c	1	1	1.88E-44	5.76E-40	0.235709313
Snrnp40	1	1	2.23E-44	6.86E-40	0.202021537
Rpl41	1	1	2.61E-44	8.03E-40	0.246876791
Dio2	1	1	3.45E-44	1.06E-39	-0.190081613
Gnb2	1	1	3.45E-44	1.06E-39	0.206505983
Kdm6a	1	1	4.04E-44	1.24E-39	-0.186282315
Mrpl34	1	1	6.39E-44	1.96E-39	0.202343208
Gmfg	1	1	7.17E-44	2.20E-39	0.218365456
Csf2ra	1	1	9.37E-44	2.88E-39	0.200066417
Norad	1	1	1.22E-43	3.74E-39	-0.182888521
Aldh2	1	1	1.33E-43	4.10E-39	0.180393401
Ndufb10	1	1	1.58E-43	4.85E-39	0.228033319
Atp5h	1	1	1.73E-43	5.32E-39	0.234965809
Rps26	1	1	1.96E-43	6.02E-39	0.214645803
Aprt	1	1	2.33E-43	7.15E-39	0.243107898
Smg1	1	1	2.38E-43	7.31E-39	-0.180419059
Rpl37	1	1	2.41E-43	7.40E-39	0.208117959
H2aj	1	1	4.44E-43	1.36E-38	0.22738309
Mrps24	1	1	6.09E-43	1.87E-38	0.221041924
Tex2	1	1	6.70E-43	2.06E-38	-0.186383539
Vdac2	1	1	6.79E-43	2.09E-38	0.232976539
Prdx3	1	1	8.33E-43	2.56E-38	0.217319046
Micos10	1	1	1.00E-42	3.09E-38	0.223268203
Mrpl54	1	1	1.08E-42	3.32E-38	0.205803098
Rpsa	1	1	1.27E-42	3.89E-38	0.228667424
C1qtnf12	1	1	1.47E-42	4.51E-38	0.309733712
Tpi1	1	1	2.34E-42	7.18E-38	0.213785272
Ndufa5	1	1	4.50E-42	1.38E-37	0.202966062
Mga	1	1	5.49E-42	1.69E-37	-0.179907809
Arf5	1	1	7.78E-42	2.39E-37	0.206490354
Glrx3	1	1	1.02E-41	3.13E-37	0.196670384
Higd1a	1	1	1.02E-41	3.15E-37	0.17946954
Gm34084	1	1	1.85E-41	5.69E-37	0.189679787
Hnrnpf	1	1	1.92E-41	5.90E-37	0.212757596
Ssr4	1	1	2.53E-41	7.77E-37	0.288210551
Ddx39a	1	1	3.22E-41	9.89E-37	0.245612905
Psmd4	1	1	3.80E-41	1.17E-36	0.201106333
Ly6a2	1	1	4.12E-41	1.27E-36	-0.257649088
Eif2s1	1	1	4.25E-41	1.31E-36	0.208504644
1500011B03Rik	1	1	4.47E-41	1.37E-36	0.175984201
Vps29	1	1	5.03E-41	1.54E-36	0.184182178
Btf3	1	1	7.67E-41	2.36E-36	0.223820433
Wnk1	1	1	1.11E-40	3.40E-36	-0.184929319
Mrps33	1	1	1.12E-40	3.45E-36	0.194424422
Hspe1	1	1	1.48E-40	4.54E-36	0.252837075
H2-DMa	1	1	1.80E-40	5.54E-36	0.184617971
Ndufb6	1	1	1.90E-40	5.82E-36	0.199580573
Rpl6	1	1	2.31E-40	7.11E-36	0.212511668
Mrpl17	1	1	2.32E-40	7.13E-36	0.192053635
Prmt1	1	1	2.53E-40	7.77E-36	0.20920544
Atp6v1f	1	1	2.53E-40	7.78E-36	0.169900367
Chdh	1	1	2.83E-40	8.68E-36	-0.179410586
Mif	1	1	3.66E-40	1.13E-35	0.256689228
Ndufb5	1	1	3.75E-40	1.15E-35	0.22620887
Psmb3	1	1	3.78E-40	1.16E-35	0.225439465
Cct4	1	1	3.94E-40	1.21E-35	0.212319055
Hsbp1	1	1	4.19E-40	1.29E-35	0.169702591
Rpl7	1	1	4.75E-40	1.46E-35	0.206793498
Rer1	1	1	5.57E-40	1.71E-35	0.183116454
Rin3	1	1	5.65E-40	1.73E-35	-0.177024099
Ndufb11	1	1	5.92E-40	1.82E-35	0.201794811
Mrpl30	1	1	8.48E-40	2.60E-35	0.206356187
Arid1b	1	1	1.01E-39	3.10E-35	-0.181737414
Snu13	1	1	1.03E-39	3.18E-35	0.206460091
Golga4	1	1	1.12E-39	3.43E-35	-0.17357102
Arpp19	1	1	1.14E-39	3.50E-35	0.181971235
Lcn2	1	1	1.16E-39	3.55E-35	-0.18243266
Arf1	1	1	1.38E-39	4.23E-35	0.19844868
Rhoa	1	1	1.54E-39	4.73E-35	0.197081711
Sem1	1	1	2.23E-39	6.85E-35	0.24969491
Mgat5	1	1	2.31E-39	7.11E-35	-0.179350998
Txnl1	1	1	2.78E-39	8.55E-35	0.214305001
Plekhj1	1	1	2.83E-39	8.69E-35	0.176795009
Cyc1	1	1	3.48E-39	1.07E-34	0.223707992
Cops6	1	1	4.36E-39	1.34E-34	0.183308435
Eif5a	1	1	6.82E-39	2.09E-34	0.255617457
Ndufab1	1	1	7.68E-39	2.36E-34	0.190366576
Uqcr11	1	1	8.27E-39	2.54E-34	0.219465894
H2ac24	1	1	8.94E-39	2.75E-34	0.394847227
Gvin-ps6	1	1	9.81E-39	3.01E-34	-0.231676044
Fkbp2	1	1	1.10E-38	3.37E-34	0.198822655
Bax	1	1	1.12E-38	3.43E-34	0.200031238
Trip12	1	1	1.19E-38	3.64E-34	-0.167766436
Rfc4	1	1	1.53E-38	4.70E-34	0.202945807
Park7	1	1	1.68E-38	5.16E-34	0.216213531
Slirp	1	1	1.81E-38	5.55E-34	0.174084841
Hspa8	1	1	2.39E-38	7.34E-34	0.251400223
Mrpl42	1	1	2.71E-38	8.33E-34	0.199323857
Snrpb	1	1	2.83E-38	8.70E-34	0.205477207
Rps4x	1	1	2.93E-38	9.01E-34	0.204551202
Otulinl	1	1	4.08E-38	1.25E-33	0.172452443
Ifitm1	1	1	7.16E-38	2.20E-33	0.321270448
Psmd8	1	1	9.75E-38	3.00E-33	0.189630567
Timm10b	1	1	1.04E-37	3.21E-33	0.16476421
Eef1d	1	1	1.28E-37	3.92E-33	0.213776844
Camta1	1	1	1.39E-37	4.27E-33	0.168252135
Nedd4	1	1	1.40E-37	4.31E-33	-0.205126976
Polr1d	1	1	1.53E-37	4.71E-33	0.196880125
Cdk6	1	1	1.58E-37	4.86E-33	-0.219473549
Iscu	1	1	1.65E-37	5.06E-33	0.162388938
Gm20342	1	1	1.72E-37	5.27E-33	-0.191652902
Arpc1b	1	1	1.98E-37	6.08E-33	0.244673765
Zc3h7a	1	1	2.43E-37	7.48E-33	-0.163901785
Hipk1	1	1	3.33E-37	1.02E-32	-0.162112961
Rpl3	1	1	3.74E-37	1.15E-32	0.201624475
Gm10320	1	1	4.10E-37	1.26E-32	0.212897117
Slc25a3	1	1	6.44E-37	1.98E-32	0.210231931
Rpp21	1	1	6.67E-37	2.05E-32	0.162185096
Fmc1	1	1	6.72E-37	2.07E-32	0.171078532
Eloc	1	1	6.82E-37	2.09E-32	0.177677078
Gas5	1	1	9.54E-37	2.93E-32	0.186908262
Hp	1	1	9.78E-37	3.00E-32	0.344696056
Clta	1	1	1.09E-36	3.36E-32	0.211987543
Ppib	1	1	1.13E-36	3.48E-32	0.218511432
Vamp8	1	1	1.15E-36	3.52E-32	0.177495238
Alyref	1	1	1.33E-36	4.10E-32	0.225207218
Prdx2	1	1	1.61E-36	4.96E-32	0.28421378
Ndufa2	1	1	1.89E-36	5.80E-32	0.189279483
Atp6v0b	1	1	2.14E-36	6.58E-32	0.202019168
Runx1	1	1	2.33E-36	7.15E-32	-0.211953805
Vdac1	1	1	2.34E-36	7.18E-32	0.197668533
Edf1	1	1	2.65E-36	8.15E-32	0.193469231
Atp5d	1	1	2.73E-36	8.39E-32	0.205123844
Numa1	1	1	3.14E-36	9.65E-32	-0.165377151
Sec61b	1	1	3.82E-36	1.17E-31	0.258241134
Ndufs3	1	1	4.51E-36	1.39E-31	0.17364145
Pik3r1	1	1	4.73E-36	1.45E-31	-0.176851221
Ldha	1	1	5.23E-36	1.61E-31	0.23157943
Atp6v0e	1	1	5.54E-36	1.70E-31	0.198685102
Pebp1	1	1	5.58E-36	1.72E-31	0.199611683
Siva1	1	1	5.68E-36	1.74E-31	0.209703138
Pfdn6	1	1	5.75E-36	1.77E-31	0.194616394
Ddx6	1	1	5.86E-36	1.80E-31	-0.183783635
H4c9	1	1	6.57E-36	2.02E-31	0.207262146
Smim11	1	1	6.63E-36	2.04E-31	0.157341914
Eif3h	1	1	6.67E-36	2.05E-31	0.178461524
Rnh1	1	1	6.73E-36	2.07E-31	0.167834023
Ptprc	1	1	6.78E-36	2.08E-31	-0.166970687
Fcer1g	1	1	8.01E-36	2.46E-31	0.310807044
Pfn1	1	1	8.70E-36	2.67E-31	0.20540339
Fam168b	1	1	9.42E-36	2.89E-31	-0.165547216
Myb	1	1	9.82E-36	3.02E-31	-0.226618284
Snx3	1	1	1.22E-35	3.74E-31	0.180701707
Stoml2	1	1	1.22E-35	3.76E-31	0.179374533
Naa38	1	1	1.36E-35	4.18E-31	0.166111528
Erg28	1	1	1.44E-35	4.42E-31	0.157408155
Uqcrc2	1	1	1.99E-35	6.11E-31	0.188015144
Fam136a	1	1	2.05E-35	6.28E-31	0.167620813
Kxd1	1	1	2.10E-35	6.47E-31	0.159493444
Bex3	1	1	2.11E-35	6.49E-31	0.19000186
Eif6	1	1	2.21E-35	6.79E-31	0.179561471
Ranbp2	1	1	2.40E-35	7.38E-31	-0.193026346
Cuedc2	1	1	2.78E-35	8.54E-31	0.165810086
Mrpl15	1	1	3.13E-35	9.61E-31	0.182213898
Ube2i	1	1	3.14E-35	9.64E-31	0.190688887
Esd	1	1	3.15E-35	9.68E-31	0.179295659
Hspa14	1	1	3.17E-35	9.74E-31	-0.17622992
Lsm6	1	1	3.24E-35	9.94E-31	0.207772576
Mapk14	1	1	4.05E-35	1.24E-30	-0.15472592
Adh5	1	1	4.11E-35	1.26E-30	0.162869523
Cct8	1	1	4.51E-35	1.39E-30	0.21807033
Dph3	1	1	4.96E-35	1.53E-30	0.176875557
H3f3a	1	1	5.58E-35	1.71E-30	0.191997427
Fam104a	1	1	6.00E-35	1.84E-30	0.164288324
Ptpre	1	1	6.14E-35	1.89E-30	-0.179170744
Nup210	1	1	8.33E-35	2.56E-30	-0.179556013
Dbi	1	1	8.78E-35	2.70E-30	0.241875362
Ndufv2	1	1	9.70E-35	2.98E-30	0.186033815
Ndufb2	1	1	1.03E-34	3.16E-30	0.171964899
Usp9x	1	1	1.03E-34	3.17E-30	-0.161466567
Txnl4a	1	1	1.21E-34	3.73E-30	0.175690889
Atp6v0c	1	1	1.27E-34	3.90E-30	0.256755124
Cox4i1	1	1	1.39E-34	4.27E-30	0.21379024
Rab44	1	1	1.47E-34	4.52E-30	-0.202452639
Tma7	1	1	1.57E-34	4.83E-30	0.185088751
Lst1	1	1	1.78E-34	5.47E-30	0.163419245
Ndufs4	1	1	1.96E-34	6.03E-30	0.164728651
Pum2	1	1	2.02E-34	6.22E-30	-0.171407248
Myl12a	1	1	2.08E-34	6.39E-30	0.170400943
Etfb	1	1	2.10E-34	6.44E-30	0.245787951
1810058I24Rik	1	1	3.22E-34	9.90E-30	0.152597506
Ppia	1	1	3.90E-34	1.20E-29	0.228744183
Rps5	1	1	4.27E-34	1.31E-29	0.191417833
Commd1	1	1	4.73E-34	1.45E-29	0.170268542
Anxa1	1	1	4.77E-34	1.46E-29	0.293833536
Cct7	1	1	5.13E-34	1.58E-29	0.197195859
Magohb	1	1	6.90E-34	2.12E-29	0.159033958
Osbpl8	1	1	7.00E-34	2.15E-29	-0.155635794
Dnajc15	1	1	7.63E-34	2.34E-29	0.169476734
Arpc1a	1	1	8.85E-34	2.72E-29	0.162762091
Gstp1	1	1	9.88E-34	3.03E-29	0.16698787
Pds5a	1	1	1.17E-33	3.59E-29	-0.170615157
Sun2	1	1	1.18E-33	3.63E-29	-0.181520229
Strap	1	1	1.32E-33	4.06E-29	0.177530184
Fus	1	1	1.43E-33	4.39E-29	-0.195417234
Snx6	1	1	1.45E-33	4.44E-29	0.152039506
Ndufa8	1	1	1.46E-33	4.49E-29	0.174409759
Sf3b5	1	1	2.00E-33	6.15E-29	0.199198308
Lamtor5	1	1	2.10E-33	6.45E-29	0.156210325
Rps3a1	1	1	2.26E-33	6.93E-29	0.190436633
Rpl7a	1	1	2.57E-33	7.90E-29	0.204155318
Sf3b6	1	1	3.05E-33	9.38E-29	0.178669052
Eif4e2	1	1	3.65E-33	1.12E-28	0.174096091
C3	1	1	3.67E-33	1.13E-28	-0.177388041
Gtf2h5	1	1	4.09E-33	1.26E-28	0.169011886
Echs1	1	1	4.44E-33	1.36E-28	0.178075644
Emc6	1	1	4.46E-33	1.37E-28	0.168044254
Uchl3	1	1	4.52E-33	1.39E-28	0.170030905
Dynlt2b	1	1	4.74E-33	1.46E-28	0.151210958
Timm50	1	1	4.94E-33	1.52E-28	0.165926464
Setx	1	1	5.01E-33	1.54E-28	-0.156603651
Dpm3	1	1	6.48E-33	1.99E-28	0.154017103
0610012G03Rik	1	1	8.14E-33	2.50E-28	0.16240285
Dctn2	1	1	1.00E-32	3.09E-28	0.157074194
Ndfip1	1	1	1.09E-32	3.34E-28	0.144317925
Lsm2	1	1	1.22E-32	3.74E-28	0.198610242
Mt1	1	1	1.65E-32	5.06E-28	0.282221843
Mbnl1	1	1	1.81E-32	5.56E-28	-0.186646716
Arfgef1	1	1	1.85E-32	5.68E-28	-0.150664546
Rpl12	1	1	2.37E-32	7.29E-28	0.205605045
Lamp1	1	1	2.70E-32	8.30E-28	0.217031938
Taf10	1	1	3.04E-32	9.33E-28	0.19405998
Gm9794	1	1	3.36E-32	1.03E-27	0.147560036
Gapdh	1	1	4.16E-32	1.28E-27	0.24277153
Serpinb1a	1	1	4.35E-32	1.34E-27	0.275743036
Phip	1	1	5.89E-32	1.81E-27	-0.163125925
Ndufb9	1	1	6.29E-32	1.93E-27	0.198534975
Slc25a4	1	1	7.57E-32	2.32E-27	0.198234249
Taf12	1	1	7.62E-32	2.34E-27	0.157498772
Mbtd1	1	1	8.00E-32	2.46E-27	-0.152134067
Tnpo1	1	1	8.19E-32	2.52E-27	-0.150705047
2410006H16Rik	1	1	8.39E-32	2.58E-27	0.171016381
Ran	1	1	8.89E-32	2.73E-27	0.235263749
Ndufs7	1	1	9.35E-32	2.87E-27	0.179697844
Ranbp1	1	1	1.01E-31	3.11E-27	0.222631267
Lyz2	1	1	1.02E-31	3.15E-27	0.269053877
Mrps14	1	1	1.45E-31	4.44E-27	0.188587358
Itm2b	1	1	1.90E-31	5.85E-27	0.218711096
Cd81	1	1	2.03E-31	6.24E-27	0.174429541
Cnmd	1	1	2.20E-31	6.75E-27	-0.163546369
Chchd2	1	1	2.21E-31	6.80E-27	0.211395282
Magoh	1	1	2.24E-31	6.88E-27	0.185112618
ENSMUSG00000095041	1	1	2.34E-31	7.19E-27	-0.148412033
Klf9	1	1	2.55E-31	7.85E-27	-0.161418262
Uqcc2	1	1	2.64E-31	8.11E-27	0.170703356
Actg1	1	1	2.82E-31	8.67E-27	0.206115588
Macf1	1	1	2.94E-31	9.04E-27	-0.169188032
Cops5	1	1	2.96E-31	9.10E-27	0.161234005
Rps9	1	1	3.08E-31	9.48E-27	0.169133553
mt-Atp8	1	1	3.18E-31	9.77E-27	-0.160244058
Sumo1	1	1	4.61E-31	1.42E-26	0.159648701
Haus1	1	1	4.68E-31	1.44E-26	0.15024501
Commd3	1	1	5.00E-31	1.54E-26	0.15360704
Blvrb	1	1	5.61E-31	1.73E-26	0.36055064
Uhrf1bp1l	1	1	5.65E-31	1.74E-26	-0.154569562
Eif3f	1	1	7.41E-31	2.28E-26	0.168783976
Atox1	1	1	8.35E-31	2.57E-26	0.170819951
Cyfip2	1	1	8.61E-31	2.64E-26	-0.145977339
Ethe1	1	1	8.95E-31	2.75E-26	0.164862929
Rfc5	1	1	9.23E-31	2.84E-26	0.162080244
Tmem205	1	1	1.00E-30	3.09E-26	0.149528747
Cnot1	1	1	1.09E-30	3.36E-26	-0.155608175
Ass1	1	1	1.49E-30	4.58E-26	0.203014325
Tomm22	1	1	1.56E-30	4.78E-26	0.187412122
Psmg4	1	1	1.72E-30	5.29E-26	0.147713833
Dtymk	1	1	1.78E-30	5.48E-26	0.19176053
Hat1	1	1	1.86E-30	5.73E-26	0.175775989
Cox7c	1	1	1.91E-30	5.87E-26	0.186116368
Ninj1	1	1	1.96E-30	6.02E-26	0.148379446
Yif1b	1	1	2.04E-30	6.27E-26	0.151802206
Ptbp3	1	1	2.52E-30	7.76E-26	-0.168869343
Anxa5	1	1	2.74E-30	8.42E-26	0.16302037
Rnf7	1	1	2.78E-30	8.55E-26	0.162813796
Tbcb	1	1	2.89E-30	8.88E-26	0.156334236
Rheb	1	1	2.95E-30	9.05E-26	0.149777239
Actr10	1	1	3.00E-30	9.23E-26	0.145404153
Txn2	1	1	3.30E-30	1.01E-25	0.180112779
Hpf1	1	1	3.41E-30	1.05E-25	0.166002245
Dynll1	1	1	3.53E-30	1.09E-25	0.198678104
Rexo2	1	1	4.39E-30	1.35E-25	0.208792861
Mrpl11	1	1	4.45E-30	1.37E-25	0.15982725
Setd2	1	1	4.67E-30	1.43E-25	-0.15229903
Uba2	1	1	5.35E-30	1.64E-25	0.164612732
Gtf2a2	1	1	6.01E-30	1.85E-25	0.165968426
Erp29	1	1	6.27E-30	1.93E-25	0.219879133
Satb1	1	1	6.77E-30	2.08E-25	-0.181073123
Atp5g3	1	1	6.96E-30	2.14E-25	0.19689087
Psmc4	1	1	7.23E-30	2.22E-25	0.164061536
Ccl9	1	1	7.53E-30	2.31E-25	-0.19050995
Atp5pb	1	1	9.39E-30	2.89E-25	0.195862446
Nsmce1	1	1	1.10E-29	3.39E-25	0.153894229
Mrpl28	1	1	1.23E-29	3.78E-25	0.172828557
Mrpl21	1	1	1.26E-29	3.86E-25	0.167199221
Txndc17	1	1	1.29E-29	3.95E-25	0.151482388
Etv6	1	1	1.95E-29	5.98E-25	-0.156166049
Vim	1	1	2.10E-29	6.46E-25	0.271188167
Rex1bd	1	1	2.12E-29	6.50E-25	0.158799811
Dync1h1	1	1	2.39E-29	7.34E-25	-0.147086703
Svbp	1	1	2.40E-29	7.39E-25	0.175982262
Xpo1	1	1	2.63E-29	8.07E-25	-0.162864129
Aff1	1	1	2.71E-29	8.32E-25	-0.150366692
Polr2c	1	1	2.78E-29	8.53E-25	0.148356056
Dnmt3a	1	1	2.94E-29	9.02E-25	-0.151021876
Psma2	1	1	3.02E-29	9.29E-25	0.183281835
Ndufs2	1	1	3.06E-29	9.42E-25	0.162588194
Rtraf	1	1	3.21E-29	9.85E-25	0.161281983
Mrps15	1	1	3.70E-29	1.14E-24	0.171628853
Idh3a	1	1	4.08E-29	1.25E-24	0.173596789
Ptpmt1	1	1	4.17E-29	1.28E-24	0.148505738
Selenoh	1	1	4.20E-29	1.29E-24	0.191718899
Zbtb8os	1	1	4.46E-29	1.37E-24	0.142808648
Eif4ebp1	1	1	4.59E-29	1.41E-24	0.175193144
Dpy30	1	1	5.04E-29	1.55E-24	0.166115919
Cenpv	1	1	5.16E-29	1.59E-24	0.177013919
Exosc7	1	1	6.20E-29	1.91E-24	0.158463904
Spn	1	1	7.39E-29	2.27E-24	-0.155198413
Chrac1	1	1	8.12E-29	2.50E-24	0.141377455
Psmb1	1	1	9.87E-29	3.03E-24	0.168780744
Taf1d	1	1	1.07E-28	3.28E-24	-0.171814598
Gabarap	1	1	1.42E-28	4.35E-24	0.15911143
2310033P09Rik	1	1	1.48E-28	4.55E-24	0.147379283
Tipin	1	1	1.50E-28	4.62E-24	0.180662471
Gnai2	1	1	1.88E-28	5.79E-24	0.168450345
Wfdc17	1	1	1.98E-28	6.08E-24	0.164968502
Cnih4	1	1	2.07E-28	6.36E-24	0.158061635
Dhx9	1	1	2.18E-28	6.70E-24	-0.161457657
Fgl2	1	1	2.29E-28	7.02E-24	0.152055307
Psmd7	1	1	2.46E-28	7.55E-24	0.187770434
Chd4	1	1	2.57E-28	7.90E-24	-0.177239372
Gigyf1	1	1	2.64E-28	8.11E-24	-0.150390529
Eif3k	1	1	3.05E-28	9.36E-24	0.173686234
Acp1	1	1	3.12E-28	9.59E-24	0.189761093
Ubr5	1	1	3.15E-28	9.68E-24	-0.144178071
Sdhb	1	1	3.36E-28	1.03E-23	0.170503364
Psmc5	1	1	3.42E-28	1.05E-23	0.165402242
Eif4g2	1	1	3.76E-28	1.16E-23	-0.168806854
Bag1	1	1	3.82E-28	1.17E-23	0.175528667
C1qbp	1	1	3.86E-28	1.19E-23	0.209805315
Nsmce4a	1	1	4.08E-28	1.25E-23	0.160637701
Med8	1	1	4.84E-28	1.49E-23	0.150843452
Vapa	1	1	5.13E-28	1.58E-23	0.182933167
Capza2	1	1	5.21E-28	1.60E-23	0.158975574
Cox14	1	1	6.59E-28	2.03E-23	0.136862292
Elovl5	1	1	8.09E-28	2.49E-23	-0.146340774
Ube2n	1	1	8.28E-28	2.54E-23	0.152065353
Ybx1	1	1	8.90E-28	2.73E-23	0.226233106
Tmem14c	1	1	9.73E-28	2.99E-23	0.231084765
Fam162a	1	1	1.08E-27	3.31E-23	0.16273635
Fcnb	1	1	1.14E-27	3.50E-23	0.232237819
Nudt5	1	1	1.32E-27	4.07E-23	0.157534135
Orc6	1	1	1.37E-27	4.22E-23	0.169979629
Dad1	1	1	1.47E-27	4.51E-23	0.171373034
Hmgb1	1	1	1.48E-27	4.54E-23	0.204206369
Nudt19	1	1	1.50E-27	4.61E-23	0.156975774
Mib1	1	1	1.51E-27	4.65E-23	-0.143254436
Snrpa1	1	1	1.70E-27	5.24E-23	0.169681042
Mrfap1	1	1	1.81E-27	5.56E-23	0.156945849
Hyou1	1	1	2.00E-27	6.14E-23	-0.143136618
Tet2	1	1	2.32E-27	7.13E-23	-0.146412008
Wdr18	1	1	2.69E-27	8.28E-23	0.161737892
Map1lc3b	1	1	2.72E-27	8.36E-23	0.137301516
Birc6	1	1	4.24E-27	1.30E-22	-0.150292378
Ndufa10	1	1	4.26E-27	1.31E-22	0.171177086
Hikeshi	1	1	5.11E-27	1.57E-22	0.138421851
Ndufs6	1	1	5.12E-27	1.57E-22	0.165247516
Ndufc1	1	1	5.94E-27	1.82E-22	0.163635017
Sra1	1	1	6.31E-27	1.94E-22	0.137880649
Ilf3	1	1	6.41E-27	1.97E-22	-0.140101018
Tecr	1	1	6.79E-27	2.09E-22	0.155466257
Atp2b4	1	1	7.11E-27	2.19E-22	-0.155716132
Coq7	1	1	7.66E-27	2.35E-22	0.145387064
Cep350	1	1	8.41E-27	2.58E-22	-0.154441251
Lrrc58	1	1	8.43E-27	2.59E-22	-0.137928643
Lage3	1	1	8.99E-27	2.76E-22	0.139376639
Rbbp4	1	1	9.94E-27	3.06E-22	0.156986375
Ptrhd1	1	1	1.00E-26	3.08E-22	0.14296466
Cycs	1	1	1.06E-26	3.26E-22	0.205810845
Rps10-ps1	1	1	1.10E-26	3.39E-22	0.142772616
Tle5	1	1	1.13E-26	3.46E-22	0.159824167
Mrps36	1	1	1.37E-26	4.20E-22	0.150790254
Bola1	1	1	1.44E-26	4.42E-22	0.143481145
Tmem208	1	1	1.47E-26	4.53E-22	0.153789856
Cmc1	1	1	1.62E-26	4.96E-22	0.134814195
Fdps	1	1	1.98E-26	6.08E-22	0.164859764
Elavl1	1	1	2.39E-26	7.36E-22	0.150313877
Tmed2	1	1	3.46E-26	1.06E-21	0.174033739
Taldo1	1	1	3.53E-26	1.09E-21	0.200648134
Fkbp1a	1	1	3.76E-26	1.15E-21	0.159040223
Mrpl27	1	1	3.85E-26	1.18E-21	0.136238988
Gtf2i	1	1	3.94E-26	1.21E-21	-0.133010936
Gm43305	1	1	4.10E-26	1.26E-21	-0.168021608
Tomm40	1	1	4.34E-26	1.33E-21	0.171965074
Mrpl36	1	1	4.54E-26	1.40E-21	0.161961989
Rpl8	1	1	4.67E-26	1.43E-21	0.181502305
Dock2	1	1	5.04E-26	1.55E-21	-0.137438162
Ecpas	1	1	5.29E-26	1.62E-21	-0.136637395
Dcps	1	1	5.38E-26	1.65E-21	0.133734311
Psmb6	1	1	5.48E-26	1.68E-21	0.16281506
Cep128	1	1	5.89E-26	1.81E-21	-0.139610972
Elof1	1	1	6.28E-26	1.93E-21	0.140424544
Itpr1	1	1	6.39E-26	1.96E-21	-0.141159445
Tmsb4x	1	1	6.47E-26	1.99E-21	0.268651155
Arpc5l	1	1	6.75E-26	2.07E-21	0.144136993
Actb	1	1	7.45E-26	2.29E-21	0.17024589
Ppp1ca	1	1	7.61E-26	2.34E-21	0.165273385
Gps1	1	1	8.24E-26	2.53E-21	0.135987702
Spi1	1	1	1.11E-25	3.42E-21	0.165287935
H2az2	1	1	1.23E-25	3.78E-21	0.174735964
Sar1b	1	1	1.24E-25	3.82E-21	0.135534607
Tyms	1	1	1.25E-25	3.83E-21	0.192202277
Eif3m	1	1	1.34E-25	4.12E-21	0.16248798
Ppp1r15b	1	1	1.39E-25	4.27E-21	-0.139602502
Lamtor1	1	1	1.56E-25	4.80E-21	0.14725231
Phb2	1	1	1.62E-25	4.99E-21	0.191331272
Oaz1	1	1	1.64E-25	5.05E-21	0.183451449
Gpi1	1	1	1.65E-25	5.06E-21	0.185074392
Pclaf	1	1	1.97E-25	6.06E-21	0.281263477
Ndufa6	1	1	2.04E-25	6.27E-21	0.138155796
Cfdp1	1	1	2.04E-25	6.28E-21	0.154114873
Rpn1	1	1	2.39E-25	7.34E-21	-0.173856321
Rab5if	1	1	2.43E-25	7.47E-21	0.179260373
Stub1	1	1	2.64E-25	8.10E-21	0.140247295
Mpc2	1	1	3.16E-25	9.71E-21	0.148257627
Psmd11	1	1	3.34E-25	1.03E-20	0.151915835
Ndufs8	1	1	3.36E-25	1.03E-20	0.148894399
2810025M15Rik	1	1	3.42E-25	1.05E-20	0.13313501
Eif4a2	1	1	3.79E-25	1.16E-20	-0.151405546
Sys1	1	1	3.95E-25	1.21E-20	0.136286448
Ucp2	1	1	4.03E-25	1.24E-20	0.188846949
Rpa3	1	1	4.18E-25	1.28E-20	0.145939406
Plin3	1	1	4.32E-25	1.33E-20	-0.134694547
Zfp207	1	1	4.49E-25	1.38E-20	-0.147432159
Rps21	1	1	4.87E-25	1.50E-20	0.156659011
Tfdp1	1	1	4.95E-25	1.52E-20	0.15572673
Cct5	1	1	5.48E-25	1.68E-20	0.176275723
Tardbp	1	1	5.48E-25	1.68E-20	-0.15337627
Zcchc17	1	1	5.69E-25	1.75E-20	0.13926376
Nsd2	1	1	5.82E-25	1.79E-20	-0.154207918
Ssr2	1	1	5.95E-25	1.83E-20	0.189402431
Hmbs	1	1	6.41E-25	1.97E-20	0.208541731
Eef1a1	1	1	6.44E-25	1.98E-20	0.164666885
Rfc2	1	1	6.54E-25	2.01E-20	0.149512364
Mrpl12	1	1	6.89E-25	2.12E-20	0.176232647
Pin1	1	1	7.03E-25	2.16E-20	0.141500652
Mdh1	1	1	7.58E-25	2.33E-20	0.146183487
Rai1	1	1	8.60E-25	2.64E-20	-0.140243671
Arid1a	1	1	9.08E-25	2.79E-20	-0.145264807
Coro1a	1	1	9.10E-25	2.79E-20	0.180362215
Mrpl18	1	1	1.15E-24	3.52E-20	0.176735613
Psmd12	1	1	1.22E-24	3.76E-20	0.152378586
Cmpk1	1	1	1.32E-24	4.04E-20	0.142179444
Ermp1	1	1	1.50E-24	4.62E-20	-0.137832245
Rpl7l1	1	1	1.52E-24	4.67E-20	0.14457135
Dap3	1	1	1.57E-24	4.81E-20	0.148684294
Canx	1	1	1.80E-24	5.53E-20	-0.182902233
Npm1	1	1	1.81E-24	5.56E-20	0.20127747
Car2	1	1	2.08E-24	6.41E-20	0.39675594
Nfya	1	1	2.11E-24	6.49E-20	-0.133201971
Ccnd2	1	1	2.14E-24	6.57E-20	-0.171845347
Mtch1	1	1	2.32E-24	7.12E-20	0.135223742
Atp5g2	1	1	2.67E-24	8.21E-20	0.138295529
Psma7	1	1	2.75E-24	8.45E-20	0.190766472
Fli1	1	1	3.02E-24	9.29E-20	-0.13984423
Mrto4	1	1	3.19E-24	9.80E-20	0.163314024
Pam16	1	1	3.56E-24	1.09E-19	0.128624696
Oxct1	1	1	3.85E-24	1.18E-19	0.145245919
Nup43	1	1	3.88E-24	1.19E-19	0.133871129
Cbx4	1	1	3.94E-24	1.21E-19	-0.133627159
Map2k2	1	1	4.99E-24	1.53E-19	0.144121243
Tmem160	1	1	5.47E-24	1.68E-19	0.145109971
Wdr26	1	1	6.34E-24	1.95E-19	-0.143976717
Acads	1	1	6.46E-24	1.98E-19	0.126305136
Gtf3a	1	1	7.11E-24	2.19E-19	0.137123311
Lyst	1	1	7.54E-24	2.32E-19	-0.132477249
Rbmxl1	1	1	8.19E-24	2.52E-19	0.14398506
2310039H08Rik	1	1	8.33E-24	2.56E-19	0.129537913
Galk1	1	1	9.97E-24	3.06E-19	0.137838338
Syce2	1	1	1.08E-23	3.30E-19	0.151608
Dazap1	1	1	1.08E-23	3.32E-19	0.148913371
Acadl	1	1	1.08E-23	3.33E-19	0.138110009
Mob1a	1	1	1.11E-23	3.42E-19	-0.127258137
Rhd	1	1	1.15E-23	3.52E-19	0.209385808
Treml2	1	1	1.24E-23	3.81E-19	-0.131807845
Gabarapl2	1	1	1.29E-23	3.96E-19	0.124400824
Pdap1	1	1	1.30E-23	3.99E-19	0.17552443
Eif4g1	1	1	1.33E-23	4.09E-19	-0.167648328
Trappc2l	1	1	1.33E-23	4.09E-19	0.131265858
Cdc37	1	1	1.53E-23	4.70E-19	0.14942137
Sec61g	1	1	1.56E-23	4.79E-19	0.138569002
Msl1	1	1	1.57E-23	4.82E-19	-0.128957195
Mtch2	1	1	1.58E-23	4.85E-19	0.142357195
Sptssa	1	1	1.64E-23	5.03E-19	0.13604444
Spcs1	1	1	1.79E-23	5.49E-19	0.144989062
Dctn3	1	1	1.85E-23	5.67E-19	0.131932617
Mc5r	1	1	1.85E-23	5.70E-19	-0.143159732
Gmnn	1	1	2.13E-23	6.56E-19	0.166999659
Parl	1	1	2.27E-23	6.96E-19	0.139673524
Timm17a	1	1	2.29E-23	7.05E-19	0.138429167
Rps3	1	1	2.56E-23	7.87E-19	0.16058222
Tmem167	1	1	2.75E-23	8.45E-19	0.144297908
Capzb	1	1	2.81E-23	8.64E-19	0.145691523
Rap1a	1	1	2.95E-23	9.07E-19	0.138494157
Psmb8	1	1	3.19E-23	9.79E-19	0.172879298
Cebpzos	1	1	3.40E-23	1.04E-18	0.13089935
Uqcc3	1	1	3.75E-23	1.15E-18	0.122440611
Csde1	1	1	3.88E-23	1.19E-18	-0.148407003
Tmem234	1	1	4.01E-23	1.23E-18	0.146827936
Sec61a1	1	1	4.31E-23	1.32E-18	-0.130716462
Hypk	1	1	4.39E-23	1.35E-18	0.128941833
Med13	1	1	4.64E-23	1.42E-18	-0.130700132
Hormad2	1	1	5.12E-23	1.57E-18	-0.138838697
Marcks	1	1	5.47E-23	1.68E-18	-0.137956874
Brd2	1	1	5.49E-23	1.69E-18	-0.147330503
Lcp1	1	1	5.51E-23	1.69E-18	-0.161052245
Tut4	1	1	5.52E-23	1.70E-18	-0.131522168
Lamtor4	1	1	5.79E-23	1.78E-18	0.192604676
Ndufaf8	1	1	5.80E-23	1.78E-18	0.126566989
H2-Q7	1	1	5.92E-23	1.82E-18	-0.147949815
Cct3	1	1	5.96E-23	1.83E-18	0.163772933
Nhp2	1	1	5.97E-23	1.83E-18	0.17474494
Pop5	1	1	6.15E-23	1.89E-18	0.134536561
Fundc2	1	1	7.39E-23	2.27E-18	0.137216807
Ppp6r3	1	1	7.39E-23	2.27E-18	-0.129236931
Sec11c	1	1	7.79E-23	2.39E-18	0.168895167
Exosc8	1	1	8.49E-23	2.61E-18	0.155848304
Wdr83os	1	1	8.73E-23	2.68E-18	0.137964725
Pnkp	1	1	1.00E-22	3.07E-18	0.132674522
Ndufv3	1	1	1.05E-22	3.22E-18	0.137206925
Selenom	1	1	1.06E-22	3.26E-18	0.139691456
Gdi2	1	1	1.07E-22	3.29E-18	0.143683589
Tmem50a	1	1	1.11E-22	3.41E-18	0.128445134
Slc25a11	1	1	1.23E-22	3.77E-18	0.120948641
Atp5mpl	1	1	1.24E-22	3.81E-18	0.151496423
Nup37	1	1	1.26E-22	3.88E-18	0.131788166
Clec5a	1	1	1.30E-22	3.99E-18	0.133435831
Alg5	1	1	1.48E-22	4.54E-18	0.12411105
Gadd45gip1	1	1	1.61E-22	4.94E-18	0.155200927
Cltc	1	1	1.65E-22	5.07E-18	-0.142380247
Phax	1	1	1.65E-22	5.08E-18	0.122865118
Ctsh	1	1	1.67E-22	5.13E-18	0.169840632
Pcbd2	1	1	1.80E-22	5.53E-18	0.12408328
Mrpl35	1	1	1.82E-22	5.59E-18	0.139615499
Phf5a	1	1	1.84E-22	5.66E-18	0.162796006
Ywhaq	1	1	1.96E-22	6.03E-18	0.139885253
Mrps7	1	1	2.04E-22	6.27E-18	0.133799984
Mcee	1	1	2.08E-22	6.40E-18	0.132462914
Rrm2	1	1	2.20E-22	6.75E-18	0.196608212
Eif4a3	1	1	2.49E-22	7.66E-18	0.137436484
Pkig	1	1	2.73E-22	8.38E-18	0.138002664
Rpl23a	1	1	2.78E-22	8.55E-18	0.165186508
Wdfy4	1	1	3.22E-22	9.89E-18	-0.13086414
Arsb	1	1	3.24E-22	9.95E-18	-0.148186287
Tomm5	1	1	3.26E-22	1.00E-17	0.169075484
Tmco1	1	1	3.34E-22	1.03E-17	0.12875512
Glrx2	1	1	3.34E-22	1.03E-17	0.127680778
N4bp2	1	1	3.45E-22	1.06E-17	-0.1286572
Grn	1	1	3.55E-22	1.09E-17	-0.127596159
Dtd1	1	1	3.71E-22	1.14E-17	0.123588755
Eif3e	1	1	3.89E-22	1.20E-17	0.138268679
Hacd1	1	1	4.15E-22	1.27E-17	0.126683384
Diaph1	1	1	4.16E-22	1.28E-17	-0.128999893
Trip11	1	1	4.25E-22	1.30E-17	-0.12712589
Kcnq1ot1	1	1	4.27E-22	1.31E-17	-0.192883804
Cbl	1	1	4.58E-22	1.41E-17	-0.124544468
Mark2	1	1	5.07E-22	1.56E-17	-0.124486641
Myl12b	1	1	5.38E-22	1.65E-17	0.135604815
Ptma	1	1	5.41E-22	1.66E-17	0.181629817
Pon2	1	1	5.54E-22	1.70E-17	0.127775177
Pfdn1	1	1	5.60E-22	1.72E-17	0.135505242
Slc38a10	1	1	5.66E-22	1.74E-17	-0.128172618
Mdn1	1	1	6.00E-22	1.84E-17	-0.130378961
Tomm7	1	1	6.19E-22	1.90E-17	0.144951774
Polr2k	1	1	6.43E-22	1.97E-17	0.121839408
Nfu1	1	1	6.57E-22	2.02E-17	0.12476548
Zfand5	1	1	6.84E-22	2.10E-17	-0.135391399
Kmt2a	1	1	7.00E-22	2.15E-17	-0.137134382
Lap3	1	1	7.02E-22	2.16E-17	0.132517919
A430005L14Rik	1	1	7.32E-22	2.25E-17	0.13170675
Rnaseh2b	1	1	7.63E-22	2.34E-17	0.129114392
Psmc3ip	1	1	8.19E-22	2.52E-17	0.125794472
Sarnp	1	1	8.20E-22	2.52E-17	0.143733034
Eef1b2	1	1	8.39E-22	2.58E-17	0.15205475
Atp5o.1	1	1	8.44E-22	2.59E-17	0.182116264
Cetn3	1	1	8.79E-22	2.70E-17	0.135791683
Tug1	1	1	9.57E-22	2.94E-17	-0.127949886
Pabpc1	1	1	9.66E-22	2.97E-17	-0.155050463
Mgat1	1	1	1.01E-21	3.11E-17	-0.124018886
Psmd13	1	1	1.02E-21	3.14E-17	0.13898476
Septin9	1	1	1.05E-21	3.22E-17	-0.12284813
Ankrd17	1	1	1.06E-21	3.25E-17	-0.136055118
Dnaja2	1	1	1.06E-21	3.27E-17	0.139589226
Psma4	1	1	1.08E-21	3.33E-17	0.148018489
Cenpm	1	1	1.20E-21	3.69E-17	0.12956595
Mrpl58	1	1	1.22E-21	3.75E-17	0.129927178
Naxd	1	1	1.25E-21	3.85E-17	0.119196959
Itsn2	1	1	1.31E-21	4.04E-17	-0.122795774
Zfp704	1	1	1.36E-21	4.19E-17	-0.126651594
Polr2i	1	1	1.46E-21	4.47E-17	0.121930195
Cdk4	1	1	1.48E-21	4.56E-17	0.158221416
Psma5	1	1	1.49E-21	4.59E-17	0.151091597
Tmem59	1	1	1.62E-21	4.97E-17	0.122125158
Zfp560	1	1	1.69E-21	5.20E-17	0.130177279
Hnrnpul2	1	1	1.74E-21	5.33E-17	-0.141648108
Ppp4r3a	1	1	1.78E-21	5.46E-17	-0.128744764
Cops4	1	1	1.80E-21	5.52E-17	0.123517852
Man2a2	1	1	1.96E-21	6.01E-17	-0.12852181
Txn1	1	1	2.04E-21	6.28E-17	0.164227636
Gm10039	1	1	2.26E-21	6.93E-17	0.126208478
Selenow	1	1	2.36E-21	7.25E-17	0.160719538
Rab9	1	1	2.72E-21	8.37E-17	0.121878634
Hebp1	1	1	2.90E-21	8.92E-17	0.175656112
Phkb	1	1	2.95E-21	9.07E-17	-0.124462304
Pfdn2	1	1	3.06E-21	9.40E-17	0.133129952
Cxcr4	1	1	3.16E-21	9.71E-17	-0.124495556
Cflar	1	1	3.47E-21	1.07E-16	-0.121265975
Slc38a1	1	1	3.66E-21	1.12E-16	-0.132547678
Ggh	1	1	3.78E-21	1.16E-16	0.122932952
Npc2	1	1	3.86E-21	1.18E-16	0.162578955
Rab10os	1	1	3.96E-21	1.22E-16	0.127086022
Timm23	1	1	3.97E-21	1.22E-16	0.154991879
Srsf7	1	1	4.31E-21	1.32E-16	0.147299539
Ms4a6c	1	1	4.33E-21	1.33E-16	0.288053796
Ramp1	1	1	4.34E-21	1.33E-16	0.171347019
Hprt	1	1	4.50E-21	1.38E-16	0.137457438
Glo1	1	1	4.59E-21	1.41E-16	0.133557237
Dcun1d5	1	1	4.72E-21	1.45E-16	0.132648184
Fh1	1	1	4.74E-21	1.46E-16	0.142272778
Uqcrfs1	1	1	4.77E-21	1.47E-16	0.145376473
Lsm4	1	1	4.81E-21	1.48E-16	0.156905649
Psma3	1	1	4.97E-21	1.53E-16	0.159507776
Decr1	1	1	5.27E-21	1.62E-16	0.124281403
Pomp	1	1	5.28E-21	1.62E-16	0.14416718
Med29	1	1	5.60E-21	1.72E-16	0.122769887
Swi5	1	1	7.05E-21	2.17E-16	0.14613463
Cox20	1	1	7.13E-21	2.19E-16	0.124150284
Gfer	1	1	7.41E-21	2.28E-16	0.124197588
Bphl	1	1	7.43E-21	2.28E-16	0.127084978
Ndufa1	1	1	7.69E-21	2.36E-16	0.13307464
Ubl4a	1	1	7.74E-21	2.38E-16	0.125728001
Dut	1	1	7.90E-21	2.43E-16	0.190852019
Arid2	1	1	8.78E-21	2.70E-16	-0.12215024
Fryl	1	1	9.24E-21	2.84E-16	-0.12421433
Apip	1	1	9.85E-21	3.03E-16	0.119004833
Ap2s1	1	1	1.07E-20	3.30E-16	0.128679396
Mrps25	1	1	1.19E-20	3.66E-16	0.123380282
B4galt6	1	1	1.28E-20	3.94E-16	-0.166039099
Nubp1	1	1	1.30E-20	3.99E-16	0.122191692
Mrpl22	1	1	1.30E-20	3.99E-16	0.123354986
Mrpl43	1	1	1.31E-20	4.02E-16	0.127335783
Taok1	1	1	1.33E-20	4.07E-16	-0.122215528
Emc8	1	1	1.38E-20	4.24E-16	0.125791255
Otud4	1	1	1.39E-20	4.26E-16	-0.122569805
Calm1	1	1	1.65E-20	5.08E-16	0.157130381
Slpi	1	1	1.71E-20	5.26E-16	0.209849029
Dynlt1f	1	1	1.84E-20	5.67E-16	0.118603213
Eif1ax	1	1	1.98E-20	6.09E-16	0.144966649
Hras	1	1	1.99E-20	6.12E-16	0.132813442
Plcb2	1	1	2.02E-20	6.21E-16	-0.124579307
C1d	1	1	2.21E-20	6.79E-16	0.121697186
Ssna1	1	1	2.27E-20	6.98E-16	0.13710266
Emc7	1	1	2.58E-20	7.91E-16	0.124687262
Ntan1	1	1	2.69E-20	8.28E-16	0.113432596
Med13l	1	1	2.86E-20	8.78E-16	-0.121611947
Txndc9	1	1	3.04E-20	9.33E-16	0.127681135
Stag2	1	1	3.21E-20	9.88E-16	-0.12363563
Med21	1	1	3.49E-20	1.07E-15	0.189176515
Dynlrb1	1	1	4.58E-20	1.41E-15	0.112116071
Ankhd1	1	1	4.85E-20	1.49E-15	-0.11982948
Mrpl55	1	1	4.96E-20	1.52E-15	0.118566298
Eny2	1	1	4.97E-20	1.53E-15	0.133056716
Cers6	1	1	4.99E-20	1.53E-15	-0.121910238
Ppih	1	1	5.41E-20	1.66E-15	0.128504159
Dock10	1	1	6.11E-20	1.88E-15	-0.134451291
Rbis	1	1	6.23E-20	1.91E-15	0.1208197
Cbfb	1	1	6.62E-20	2.03E-15	-0.116980463
Irf2bp2	1	1	6.99E-20	2.15E-15	-0.132655808
Tmem258	1	1	7.07E-20	2.17E-15	0.144500245
Cuta	1	1	7.15E-20	2.20E-15	0.131648101
Eif1b	1	1	7.27E-20	2.23E-15	0.125861257
Rpl10a-ps1	1	1	8.48E-20	2.61E-15	0.113737007
Cd34	1	1	8.49E-20	2.61E-15	0.195716157
Evl	1	1	9.04E-20	2.78E-15	-0.125850303
Ndufv1	1	1	9.48E-20	2.91E-15	0.142012073
Samm50	1	1	9.76E-20	3.00E-15	0.134139925
Sec11a	1	1	1.01E-19	3.11E-15	0.131515401
Uqcrc1	1	1	1.03E-19	3.16E-15	0.145395723
Pih1d1	1	1	1.09E-19	3.36E-15	0.116233372
Rreb1	1	1	1.14E-19	3.50E-15	-0.118086156
Septin1	1	1	1.16E-19	3.57E-15	-0.120656727
Cenpw	1	1	1.22E-19	3.74E-15	0.12720219
Sec31a	1	1	1.23E-19	3.79E-15	-0.116352435
Cebpa	1	1	1.29E-19	3.97E-15	-0.13133314
H3f3b	1	1	1.35E-19	4.15E-15	0.151733914
Pin4	1	1	1.35E-19	4.15E-15	0.121609011
Srp14	1	1	1.51E-19	4.64E-15	0.123182083
Higd2a	1	1	1.52E-19	4.66E-15	0.116388226
Cyb5a	1	1	1.69E-19	5.19E-15	0.127949991
Jund	1	1	1.70E-19	5.24E-15	0.161440315
Drap1	1	1	1.73E-19	5.33E-15	0.123050151
Pan3	1	1	1.84E-19	5.67E-15	-0.130176952
Ccnl1	1	1	1.89E-19	5.81E-15	-0.131553688
Ppil1	1	1	1.97E-19	6.06E-15	0.118263894
Arl1	1	1	2.10E-19	6.44E-15	0.123983784
Naxe	1	1	2.30E-19	7.07E-15	0.112658321
Ppie	1	1	2.43E-19	7.48E-15	0.114208567
Ppm1g	1	1	2.54E-19	7.80E-15	0.14047085
Tet3	1	1	2.76E-19	8.49E-15	-0.117929291
Bbip1	1	1	2.81E-19	8.62E-15	0.118075929
Bud23	1	1	3.03E-19	9.32E-15	0.118751915
Mpeg1	1	1	3.11E-19	9.56E-15	-0.135089013
Atp11b	1	1	3.16E-19	9.69E-15	-0.117327205
Zfp445	1	1	3.17E-19	9.73E-15	-0.118842286
Cdca8	1	1	3.33E-19	1.02E-14	0.189456606
Clpp	1	1	3.41E-19	1.05E-14	0.120349128
Abracl	1	1	3.78E-19	1.16E-14	0.142590346
Serinc3	1	1	4.11E-19	1.26E-14	-0.172502575
Supt4a	1	1	4.33E-19	1.33E-14	0.127026882
Pigbos1	1	1	4.40E-19	1.35E-14	0.115465053
Cops3	1	1	4.46E-19	1.37E-14	0.121399397
Kpnb1	1	1	5.28E-19	1.62E-14	-0.133116443
Zfp106	1	1	5.39E-19	1.66E-14	-0.122634206
Sh3bgrl3	1	1	5.47E-19	1.68E-14	0.160292706
Tmem165	1	1	5.67E-19	1.74E-14	0.130179724
Arpc3	1	1	5.90E-19	1.81E-14	0.148802398
Emc2	1	1	6.06E-19	1.86E-14	0.115152526
Gpc1	1	1	6.11E-19	1.88E-14	-0.121753843
Anapc13	1	1	6.32E-19	1.94E-14	0.112327431
Ahsa1	1	1	6.37E-19	1.96E-14	0.131829301
Ube2l3	1	1	6.59E-19	2.03E-14	0.129997251
Pgp	1	1	7.29E-19	2.24E-14	0.142887882
Gde1	1	1	7.32E-19	2.25E-14	0.117656703
Ppm1f	1	1	7.60E-19	2.33E-14	-0.123039943
Uggt1	1	1	7.95E-19	2.44E-14	-0.114509635
Atp6v0d1	1	1	8.45E-19	2.60E-14	0.112824091
Clns1a	1	1	8.70E-19	2.67E-14	0.11872901
Psmc6	1	1	8.71E-19	2.68E-14	0.128020181
Btbd1	1	1	9.51E-19	2.92E-14	0.113012851
Mrpl32	1	1	9.65E-19	2.97E-14	0.116301678
Dntt	1	1	9.82E-19	3.02E-14	0.226788109
Mthfd2	1	1	9.95E-19	3.06E-14	0.120151591
Mtx2	1	1	1.02E-18	3.14E-14	0.11783096
Mrps11	1	1	1.03E-18	3.15E-14	0.115630898
Aff4	1	1	1.06E-18	3.25E-14	-0.118047041
Chd2	1	1	1.17E-18	3.60E-14	-0.117217427
Pa2g4	1	1	1.18E-18	3.62E-14	0.163445379
Kdelr2	1	1	1.20E-18	3.69E-14	0.147144268
Adgrg1	1	1	1.23E-18	3.78E-14	-0.188607321
Impdh2	1	1	1.23E-18	3.78E-14	0.141506814
Ehmt2	1	1	1.27E-18	3.91E-14	-0.115468499
Mdh2	1	1	1.33E-18	4.08E-14	0.151194647
Git2	1	1	1.39E-18	4.26E-14	-0.126355131
Msl2	1	1	1.47E-18	4.51E-14	-0.116291937
Snhg3	1	1	1.54E-18	4.74E-14	0.137958665
Alad	1	1	1.55E-18	4.76E-14	0.18761798
Exosc4	1	1	1.62E-18	4.97E-14	0.113559258
Zfp217	1	1	1.62E-18	4.99E-14	-0.120982926
Hmgcr	1	1	1.64E-18	5.03E-14	-0.110976872
Necap2	1	1	1.72E-18	5.30E-14	0.135989356
Tacc1	1	1	2.02E-18	6.20E-14	-0.122364112
Cisd1	1	1	2.18E-18	6.70E-14	0.134460861
Jarid2	1	1	2.27E-18	6.97E-14	-0.113273648
Mrpl13	1	1	2.37E-18	7.28E-14	0.118694923
AU020206	1	1	2.37E-18	7.28E-14	-0.116389099
Sec24c	1	1	2.45E-18	7.51E-14	-0.118075185
Napsa	1	1	2.48E-18	7.63E-14	0.149537046
Dnajc9	1	1	2.50E-18	7.67E-14	0.131694331
Eif1ad	1	1	2.73E-18	8.39E-14	0.123354001
Nme1	1	1	2.80E-18	8.61E-14	0.168305681
Sp1	1	1	2.87E-18	8.81E-14	-0.115271565
Ptpn7	1	1	2.87E-18	8.82E-14	-0.114569545
Snf8	1	1	3.03E-18	9.32E-14	0.12181342
Eif4a1	1	1	3.10E-18	9.53E-14	0.151293727
1810037I17Rik	1	1	3.11E-18	9.56E-14	0.138794545
Rrp1	1	1	3.23E-18	9.92E-14	0.124009355
Ncf4	1	1	3.25E-18	9.99E-14	0.151333665
Hspd1	1	1	3.75E-18	1.15E-13	0.182641847
Cd24a	1	1	4.16E-18	1.28E-13	-0.176946711
Chd7	1	1	4.25E-18	1.31E-13	-0.117891124
Denr	1	1	4.39E-18	1.35E-13	0.122743998
Atp6v1e1	1	1	4.54E-18	1.39E-13	0.123991644
Gm37084	1	1	4.59E-18	1.41E-13	-0.120271692
Ergic3	1	1	4.61E-18	1.42E-13	0.10758467
D16Ertd472e	1	1	4.76E-18	1.46E-13	-0.111372311
Arpc4	1	1	4.90E-18	1.51E-13	0.122614337
Anp32b	1	1	4.96E-18	1.52E-13	0.158490586
Spg21	1	1	4.99E-18	1.53E-13	0.108609491
Smn1	1	1	5.07E-18	1.56E-13	0.117812669
Lrpap1	1	1	5.20E-18	1.60E-13	0.109488616
Malsu1	1	1	5.42E-18	1.67E-13	0.110734078
Dhx15	1	1	5.50E-18	1.69E-13	-0.118006856
Ppip5k2	1	1	5.55E-18	1.71E-13	-0.113149503
Ly6c2	1	1	5.63E-18	1.73E-13	-0.295500728
Tmem126a	1	1	5.95E-18	1.83E-13	0.110465443
Vps13b	1	1	5.96E-18	1.83E-13	-0.116670472
Rpia	1	1	6.12E-18	1.88E-13	0.135528286
Nup205	1	1	6.16E-18	1.89E-13	-0.116046324
Arpc2	1	1	6.22E-18	1.91E-13	0.131667501
Med19	1	1	6.32E-18	1.94E-13	0.112918949
Ccdc88c	1	1	6.51E-18	2.00E-13	-0.115966197
Vps36	1	1	6.79E-18	2.09E-13	0.111188354
mt-Nd1	1	1	6.98E-18	2.14E-13	0.159733327
Snhg1	1	1	7.28E-18	2.24E-13	0.138722867
Rab27a	1	1	7.40E-18	2.27E-13	-0.11479547
Smpdl3a	1	1	7.84E-18	2.41E-13	0.119947115
Prrc2a	1	1	8.05E-18	2.47E-13	-0.114071786
Cct2	1	1	8.09E-18	2.49E-13	0.14173173
Pxn	1	1	8.23E-18	2.53E-13	-0.115943112
Oga	1	1	8.37E-18	2.57E-13	-0.113588865
Afap1	1	1	8.39E-18	2.58E-13	-0.116238183
Zcrb1	1	1	8.55E-18	2.63E-13	0.117690564
Fam91a1	1	1	8.56E-18	2.63E-13	-0.115744182
Ncapd2	1	1	9.33E-18	2.87E-13	-0.128837697
Impa2	1	1	1.01E-17	3.10E-13	0.11392854
Arih1	1	1	1.02E-17	3.13E-13	-0.110228448
Mbd2	1	1	1.04E-17	3.18E-13	0.134488063
Ap1s1	1	1	1.12E-17	3.45E-13	0.108994637
Lsm12	1	1	1.13E-17	3.49E-13	0.125858913
Pmm1	1	1	1.15E-17	3.54E-13	0.115930263
Adipor2	1	1	1.16E-17	3.56E-13	-0.108765474
Jun	1	1	1.18E-17	3.61E-13	0.182497947
Arl2	1	1	1.21E-17	3.72E-13	0.111843647
Cmc2	1	1	1.24E-17	3.82E-13	0.117796588
Ebp	1	1	1.25E-17	3.85E-13	0.110452061
Commd2	1	1	1.27E-17	3.90E-13	0.10736028
Foxp1	1	1	1.27E-17	3.90E-13	-0.13130998
Commd7	1	1	1.35E-17	4.14E-13	0.104185002
Nisch	1	1	1.43E-17	4.40E-13	-0.107422783
Bex6	1	1	1.44E-17	4.43E-13	0.125628459
Ccnd3	1	1	1.47E-17	4.53E-13	0.139398549
Klk8	1	1	1.51E-17	4.64E-13	0.117170909
Psmb5	1	1	1.57E-17	4.82E-13	0.137273951
Lamtor3	1	1	1.63E-17	5.01E-13	0.108077978
Sirpa	1	1	1.66E-17	5.11E-13	-0.115248172
Tspo	1	1	1.84E-17	5.66E-13	0.178954891
Nxt1	1	1	2.10E-17	6.46E-13	0.11357207
S100a1	1	1	2.26E-17	6.96E-13	0.119556175
Erap1	1	1	2.36E-17	7.26E-13	-0.111783891
Bst2	1	1	2.40E-17	7.37E-13	0.136006561
Ftl1	1	1	2.50E-17	7.69E-13	0.162768156
H2az1	1	1	2.60E-17	7.97E-13	0.18378908
Emg1	1	1	2.71E-17	8.34E-13	0.137165473
Glod4	1	1	2.82E-17	8.67E-13	0.104315892
Prdx6	1	1	2.97E-17	9.14E-13	0.137265438
Sugt1	1	1	3.00E-17	9.22E-13	0.108837324
Iqgap1	1	1	3.02E-17	9.27E-13	-0.121593125
Ak6	1	1	3.20E-17	9.83E-13	0.11940099
Mplkip	1	1	3.24E-17	9.96E-13	0.106796398
Dnajb11	1	1	3.40E-17	1.04E-12	0.125188509
Mgst3	1	1	3.57E-17	1.10E-12	0.138648417
Smim4	1	1	3.73E-17	1.15E-12	0.10684086
Tagln2	1	1	3.77E-17	1.16E-12	0.132795645
Vat1	1	1	3.89E-17	1.20E-12	-0.123968827
Zbtb20	1	1	4.21E-17	1.29E-12	-0.135393799
Syk	1	1	4.39E-17	1.35E-12	-0.111468059
Csrp2	1	1	4.52E-17	1.39E-12	0.111126169
Akap9	1	1	4.63E-17	1.42E-12	-0.115952157
Isyna1	1	1	4.67E-17	1.44E-12	0.113519536
Bola2	1	1	4.70E-17	1.44E-12	0.125729905
Pold2	1	1	4.80E-17	1.48E-12	0.111194169
Tceal9	1	1	4.95E-17	1.52E-12	0.117960516
Pak1ip1	1	1	5.09E-17	1.56E-12	0.113727056
Cirbp	1	1	5.45E-17	1.67E-12	0.103462946
Chchd3	1	1	5.55E-17	1.70E-12	0.116113383
4932438A13Rik	1	1	5.57E-17	1.71E-12	-0.109915238
Sf3a3	1	1	5.61E-17	1.72E-12	0.112592083
Hsd17b10	1	1	5.61E-17	1.72E-12	0.107932075
Pgk1	1	1	5.86E-17	1.80E-12	0.136666773
Pds5b	1	1	5.91E-17	1.82E-12	-0.108325256
Cox6a1	1	1	6.48E-17	1.99E-12	0.145344051
Runx2	1	1	6.72E-17	2.06E-12	-0.120692531
Csgalnact2	1	1	6.80E-17	2.09E-12	-0.122544545
Pdia6	1	1	7.09E-17	2.18E-12	0.182851308
Elmo1	1	1	7.54E-17	2.32E-12	-0.110791862
Nfe2	1	1	7.69E-17	2.36E-12	-0.107582574
Dennd5a	1	1	7.77E-17	2.39E-12	-0.110268959
Cenps	1	1	8.24E-17	2.53E-12	0.107489203
Tceal8	1	1	9.24E-17	2.84E-12	0.110896065
Ankrd27	1	1	9.32E-17	2.86E-12	-0.113787248
Tk1	1	1	9.53E-17	2.93E-12	0.147066039
Pdzd8	1	1	9.60E-17	2.95E-12	-0.109659572
Yipf4	1	1	9.71E-17	2.98E-12	0.104476929
Rps6	1	1	9.83E-17	3.02E-12	0.131385381
Snapc5	1	1	1.03E-16	3.15E-12	0.106143621
Eci2	1	1	1.11E-16	3.40E-12	0.109030996
Cisd2	1	1	1.11E-16	3.40E-12	0.106610571
Idh3b	1	1	1.27E-16	3.91E-12	0.108403386
Snx2	1	1	1.30E-16	3.99E-12	0.108173797
Ddi2	1	1	1.42E-16	4.37E-12	-0.111409106
Gm42047	1	1	1.45E-16	4.44E-12	-0.139988939
Anapc1	1	1	1.48E-16	4.54E-12	-0.107704428
Anks1	1	1	1.55E-16	4.75E-12	-0.111598432
Jmjd1c	1	1	1.60E-16	4.92E-12	-0.122904939
Tsfm	1	1	1.69E-16	5.18E-12	0.113511308
Gar1	1	1	1.73E-16	5.30E-12	0.125097578
Arrdc3	1	1	1.74E-16	5.35E-12	-0.113528697
Mrpl49	1	1	1.75E-16	5.39E-12	0.108407506
Mrpl50	1	1	1.89E-16	5.79E-12	0.111174806
Klf2	1	1	2.04E-16	6.28E-12	0.215763749
Srp9	1	1	2.17E-16	6.66E-12	0.13275142
Hnrnpk	1	1	2.19E-16	6.74E-12	0.124612785
Naa20	1	1	2.21E-16	6.79E-12	0.108951466
Oat	1	1	2.22E-16	6.81E-12	0.12486405
5330406M23Rik	1	1	2.29E-16	7.05E-12	-0.114750265
Ormdl2	1	1	2.38E-16	7.30E-12	0.104839235
Slc16a6	1	1	2.48E-16	7.62E-12	-0.10947516
Psma1	1	1	2.48E-16	7.63E-12	0.123236847
Cldn13	1	1	2.54E-16	7.81E-12	0.149203548
Bcas2	1	1	2.62E-16	8.04E-12	0.12253813
Pgam1	1	1	2.63E-16	8.08E-12	0.179447209
Adgrg3	1	1	2.67E-16	8.20E-12	-0.115638188
Ier3ip1	1	1	2.68E-16	8.25E-12	0.103260646
Dgkd	1	1	2.68E-16	8.25E-12	-0.110346745
Calm3	1	1	2.74E-16	8.41E-12	0.124962606
Etnk1	1	1	2.74E-16	8.42E-12	-0.107182566
Huwe1	1	1	2.77E-16	8.52E-12	-0.118147272
Tnrc6b	1	1	2.78E-16	8.53E-12	-0.113381045
Mrps17	1	1	2.80E-16	8.60E-12	0.11696286
Nufip2	1	1	3.06E-16	9.39E-12	-0.108639521
Pten	1	1	3.08E-16	9.46E-12	-0.112881805
Flna	1	1	3.13E-16	9.62E-12	-0.111710239
Scap	1	1	3.13E-16	9.62E-12	-0.112302699
Zmat2	1	1	3.19E-16	9.81E-12	0.113016506
Gins2	1	1	3.21E-16	9.85E-12	0.111826868
Nsmce3	1	1	3.29E-16	1.01E-11	0.104485362
Kdm5a	1	1	3.34E-16	1.03E-11	-0.106056843
Baz1b	1	1	3.43E-16	1.05E-11	-0.130634362
Nudt21	1	1	3.49E-16	1.07E-11	0.121037219
Ergic2	1	1	3.56E-16	1.09E-11	0.104349143
Cacybp	1	1	3.74E-16	1.15E-11	0.143955037
Acyp1	1	1	3.81E-16	1.17E-11	0.104855328
Ywhah	1	1	4.40E-16	1.35E-11	0.113605179
Lig1	1	1	4.55E-16	1.40E-11	0.144652856
Gtf2b	1	1	4.67E-16	1.44E-11	0.102817011
ENSMUSG00000120144	1	1	5.08E-16	1.56E-11	-0.110033853
Psme4	1	1	5.21E-16	1.60E-11	-0.107674035
Mapk1ip1l	1	1	5.59E-16	1.72E-11	-0.103866916
Cript	1	1	5.59E-16	1.72E-11	0.098574597
Smap1	1	1	5.68E-16	1.75E-11	0.113241913
Tyrobp	1	1	6.19E-16	1.90E-11	0.193020038
Clk1	1	1	6.44E-16	1.98E-11	-0.12224326
6820431F20Rik	1	1	6.66E-16	2.05E-11	-0.111966141
9130401M01Rik	1	1	6.97E-16	2.14E-11	0.104341933
Ppp1r11	1	1	7.01E-16	2.15E-11	0.101372254
Lyar	1	1	7.15E-16	2.20E-11	0.145262947
Acbd6	1	1	7.22E-16	2.22E-11	0.105403586
Larp4	1	1	7.48E-16	2.30E-11	-0.110528842
Zfp706	1	1	7.79E-16	2.39E-11	0.126816073
Prpf31	1	1	8.13E-16	2.50E-11	0.106600475
Pop7	1	1	8.49E-16	2.61E-11	0.103405513
Psma6	1	1	8.65E-16	2.66E-11	0.125261907
Spen	1	1	8.69E-16	2.67E-11	-0.106229048
Cd300a	1	1	8.78E-16	2.70E-11	0.108157659
Mrps12	1	1	9.02E-16	2.77E-11	0.108673534
Meaf6	1	1	9.05E-16	2.78E-11	0.10518365
Btg1	1	1	9.08E-16	2.79E-11	-0.11809482
Comt	1	1	9.13E-16	2.81E-11	0.122475921
Fosb	1	1	9.41E-16	2.89E-11	-0.183807698
Selenok	1	1	9.79E-16	3.01E-11	0.107272428
Suclg1	1	1	9.80E-16	3.01E-11	0.11815347
Mdp1	1	1	1.04E-15	3.18E-11	0.105924911
Wfdc21	1	1	1.09E-15	3.35E-11	0.189342411
Pdcd6	1	1	1.10E-15	3.38E-11	0.103217167
Itga4	1	1	1.11E-15	3.40E-11	-0.128911869
Tmem147	1	1	1.12E-15	3.44E-11	0.127633147
Eif3d	1	1	1.16E-15	3.56E-11	0.123857724
Prpf8	1	1	1.24E-15	3.82E-11	-0.110849635
Il17ra	1	1	1.36E-15	4.17E-11	-0.107134827
Atg3	1	1	1.40E-15	4.30E-11	0.102981144
0610010K14Rik	1	1	1.46E-15	4.48E-11	0.105749307
Ttc3	1	1	1.49E-15	4.59E-11	-0.110675091
Tiam1	1	1	1.51E-15	4.64E-11	-0.104690385
Rbfa	1	1	1.56E-15	4.81E-11	0.100375844
Ash1l	1	1	1.59E-15	4.88E-11	-0.109586576
Cnih1	1	1	1.62E-15	4.99E-11	0.101920838
BC031181	1	1	1.69E-15	5.18E-11	0.100024949
Klhl9	1	1	1.79E-15	5.49E-11	-0.106104999
Dpcd	1	1	1.79E-15	5.51E-11	0.103072565
Plin2	1	1	1.81E-15	5.55E-11	0.106339622
Polr2d	1	1	1.87E-15	5.76E-11	0.100907211
Ap2b1	1	1	1.89E-15	5.81E-11	-0.104938738
Abhd17b	1	1	1.94E-15	5.97E-11	-0.101700608
Rbm7	1	1	2.03E-15	6.24E-11	0.099498728
Gatm	1	1	2.03E-15	6.25E-11	0.142619919
Herc1	1	1	2.09E-15	6.44E-11	-0.115363858
Dohh	1	1	2.11E-15	6.48E-11	0.103751926
Trappc5	1	1	2.28E-15	7.00E-11	0.101000271
Snhg4	1	1	2.34E-15	7.19E-11	0.122900124
Pik3cd	1	1	2.39E-15	7.33E-11	-0.10584311
Prss57	1	1	2.45E-15	7.53E-11	-0.200465152
Hmgb3	1	1	2.45E-15	7.54E-11	0.153966642
Pdcd6ip	1	1	2.53E-15	7.76E-11	-0.09865755
mt-Nd4	1	1	2.56E-15	7.85E-11	0.130197758
Kctd20	1	1	2.59E-15	7.94E-11	-0.104331197
Ndufaf2	1	1	2.65E-15	8.14E-11	0.102318601
Ddb1	1	1	2.72E-15	8.37E-11	-0.119244117
Emc10	1	1	2.75E-15	8.45E-11	0.100376855
Phyh	1	1	2.91E-15	8.93E-11	0.106540861
Rraga	1	1	2.93E-15	9.00E-11	0.105231369
Jpt1	1	1	2.99E-15	9.18E-11	0.148830674
Wsb1	1	1	3.02E-15	9.28E-11	-0.10124623
Mprip	1	1	3.05E-15	9.36E-11	-0.10359461
Nip7	1	1	3.11E-15	9.57E-11	0.10878221
Pcnt	1	1	3.24E-15	9.97E-11	-0.104469337
Acat1	1	1	3.29E-15	1.01E-10	0.105053298
Ptprcap	1	1	3.30E-15	1.01E-10	-0.13502753
Klhl24	1	1	3.38E-15	1.04E-10	-0.110012542
Atg12	1	1	3.57E-15	1.10E-10	-0.11332317
Ssbp1	1	1	3.64E-15	1.12E-10	0.116459947
Parp2	1	1	3.78E-15	1.16E-10	0.101769774
Arl6ip4	1	1	3.78E-15	1.16E-10	0.110749161
Gars	1	1	3.89E-15	1.19E-10	0.111669835
Tprgl	1	1	3.91E-15	1.20E-10	0.101253806
Sae1	1	1	4.38E-15	1.35E-10	0.115506206
Med28	1	1	4.42E-15	1.36E-10	0.097845874
Mrpl41	1	1	4.44E-15	1.36E-10	0.107564182
Exosc5	1	1	4.53E-15	1.39E-10	0.118456348
Naa10	1	1	4.60E-15	1.41E-10	0.114280126
Pigp	1	1	4.66E-15	1.43E-10	0.100701861
Rad51ap1	1	1	4.81E-15	1.48E-10	0.108995148
Ltb4r1	1	1	4.82E-15	1.48E-10	0.14125152
Dnajc8	1	1	4.83E-15	1.49E-10	0.116805737
Actr2	1	1	5.22E-15	1.60E-10	-0.111309525
Rnf187	1	1	5.54E-15	1.70E-10	0.11883205
Cdc42	1	1	5.67E-15	1.74E-10	0.11339347
Eif3g	1	1	5.94E-15	1.83E-10	0.123395442
Ola1	1	1	6.00E-15	1.84E-10	0.118550517
Bccip	1	1	6.06E-15	1.86E-10	0.111474283
Tab2	1	1	6.33E-15	1.94E-10	-0.100347213
Ccdc124	1	1	6.40E-15	1.97E-10	0.109418881
Stk17b	1	1	6.50E-15	2.00E-10	-0.108690202
Qser1	1	1	6.67E-15	2.05E-10	-0.105526793
Slbp	1	1	7.13E-15	2.19E-10	0.133053157
Arcn1	1	1	7.88E-15	2.42E-10	-0.101758481
Sdsl	1	1	8.01E-15	2.46E-10	0.110815717
Ccdc107	1	1	8.01E-15	2.46E-10	0.099619837
Hnrnpab	1	1	8.13E-15	2.50E-10	0.13462087
Hmgn3	1	1	8.19E-15	2.52E-10	0.107394223
Nek9	1	1	8.68E-15	2.67E-10	-0.10674287
Ankrd44	1	1	8.86E-15	2.72E-10	-0.102744294
Lbr	1	1	9.32E-15	2.86E-10	-0.112878387
Glrx5	1	1	9.32E-15	2.86E-10	0.158985078
Ubn2	1	1	9.79E-15	3.01E-10	-0.103810404
Ostf1	1	1	9.83E-15	3.02E-10	0.117833241
Fkbp4	1	1	9.93E-15	3.05E-10	0.13108686
Agpat5	1	1	1.00E-14	3.07E-10	0.115237164
Rpl37a	1	1	1.03E-14	3.16E-10	0.114348078
Cntrl	1	1	1.08E-14	3.33E-10	-0.106335125
Tmem134	1	1	1.09E-14	3.35E-10	0.098554615
Kif1b	1	1	1.13E-14	3.46E-10	-0.104585787
Elk4	1	1	1.13E-14	3.46E-10	-0.104008107
Timm10	1	1	1.14E-14	3.50E-10	0.105741988
Ptges3	1	1	1.16E-14	3.56E-10	0.129146681
Actr3	1	1	1.17E-14	3.59E-10	0.127827347
Pold4	1	1	1.22E-14	3.74E-10	0.101624582
Celf2	1	1	1.22E-14	3.76E-10	-0.115184847
Fasn	1	1	1.23E-14	3.77E-10	-0.104506899
Pole4	1	1	1.27E-14	3.90E-10	0.098023608
Trappc1	1	1	1.28E-14	3.94E-10	0.099795405
Atp1a1	1	1	1.29E-14	3.95E-10	-0.10144953
Nabp2	1	1	1.30E-14	4.00E-10	0.101288128
Mtmr3	1	1	1.30E-14	4.00E-10	-0.10207347
Smad5	1	1	1.33E-14	4.08E-10	-0.10625266
Rcl1	1	1	1.36E-14	4.19E-10	0.101699739
Npepl1	1	1	1.42E-14	4.38E-10	0.099244126
Ube2v2	1	1	1.43E-14	4.38E-10	0.102362015
Mrps18a	1	1	1.51E-14	4.65E-10	0.105513531
Ube2a	1	1	1.57E-14	4.84E-10	0.113072534
Pole3	1	1	1.58E-14	4.87E-10	0.11444812
Ift27	1	1	1.60E-14	4.93E-10	0.100053521
Rabac1	1	1	1.69E-14	5.18E-10	0.098179821
Atp6v1g1	1	1	1.76E-14	5.40E-10	0.106853178
Ppp6c	1	1	1.77E-14	5.44E-10	0.099426235
Cd44	1	1	1.83E-14	5.62E-10	-0.107551616
Gtf3c2	1	1	1.85E-14	5.70E-10	-0.102340302
Ybx3	1	1	1.90E-14	5.85E-10	0.153729736
Fbl	1	1	1.91E-14	5.85E-10	0.131797538
Sap30	1	1	1.95E-14	6.00E-10	0.107892295
Rsu1	1	1	2.00E-14	6.16E-10	0.096631834
Tomm20	1	1	2.02E-14	6.22E-10	0.124444867
Mettl23	1	1	2.05E-14	6.29E-10	0.099116529
Anapc11	1	1	2.06E-14	6.34E-10	0.100738411
Syncrip	1	1	2.07E-14	6.37E-10	-0.124216223
Tgoln1	1	1	2.16E-14	6.64E-10	-0.098055513
Ciao2b	1	1	2.29E-14	7.05E-10	0.100364101
0610009B22Rik	1	1	2.64E-14	8.11E-10	0.099236877
Ebna1bp2	1	1	2.64E-14	8.11E-10	0.112789244
Tmbim4	1	1	2.64E-14	8.12E-10	0.100503475
Pde6d	1	1	2.67E-14	8.20E-10	0.098640502
Gtf3c6	1	1	2.74E-14	8.43E-10	0.095604223
Muc13	1	1	2.95E-14	9.08E-10	-0.119920605
Mcts1	1	1	2.97E-14	9.14E-10	0.102214528
Mkrn1	1	1	2.99E-14	9.18E-10	0.112307735
Lsm1	1	1	3.06E-14	9.39E-10	0.094242463
C2cd5	1	1	3.06E-14	9.41E-10	-0.098891386
Scp2	1	1	3.17E-14	9.73E-10	0.100860579
Mgam	1	1	3.30E-14	1.01E-09	-0.105354052
Ube3a	1	1	3.41E-14	1.05E-09	-0.106534357
Nme4	1	1	3.44E-14	1.06E-09	0.102908786
Kmt2d	1	1	3.44E-14	1.06E-09	-0.103566594
Nsd1	1	1	3.49E-14	1.07E-09	-0.102392097
Mrpl4	1	1	3.62E-14	1.11E-09	0.098176879
Phf21a	1	1	3.83E-14	1.18E-09	-0.102714295
Ss18l2	1	1	3.83E-14	1.18E-09	0.099735149
Napa	1	1	3.88E-14	1.19E-09	0.09678192
Ppp1cc	1	1	3.92E-14	1.20E-09	0.108887309
Cfl1	1	1	3.93E-14	1.21E-09	0.122659705
Tnpo3	1	1	4.01E-14	1.23E-09	-0.097234298
Cmtm7	1	1	4.13E-14	1.27E-09	0.144642719
Utrn	1	1	4.42E-14	1.36E-09	-0.103041106
Hagh	1	1	4.57E-14	1.40E-09	0.103678956
Gtf2e2	1	1	4.66E-14	1.43E-09	0.094816567
Ctsc	1	1	4.74E-14	1.46E-09	0.11352551
Dscc1	1	1	4.84E-14	1.49E-09	0.102865655
Rpsa-ps10	1	1	4.85E-14	1.49E-09	0.096991464
Vrk1	1	1	5.08E-14	1.56E-09	0.11054935
Gsto1	1	1	5.32E-14	1.63E-09	0.107354291
Selenbp1	1	1	5.38E-14	1.65E-09	0.10796898
Stk16	1	1	5.45E-14	1.68E-09	0.10786026
Aifm1	1	1	6.05E-14	1.86E-09	0.097146885
Nt5c	1	1	6.32E-14	1.94E-09	0.104798931
Imp4	1	1	6.35E-14	1.95E-09	0.099091858
B9d2	1	1	6.45E-14	1.98E-09	0.095796481
Gvin3	1	1	6.71E-14	2.06E-09	-0.101301793
Spc24	1	1	6.71E-14	2.06E-09	0.135962551
Eif2b2	1	1	6.73E-14	2.07E-09	0.09776757
Dido1	1	1	7.13E-14	2.19E-09	-0.098380125
Dhrs4	1	1	7.25E-14	2.23E-09	0.102566723
Parvg	1	1	7.32E-14	2.25E-09	-0.096093084
Nudt2	1	1	7.39E-14	2.27E-09	0.099283154
Utp11	1	1	7.51E-14	2.31E-09	0.09684956
Rtcb	1	1	7.57E-14	2.33E-09	0.09757539
Ypel5	1	1	7.69E-14	2.36E-09	-0.100889645
Mapk6	1	1	7.70E-14	2.37E-09	-0.101616502
Srsf9	1	1	8.02E-14	2.47E-09	0.111417641
Ctnnb1	1	1	8.07E-14	2.48E-09	-0.10085288
Sfi1	1	1	8.19E-14	2.52E-09	-0.103841905
Chchd7	1	1	8.42E-14	2.59E-09	0.093902994
Klf1	1	1	9.06E-14	2.78E-09	0.135875193
Anapc15	1	1	9.26E-14	2.85E-09	0.099085682
Med1	1	1	9.50E-14	2.92E-09	-0.096374394
H2-Ab1	1	1	9.80E-14	3.01E-09	0.110435723
Coa3	1	1	9.86E-14	3.03E-09	0.108470923
Prg3	1	1	1.07E-13	3.29E-09	0.139991544
Ddx41	1	1	1.09E-13	3.36E-09	0.097129185
Ddx5	1	1	1.10E-13	3.37E-09	-0.108612521
Bnip2	1	1	1.14E-13	3.49E-09	0.09984187
Ppp1r14b	1	1	1.17E-13	3.61E-09	0.131773001
Atf6	1	1	1.18E-13	3.62E-09	-0.101375186
Snrpc	1	1	1.20E-13	3.69E-09	0.104442097
Ufc1	1	1	1.23E-13	3.77E-09	0.10578383
Laptm4a	1	1	1.23E-13	3.78E-09	0.090327539
Emc4	1	1	1.26E-13	3.88E-09	0.094997493
Wdr74	1	1	1.33E-13	4.10E-09	0.100844319
Mrps26	1	1	1.48E-13	4.55E-09	0.105953808
Hnrnpd	1	1	1.50E-13	4.59E-09	0.128185604
Gfi1	1	1	1.51E-13	4.65E-09	-0.10763398
Hsp90ab1	1	1	1.58E-13	4.84E-09	0.132853284
mt-Nd2	1	1	1.60E-13	4.90E-09	0.130674744
Ube2j2	1	1	1.60E-13	4.92E-09	0.094046793
Pycr2	1	1	1.61E-13	4.95E-09	0.098669712
1110004F10Rik	1	1	1.63E-13	5.02E-09	0.103425399
Ilkap	1	1	1.74E-13	5.35E-09	0.095298782
Cfap20	1	1	1.79E-13	5.50E-09	0.09243623
1190007I07Rik	1	1	1.80E-13	5.53E-09	0.095516395
Ssu72	1	1	1.80E-13	5.54E-09	0.102010141
Lgals1	1	1	1.90E-13	5.84E-09	0.223193412
Plec	1	1	1.98E-13	6.08E-09	-0.099040532
Clec2i	1	1	2.06E-13	6.32E-09	-0.102793172
Rnaseh2a	1	1	2.17E-13	6.68E-09	0.097981397
Crlf2	1	1	2.20E-13	6.77E-09	0.093726923
Polr2g	1	1	2.29E-13	7.04E-09	0.095321229
Asns	1	1	2.35E-13	7.21E-09	0.12862175
Churc1	1	1	2.40E-13	7.38E-09	0.093682932
Uxt	1	1	2.46E-13	7.57E-09	0.097703903
Mgst2	1	1	2.56E-13	7.87E-09	0.136019402
Senp1	1	1	2.56E-13	7.87E-09	-0.095236042
Il3ra	1	1	2.57E-13	7.90E-09	0.101790106
mt-Rnr2	1	1	2.57E-13	7.91E-09	-0.140177215
Tma16	1	1	2.58E-13	7.92E-09	0.106402823
Prelid1	1	1	2.65E-13	8.14E-09	0.109917513
Rab18	1	1	2.65E-13	8.14E-09	0.093048535
Minpp1	1	1	2.66E-13	8.18E-09	0.139857913
Sdhaf4	1	1	2.67E-13	8.21E-09	0.093085555
Rps6ka3	1	1	2.68E-13	8.25E-09	-0.097772698
Txndc15	1	1	2.87E-13	8.83E-09	0.096940086
Gm9843	1	1	2.90E-13	8.91E-09	0.098088475
Ppp1r12a	1	1	2.91E-13	8.93E-09	-0.09482809
Dcaf1	1	1	3.00E-13	9.23E-09	-0.097728948
Nomo1	1	1	3.04E-13	9.35E-09	-0.096816868
Tnrc18	1	1	3.07E-13	9.43E-09	-0.096009424
Rbm5	1	1	3.20E-13	9.85E-09	-0.094702178
Rsl1d1	1	1	3.25E-13	9.98E-09	0.112756847
Mtf2	1	1	3.39E-13	1.04E-08	-0.0978641
Chka	1	1	3.48E-13	1.07E-08	-0.097324028
Dguok	1	1	3.62E-13	1.11E-08	0.091295193
Mns1	1	1	3.75E-13	1.15E-08	0.156420147
Itga6	1	1	3.77E-13	1.16E-08	-0.09741111
Mrps10	1	1	3.80E-13	1.17E-08	0.094574393
Gm49336	1	1	3.83E-13	1.18E-08	-0.098255265
Tasor2	1	1	3.99E-13	1.23E-08	-0.098564278
Bad	1	1	4.08E-13	1.25E-08	0.09474054
Tnfaip8l2	1	1	4.28E-13	1.31E-08	0.098222751
Prkra	1	1	4.61E-13	1.42E-08	0.097021596
Apaf1	1	1	4.66E-13	1.43E-08	-0.098579642
Dmkn	1	1	4.88E-13	1.50E-08	-0.148156636
Rab8a	1	1	5.10E-13	1.57E-08	0.09005127
Ywhag	1	1	5.24E-13	1.61E-08	-0.093138469
Atp5md	1	1	5.25E-13	1.61E-08	0.1108328
Ebf1	1	1	5.32E-13	1.63E-08	0.115322231
Ern1	1	1	5.91E-13	1.82E-08	-0.098099788
Fibp	1	1	5.98E-13	1.84E-08	0.093504341
AI413582	1	1	6.15E-13	1.89E-08	0.098862228
Adrm1	1	1	6.35E-13	1.95E-08	0.095170733
Chd9	1	1	6.57E-13	2.02E-08	-0.093256524
Sod2	1	1	6.62E-13	2.03E-08	0.10956965
Slain2	1	1	6.73E-13	2.07E-08	-0.095956818
Caprin1	1	1	6.73E-13	2.07E-08	-0.106119552
Srsf3	1	1	6.75E-13	2.07E-08	0.120307976
Mrps34	1	1	6.90E-13	2.12E-08	0.10080712
Mien1	1	1	7.03E-13	2.16E-08	0.088978654
Ruvbl1	1	1	7.19E-13	2.21E-08	0.10408046
Usp47	1	1	7.32E-13	2.25E-08	-0.092554836
Marchf5	1	1	7.69E-13	2.36E-08	0.099861427
Id1	1	1	7.72E-13	2.37E-08	0.100115859
Hif1a	1	1	7.89E-13	2.42E-08	-0.094588832
Eef1akmt1	1	1	7.91E-13	2.43E-08	0.093449589
Brk1	1	1	8.02E-13	2.46E-08	0.09763594
Suco	1	1	8.07E-13	2.48E-08	-0.094571776
Pxylp1	1	1	8.33E-13	2.56E-08	-0.09516438
Cdk19	1	1	8.47E-13	2.60E-08	-0.095411399
Ddx1	1	1	8.98E-13	2.76E-08	0.097447336
Sdf4	1	1	9.30E-13	2.86E-08	0.09040986
Cdk5rap1	1	1	9.44E-13	2.90E-08	-0.099209031
Mef2d	1	1	9.85E-13	3.03E-08	-0.09670961
Fbxo22	1	1	9.90E-13	3.04E-08	0.091172517
Fndc3b	1	1	1.02E-12	3.14E-08	-0.096746988
Rassf2	1	1	1.02E-12	3.15E-08	-0.097870236
Pitpna	1	1	1.07E-12	3.29E-08	0.093591793
Rps19bp1	1	1	1.09E-12	3.35E-08	0.091082035
Gng12	1	1	1.21E-12	3.71E-08	0.123466171
Mt2	1	1	1.27E-12	3.91E-08	0.110198242
Gng11	1	1	1.29E-12	3.97E-08	0.097193342
Ruvbl2	1	1	1.30E-12	4.00E-08	0.102089415
Ppp3ca	1	1	1.30E-12	4.00E-08	-0.099990106
Stk26	1	1	1.32E-12	4.04E-08	-0.096016966
Hnrnpul1	1	1	1.33E-12	4.10E-08	-0.098929022
Hmox2	1	1	1.34E-12	4.13E-08	0.087326404
Rsl24d1	1	1	1.37E-12	4.22E-08	0.09845671
Nr4a2	1	1	1.38E-12	4.23E-08	-0.099049595
Srp19	1	1	1.41E-12	4.34E-08	0.1099406
Romo1	1	1	1.42E-12	4.37E-08	0.100803595
Prpf39	1	1	1.45E-12	4.44E-08	-0.093798392
Asf1b	1	1	1.46E-12	4.49E-08	0.095030624
Tmem229b	1	1	1.57E-12	4.84E-08	-0.096656645
Nans	1	1	1.58E-12	4.85E-08	0.09495763
Yipf1	1	1	1.68E-12	5.17E-08	0.090900614
Ccdc88b	1	1	1.69E-12	5.19E-08	-0.098254078
Hk3	1	1	1.71E-12	5.26E-08	-0.102210392
Sp110	1	1	1.75E-12	5.38E-08	-0.094619167
Ift20	1	1	1.75E-12	5.39E-08	0.098155284
Mrpl52	1	1	1.75E-12	5.39E-08	0.118879791
Cdkn1a	1	1	1.76E-12	5.40E-08	-0.097801127
Sirt3	1	1	1.77E-12	5.44E-08	0.089120981
Vps28	1	1	1.78E-12	5.48E-08	0.092702964
Jtb	1	1	1.79E-12	5.51E-08	0.090077085
Mob4	1	1	1.82E-12	5.60E-08	0.09009401
Ddt	1	1	1.99E-12	6.11E-08	0.089268419
Ifrd2	1	1	1.99E-12	6.13E-08	0.116773316
Zhx1	1	1	2.08E-12	6.38E-08	-0.091700188
Atxn10	1	1	2.10E-12	6.44E-08	0.089454708
Pigyl	1	1	2.19E-12	6.74E-08	0.090902793
Mrps18b	1	1	2.22E-12	6.81E-08	0.097858297
Atp2a2	1	1	2.25E-12	6.92E-08	-0.096187701
Cops9	1	1	2.26E-12	6.96E-08	0.097095421
Tsn	1	1	2.32E-12	7.12E-08	0.103793488
H2ac8	1	1	2.32E-12	7.13E-08	0.200334719
Cenpk	1	1	2.34E-12	7.18E-08	0.097307428
Aldoa	1	1	2.38E-12	7.31E-08	0.133027731
Zbtb44	1	1	2.56E-12	7.85E-08	-0.09482109
Xylt1	1	1	2.62E-12	8.06E-08	-0.096363885
Rev3l	1	1	2.67E-12	8.19E-08	-0.092704126
Khdc4	1	1	2.75E-12	8.45E-08	-0.093819595
Snrpb2	1	1	2.79E-12	8.57E-08	0.094846234
Rnf213	1	1	2.81E-12	8.65E-08	-0.093169619
Mlec	1	1	2.85E-12	8.76E-08	-0.103482864
Armc8	1	1	2.93E-12	9.00E-08	-0.094929487
Spcs3	1	1	2.99E-12	9.17E-08	-0.097869617
Atp5b	1	1	3.03E-12	9.31E-08	0.130441488
Luc7l2	1	1	3.05E-12	9.36E-08	-0.10213482
H2bc11	1	1	3.10E-12	9.53E-08	0.096304558
Zfp593	1	1	3.15E-12	9.68E-08	0.091067001
Lcorl	1	1	3.28E-12	1.01E-07	-0.092419187
Kdm3a	1	1	3.35E-12	1.03E-07	-0.096549959
Fam111a	1	1	3.37E-12	1.04E-07	-0.109136225
Adcy7	1	1	3.53E-12	1.08E-07	-0.093913302
Kdelr1	1	1	3.54E-12	1.09E-07	0.087512632
Hspa1a	1	1	3.59E-12	1.10E-07	0.151193134
Gmpr2	1	1	3.63E-12	1.12E-07	0.093896538
Trim56	1	1	3.65E-12	1.12E-07	-0.096084444
Specc1l	1	1	3.71E-12	1.14E-07	-0.095608944
Safb2	1	1	3.71E-12	1.14E-07	-0.094415223
Ncf1	1	1	3.77E-12	1.16E-07	-0.107338995
Sms	1	1	3.87E-12	1.19E-07	0.092109985
Lmo4	1	1	3.93E-12	1.21E-07	-0.11835395
Ccdc34	1	1	4.12E-12	1.27E-07	0.110619678
Nelfe	1	1	4.21E-12	1.29E-07	0.088987754
Nop53	1	1	4.29E-12	1.32E-07	-0.099850346
Nudcd2	1	1	4.30E-12	1.32E-07	0.108600811
Vma21	1	1	4.57E-12	1.40E-07	0.088876736
Septin7	1	1	4.57E-12	1.40E-07	0.095258772
Pfdn4	1	1	4.66E-12	1.43E-07	0.090028789
Naa12	1	1	4.73E-12	1.45E-07	0.09585292
Rpl10	1	1	4.75E-12	1.46E-07	0.122587967
Gmds	1	1	4.77E-12	1.46E-07	0.092321675
Abhd17a	1	1	4.85E-12	1.49E-07	0.089160854
Cinp	1	1	4.85E-12	1.49E-07	0.092540211
Pum1	1	1	5.01E-12	1.54E-07	-0.089825859
Rad23a	1	1	5.02E-12	1.54E-07	0.1002488
Arhgef6	1	1	5.13E-12	1.58E-07	-0.086870942
Urod	1	1	5.14E-12	1.58E-07	0.113650227
Idh2	1	1	5.16E-12	1.58E-07	0.109860439
Glyr1	1	1	5.20E-12	1.60E-07	-0.086168628
Eif4g3	1	1	5.24E-12	1.61E-07	-0.088062089
Prpf4b	1	1	5.25E-12	1.61E-07	-0.100482133
Limd2	1	1	5.30E-12	1.63E-07	0.095551517
Svip	1	1	5.31E-12	1.63E-07	0.098918343
Vill	1	1	5.34E-12	1.64E-07	-0.09522197
Gvin-ps7	1	1	5.49E-12	1.69E-07	-0.124390223
Gypa	1	1	5.59E-12	1.72E-07	0.114372755
Mbtps1	1	1	5.69E-12	1.75E-07	-0.093105181
Stxbp5	1	1	6.03E-12	1.85E-07	-0.092038229
Chchd4	1	1	6.12E-12	1.88E-07	0.095025282
Ogt	1	1	6.12E-12	1.88E-07	-0.093616672
Gse1	1	1	6.48E-12	1.99E-07	-0.093818818
Ikzf1	1	1	6.63E-12	2.04E-07	-0.109417859
Zmynd8	1	1	6.77E-12	2.08E-07	-0.090131907
Atraid	1	1	6.81E-12	2.09E-07	0.087519633
Zdhhc20	1	1	6.84E-12	2.10E-07	-0.088954751
Klhdc2	1	1	7.24E-12	2.22E-07	0.089530676
Selenof	1	1	7.27E-12	2.24E-07	0.109152805
Madd	1	1	7.48E-12	2.30E-07	-0.09374417
Usp22	1	1	7.53E-12	2.31E-07	-0.093471407
Nit2	1	1	7.66E-12	2.35E-07	0.090568524
Cpox	1	1	7.67E-12	2.36E-07	0.151557734
Sucla2	1	1	7.90E-12	2.43E-07	0.087663115
Ptcd2	1	1	8.00E-12	2.46E-07	0.08853032
Kdm2a	1	1	8.01E-12	2.46E-07	-0.086964325
Larp1	1	1	8.08E-12	2.48E-07	-0.10025228
Birc5	1	1	8.90E-12	2.74E-07	0.164851226
Fut8	1	1	9.18E-12	2.82E-07	-0.107547753
Snrpd3	1	1	9.63E-12	2.96E-07	0.107769277
Zfp568	1	1	9.66E-12	2.97E-07	-0.094643686
Ndufaf3	1	1	1.00E-11	3.08E-07	0.090035725
Cbx6	1	1	1.01E-11	3.12E-07	-0.093876
Map3k20	1	1	1.03E-11	3.16E-07	-0.089971891
Ints1	1	1	1.04E-11	3.20E-07	-0.092294932
Ccdc59	1	1	1.04E-11	3.21E-07	0.086427758
Psmg1	1	1	1.06E-11	3.26E-07	0.08997581
H2-Q6	1	1	1.07E-11	3.28E-07	-0.093511785
Slmap	1	1	1.15E-11	3.53E-07	-0.091332034
Dach1	1	1	1.16E-11	3.55E-07	-0.094520794
Pmpcb	1	1	1.17E-11	3.58E-07	0.086948644
Polr3k	1	1	1.27E-11	3.92E-07	0.088540145
Pbx1	1	1	1.29E-11	3.97E-07	-0.123936406
H2-Aa	1	1	1.32E-11	4.05E-07	0.101411167
Ripor1	1	1	1.34E-11	4.13E-07	-0.095199393
Pycard	1	1	1.35E-11	4.16E-07	0.103508956
Mtres1	1	1	1.37E-11	4.21E-07	0.09291173
Prelid3b	1	1	1.40E-11	4.31E-07	0.091686247
Xpo6	1	1	1.42E-11	4.36E-07	-0.090310316
Msi2	1	1	1.42E-11	4.37E-07	-0.134097275
Marchf6	1	1	1.44E-11	4.41E-07	-0.09150963
Rc3h1	1	1	1.52E-11	4.67E-07	-0.09075247
Psmg2	1	1	1.60E-11	4.90E-07	0.09436083
Trappc3	1	1	1.68E-11	5.16E-07	0.086365776
Sin3a	1	1	1.98E-11	6.08E-07	-0.089458118
Gata2	1	1	2.05E-11	6.29E-07	-0.115011707
Tmem128	1	1	2.11E-11	6.48E-07	0.084871881
Slc28a2	1	1	2.13E-11	6.54E-07	-0.091768367
Srm	1	1	2.13E-11	6.55E-07	0.120002177
Triap1	1	1	2.15E-11	6.61E-07	0.086674118
Rpp30	1	1	2.17E-11	6.66E-07	0.087162287
Stx8	1	1	2.23E-11	6.85E-07	0.086187132
Rnf126	1	1	2.25E-11	6.92E-07	0.088200351
Nipbl	1	1	2.27E-11	6.96E-07	-0.096420936
Tmem238	1	1	2.27E-11	6.98E-07	0.098986097
Heatr1	1	1	2.39E-11	7.34E-07	-0.089797273
Lbp	1	1	2.41E-11	7.39E-07	0.100277422
Pdcd10	1	1	2.46E-11	7.56E-07	0.084739343
Fbxo5	1	1	2.47E-11	7.59E-07	0.108807824
Srsf2	1	1	2.49E-11	7.66E-07	0.11456921
Xiap	1	1	2.50E-11	7.69E-07	-0.08777391
Pex2	1	1	2.55E-11	7.82E-07	0.088769233
Polr2e	1	1	2.56E-11	7.86E-07	0.097494336
Gfi1b	1	1	2.56E-11	7.86E-07	0.101024594
Grk3	1	1	2.62E-11	8.06E-07	-0.09101368
Ripor2	1	1	2.65E-11	8.14E-07	-0.089623214
Ppil3	1	1	2.77E-11	8.52E-07	0.085661158
Mvb12a	1	1	2.91E-11	8.95E-07	0.083324261
Chaf1b	1	1	2.93E-11	8.99E-07	0.089019916
Fem1b	1	1	3.01E-11	9.24E-07	-0.090751511
Mrps28	1	1	3.03E-11	9.30E-07	0.098832014
Sec63	1	1	3.08E-11	9.45E-07	-0.084760056
Sipa1l1	1	1	3.09E-11	9.50E-07	-0.088724842
Arhgap11a	1	1	3.11E-11	9.55E-07	-0.0936496
Ssbp4	1	1	3.13E-11	9.61E-07	0.084915984
Atp6v1d	1	1	3.13E-11	9.61E-07	0.084664705
Rpl4	1	1	3.17E-11	9.73E-07	0.11705746
Bclaf1	1	1	3.33E-11	1.02E-06	-0.109223802
Derl2	1	1	3.39E-11	1.04E-06	0.086573796
Ubac1	1	1	3.49E-11	1.07E-06	0.107694902
Coa8	1	1	3.51E-11	1.08E-06	0.084884178
Hvcn1	1	1	3.57E-11	1.10E-06	-0.091311377
Bex4	1	1	3.61E-11	1.11E-06	0.105862387
Slc25a17	1	1	3.65E-11	1.12E-06	0.085767654
Brix1	1	1	3.67E-11	1.13E-06	0.094309269
Rbm17	1	1	3.67E-11	1.13E-06	0.088836828
Cd2ap	1	1	3.72E-11	1.14E-06	-0.0902261
Smc5	1	1	3.78E-11	1.16E-06	-0.08822259
Slc25a5	1	1	3.83E-11	1.18E-06	0.128431351
Bub3	1	1	3.88E-11	1.19E-06	0.117274164
4930453N24Rik	1	1	3.93E-11	1.21E-06	0.086472631
Trir	1	1	4.02E-11	1.24E-06	0.098743205
Glrx	1	1	4.10E-11	1.26E-06	0.090752555
Ptp4a3	1	1	4.11E-11	1.26E-06	0.089001195
Ints11	1	1	4.14E-11	1.27E-06	0.088813262
Slc25a39	1	1	4.16E-11	1.28E-06	0.084243498
Eef1e1	1	1	4.56E-11	1.40E-06	0.100376661
Oard1	1	1	4.67E-11	1.44E-06	0.085130345
Surf2	1	1	4.70E-11	1.44E-06	0.089162273
Xpot	1	1	4.72E-11	1.45E-06	-0.086516861
Anp32a	1	1	4.82E-11	1.48E-06	0.096471376
Fam241a	1	1	4.89E-11	1.50E-06	0.099272767
Cnn2	1	1	4.91E-11	1.51E-06	0.085476427
Cand1	1	1	5.11E-11	1.57E-06	-0.087343631
Fnta	1	1	5.14E-11	1.58E-06	0.085736488
Znhit1	1	1	5.16E-11	1.58E-06	0.086712964
Nfatc3	1	1	5.18E-11	1.59E-06	-0.087393332
Polr2h	1	1	5.29E-11	1.63E-06	0.090515159
Bcap31	1	1	5.34E-11	1.64E-06	0.090973614
Dyrk1a	1	1	5.87E-11	1.80E-06	-0.088987954
Lmo2	1	1	5.90E-11	1.81E-06	0.11052654
Ppp6r1	1	1	5.97E-11	1.83E-06	-0.083447194
Sqor	1	1	5.99E-11	1.84E-06	0.091040994
Foxo3	1	1	6.22E-11	1.91E-06	-0.089863813
Emc3	1	1	6.30E-11	1.93E-06	0.084710954
2310011J03Rik	1	1	6.39E-11	1.96E-06	0.085295108
Rb1cc1	1	1	6.40E-11	1.97E-06	-0.084735525
Vkorc1	1	1	6.51E-11	2.00E-06	0.085261365
Nus1	1	1	6.55E-11	2.01E-06	-0.085892022
Iftap	1	1	6.61E-11	2.03E-06	0.082632203
Ppig	1	1	6.75E-11	2.08E-06	0.102620725
Utp3	1	1	6.91E-11	2.12E-06	0.089729991
Ppa1	1	1	7.13E-11	2.19E-06	0.101399646
Kmt2c	1	1	7.15E-11	2.20E-06	-0.085895856
Cpne3	1	1	7.25E-11	2.23E-06	-0.083099639
Capns1	1	1	7.33E-11	2.25E-06	0.079954022
Trem3	1	1	7.63E-11	2.34E-06	0.149869933
Zc3h15	1	1	7.79E-11	2.39E-06	0.088904533
Babam2	1	1	7.92E-11	2.43E-06	0.086387047
Ifi27l2a	1	1	8.00E-11	2.46E-06	0.092273016
Raly	1	1	8.03E-11	2.47E-06	0.094078459
Smim1	1	1	8.13E-11	2.50E-06	0.105833342
Mrpl3	1	1	8.22E-11	2.52E-06	0.085231422
Usp25	1	1	8.24E-11	2.53E-06	-0.091411465
Cpsf7	1	1	8.33E-11	2.56E-06	-0.087098215
Ifi47	1	1	8.51E-11	2.61E-06	0.08681958
Il10rb	1	1	9.00E-11	2.77E-06	0.088042561
Smarca2	1	1	9.10E-11	2.80E-06	-0.086685462
Rbpj	1	1	9.15E-11	2.81E-06	-0.08569587
Gm15427	1	1	9.31E-11	2.86E-06	0.084479547
Psmd6	1	1	9.33E-11	2.87E-06	0.098092516
Stat3	1	1	9.39E-11	2.89E-06	-0.084994436
Ccdc12	1	1	9.63E-11	2.96E-06	0.0812017
Ghitm	1	1	9.67E-11	2.97E-06	0.088431409
Prim1	1	1	9.88E-11	3.04E-06	0.089719651
Atad3a	1	1	1.02E-10	3.15E-06	0.08604689
Mfsd14b	1	1	1.03E-10	3.16E-06	-0.085220671
Copa	1	1	1.03E-10	3.17E-06	-0.084314026
Pdzd11	1	1	1.04E-10	3.19E-06	0.08540881
Setd7	1	1	1.04E-10	3.21E-06	-0.087204188
Commd6	1	1	1.05E-10	3.22E-06	0.082650326
Msrb1	1	1	1.05E-10	3.23E-06	0.129267235
Phf2	1	1	1.07E-10	3.27E-06	-0.089309119
Chd8	1	1	1.09E-10	3.34E-06	-0.083258837
A130071D04Rik	1	1	1.09E-10	3.36E-06	-0.090017788
Usp7	1	1	1.10E-10	3.39E-06	-0.093156487
Cnot6l	1	1	1.11E-10	3.41E-06	-0.08733076
Trappc6b	1	1	1.13E-10	3.49E-06	0.080010445
Ddrgk1	1	1	1.15E-10	3.52E-06	0.080913816
Mrpl9	1	1	1.16E-10	3.56E-06	0.084335295
Cnot6	1	1	1.16E-10	3.56E-06	-0.088399023
Ccs	1	1	1.16E-10	3.57E-06	0.085522021
Rae1	1	1	1.19E-10	3.64E-06	0.086238769
Aimp1	1	1	1.25E-10	3.83E-06	0.092827077
Serpinf1	1	1	1.25E-10	3.86E-06	0.089277342
Yeats2	1	1	1.29E-10	3.98E-06	-0.087657607
2310009B15Rik	1	1	1.31E-10	4.02E-06	0.086965728
Akr1a1	1	1	1.34E-10	4.13E-06	0.09900843
Dus1l	1	1	1.37E-10	4.20E-06	0.084540541
Cdk17	1	1	1.41E-10	4.34E-06	-0.087127614
Dhcr24	1	1	1.42E-10	4.37E-06	-0.089256153
Uso1	1	1	1.51E-10	4.64E-06	-0.086304047
Spcs2	1	1	1.51E-10	4.64E-06	0.120548418
Prkacb	1	1	1.53E-10	4.71E-06	-0.082051162
Eno1	1	1	1.55E-10	4.76E-06	0.114904674
Dock8	1	1	1.58E-10	4.85E-06	-0.081757495
ENSMUSG00000120390	1	1	1.59E-10	4.89E-06	-0.087876197
Gm37420	1	1	1.61E-10	4.96E-06	-0.088776268
Fuca1	1	1	1.64E-10	5.03E-06	0.082181956
Ssb	1	1	1.65E-10	5.07E-06	0.103612408
Smco4	1	1	1.67E-10	5.15E-06	0.083776445
Mtx1	1	1	1.73E-10	5.32E-06	0.082608074
Egfl7	1	1	1.78E-10	5.47E-06	0.098551947
Vta1	1	1	1.85E-10	5.69E-06	0.082563152
Aurkb	1	1	1.89E-10	5.80E-06	0.110999721
Khk	1	1	1.94E-10	5.97E-06	0.0854079
Sfpq	1	1	1.95E-10	5.99E-06	-0.110823935
Gclm	1	1	2.02E-10	6.21E-06	0.120280574
Med9	1	1	2.04E-10	6.26E-06	0.083976089
Psip1	1	1	2.05E-10	6.29E-06	0.107706277
2610507B11Rik	1	1	2.10E-10	6.44E-06	-0.082321679
Gramd1a	1	1	2.12E-10	6.52E-06	-0.08747625
Rnps1	1	1	2.14E-10	6.59E-06	0.09366218
N4bp1	1	1	2.18E-10	6.70E-06	-0.084557033
Pkm	1	1	2.20E-10	6.76E-06	0.117162884
Nfat5	1	1	2.21E-10	6.79E-06	-0.085584611
BC003965	1	1	2.22E-10	6.82E-06	0.084674081
Hnrnpm	1	1	2.23E-10	6.85E-06	-0.096742268
Pdcd11	1	1	2.35E-10	7.23E-06	-0.085089224
Mafg	1	1	2.35E-10	7.24E-06	-0.081166352
Ipo7	1	1	2.38E-10	7.32E-06	-0.090303861
Cdc26	1	1	2.38E-10	7.33E-06	0.08224914
Psmd9	1	1	2.40E-10	7.38E-06	0.089650816
H2ax	1	1	2.41E-10	7.41E-06	0.144528237
Tspo2	1	1	2.44E-10	7.51E-06	0.105253261
Krit1	1	1	2.45E-10	7.52E-06	-0.080486832
Jagn1	1	1	2.45E-10	7.53E-06	0.080565656
Fnbp4	1	1	2.46E-10	7.56E-06	-0.082920768
Sh2b1	1	1	2.49E-10	7.64E-06	-0.085283063
Irak1	1	1	2.49E-10	7.65E-06	-0.080628417
Son	1	1	2.52E-10	7.74E-06	-0.091223189
Ythdf3	1	1	2.53E-10	7.77E-06	-0.085245286
Mrpl23	1	1	2.56E-10	7.87E-06	0.087798035
Hectd1	1	1	2.64E-10	8.10E-06	-0.087265134
Raf1	1	1	2.73E-10	8.39E-06	-0.084046163
Rest	1	1	2.81E-10	8.63E-06	-0.080050765
Hdc	1	1	2.84E-10	8.74E-06	-0.115861617
Hk2	1	1	2.84E-10	8.74E-06	-0.084253512
Iah1	1	1	2.85E-10	8.76E-06	0.082653783
Ccr2	1	1	2.86E-10	8.80E-06	-0.123727254
Smyd2	1	1	2.88E-10	8.85E-06	0.084376866
Klrb1f	1	1	2.94E-10	9.03E-06	0.088428504
Ddost	1	1	2.94E-10	9.04E-06	0.113907685
Ubl3	1	1	2.95E-10	9.08E-06	-0.083385329
Arf4	1	1	3.07E-10	9.43E-06	0.086253894
Rbm12	1	1	3.07E-10	9.43E-06	-0.087028712
Abl2	1	1	3.10E-10	9.51E-06	-0.087209565
Gtf2a1	1	1	3.36E-10	1.03E-05	-0.084573871
Kmt5a	1	1	3.38E-10	1.04E-05	0.09990325
Aasdhppt	1	1	3.46E-10	1.06E-05	0.082579357
Cited2	1	1	3.50E-10	1.08E-05	-0.125561684
Bcr	1	1	3.50E-10	1.08E-05	-0.086090276
Abca7	1	1	3.57E-10	1.10E-05	-0.086505269
Eml5	1	1	3.57E-10	1.10E-05	-0.087403901
Ankrd13a	1	1	3.58E-10	1.10E-05	-0.08738287
Josd2	1	1	3.66E-10	1.12E-05	0.091255956
Slc50a1	1	1	3.66E-10	1.13E-05	0.07963754
ENSMUSG00000120992	1	1	3.70E-10	1.14E-05	-0.118564789
Kdm5c	1	1	3.70E-10	1.14E-05	-0.085421772
Ssr1	1	1	3.72E-10	1.14E-05	-0.100713999
Arap1	1	1	3.74E-10	1.15E-05	-0.086851849
Adgre5	1	1	3.76E-10	1.16E-05	-0.084774247
Gak	1	1	3.77E-10	1.16E-05	-0.084374422
Syf2	1	1	3.89E-10	1.20E-05	0.078822894
Set	1	1	3.91E-10	1.20E-05	0.118865133
Mrpl24	1	1	3.94E-10	1.21E-05	0.084552803
Nr2c2	1	1	4.01E-10	1.23E-05	-0.083510304
Thoc3	1	1	4.20E-10	1.29E-05	0.079596829
Smarce1	1	1	4.23E-10	1.30E-05	0.080375704
Aff3	1	1	4.38E-10	1.34E-05	-0.08544823
Tubb4b	1	1	4.58E-10	1.41E-05	0.15664043
Rab3gap2	1	1	4.64E-10	1.42E-05	-0.085114323
Zfp292	1	1	4.64E-10	1.43E-05	-0.083365624
Mon2	1	1	4.69E-10	1.44E-05	-0.08547733
Tex261	1	1	4.70E-10	1.44E-05	0.080743984
Cryzl2	1	1	4.73E-10	1.45E-05	0.084609512
Kctd12	1	1	4.84E-10	1.49E-05	-0.087439795
Ppp1r7	1	1	4.85E-10	1.49E-05	0.081363601
Dnm1l	1	1	4.93E-10	1.51E-05	-0.082207846
Plcg2	1	1	4.95E-10	1.52E-05	-0.082779173
Rpl13a	1	1	5.06E-10	1.55E-05	0.104560995
Taf15	1	1	5.14E-10	1.58E-05	0.085448691
Tapbp	1	1	5.16E-10	1.59E-05	-0.079740751
Rfx7	1	1	5.19E-10	1.59E-05	-0.080144561
Metap2	1	1	5.25E-10	1.61E-05	0.112493048
Abcc4	1	1	5.28E-10	1.62E-05	-0.085589413
Pfkl	1	1	5.29E-10	1.63E-05	0.081633226
Tmem164	1	1	5.37E-10	1.65E-05	-0.085445145
Mrpl2	1	1	5.60E-10	1.72E-05	0.085227967
Map2k7	1	1	5.62E-10	1.73E-05	-0.085368339
Cox19	1	1	5.64E-10	1.73E-05	0.080395977
Sgta	1	1	5.81E-10	1.79E-05	0.081813584
Bdp1	1	1	5.90E-10	1.81E-05	-0.085848079
Srsf5	1	1	5.99E-10	1.84E-05	-0.08448521
Ampd2	1	1	6.06E-10	1.86E-05	-0.082862003
Psmc3	1	1	6.08E-10	1.87E-05	0.093608386
Suv39h2	1	1	6.09E-10	1.87E-05	-0.085390958
Nrm	1	1	6.13E-10	1.88E-05	0.081415015
Hltf	1	1	6.15E-10	1.89E-05	-0.082997937
Yeats4	1	1	6.19E-10	1.90E-05	0.080843211
Zmat5	1	1	6.31E-10	1.94E-05	0.080715089
Pdrg1	1	1	6.36E-10	1.95E-05	0.078285082
Tnfaip2	1	1	6.42E-10	1.97E-05	0.101572685
Ctse	1	1	6.46E-10	1.99E-05	0.12416795
Ccdc85b	1	1	6.53E-10	2.01E-05	0.080054263
Ptbp1	1	1	6.58E-10	2.02E-05	-0.092615671
Calu	1	1	6.60E-10	2.03E-05	-0.079829514
Ccz1	1	1	6.63E-10	2.04E-05	0.077951615
Dhfr	1	1	6.74E-10	2.07E-05	0.092512107
Tmem141	1	1	6.83E-10	2.10E-05	0.084804858
Herc2	1	1	6.85E-10	2.10E-05	-0.083328918
Rasa3	1	1	6.86E-10	2.11E-05	-0.083531882
Ggta1	1	1	6.87E-10	2.11E-05	-0.084001069
Spint2	1	1	6.89E-10	2.12E-05	-0.081852972
Rptor	1	1	6.99E-10	2.15E-05	-0.0855703
Lta4h	1	1	7.04E-10	2.16E-05	-0.120686916
Syngr2	1	1	7.07E-10	2.17E-05	0.082528783
Tmem70	1	1	7.09E-10	2.18E-05	0.081303918
Efcab14	1	1	7.12E-10	2.19E-05	-0.081784169
Ctsz	1	1	7.17E-10	2.20E-05	0.116614608
Bcat2	1	1	7.20E-10	2.21E-05	0.081084932
Guk1	1	1	7.23E-10	2.22E-05	0.088276579
Ciao2a	1	1	7.25E-10	2.23E-05	0.103094623
Plxnd1	1	1	7.26E-10	2.23E-05	-0.085583487
Mrps9	1	1	7.42E-10	2.28E-05	0.077434064
Snrpa	1	1	7.50E-10	2.30E-05	0.087440467
Cd79a	1	1	7.64E-10	2.35E-05	0.093006827
Hibch	1	1	7.72E-10	2.37E-05	0.079925974
Adam10	1	1	7.88E-10	2.42E-05	-0.080102322
Tmem223	1	1	7.93E-10	2.44E-05	0.081315743
Psmb4	1	1	7.94E-10	2.44E-05	0.100120143
Pcmt1	1	1	8.13E-10	2.50E-05	0.082806168
Nol12	1	1	8.17E-10	2.51E-05	0.079477923
Mycbp2	1	1	8.24E-10	2.53E-05	-0.082331125
Gm38236	1	1	8.33E-10	2.56E-05	-0.085829524
Unc50	1	1	8.61E-10	2.65E-05	0.076840431
Spag7	1	1	8.80E-10	2.70E-05	0.07656691
Htatip2	1	1	9.17E-10	2.82E-05	0.083080804
Eif2s2	1	1	9.23E-10	2.84E-05	0.100976563
Epb41	1	1	9.31E-10	2.86E-05	-0.082350135
Cope	1	1	9.36E-10	2.88E-05	0.096538836
Tspan13	1	1	9.40E-10	2.89E-05	0.107261248
Ncoa7	1	1	9.50E-10	2.92E-05	0.081774049
Hmgcl	1	1	9.65E-10	2.96E-05	0.080064214
Nsfl1c	1	1	9.85E-10	3.03E-05	0.079791342
Rtf2	1	1	9.89E-10	3.04E-05	0.074782675
Osgep	1	1	9.91E-10	3.04E-05	0.083048775
Actl6a	1	1	9.94E-10	3.05E-05	0.088988191
Ttc1	1	1	1.00E-09	3.07E-05	0.080461864
Gps2	1	1	1.01E-09	3.09E-05	0.08213175
Tnks2	1	1	1.01E-09	3.11E-05	-0.080349956
Hirip3	1	1	1.02E-09	3.14E-05	0.096371445
Gria3	1	1	1.05E-09	3.21E-05	0.107180893
Gm26532	1	1	1.05E-09	3.23E-05	0.113325205
Rasgrp2	1	1	1.06E-09	3.25E-05	0.106138601
Def6	1	1	1.06E-09	3.26E-05	-0.076260755
mt-Rnr1	1	1	1.07E-09	3.28E-05	-0.122368176
Slc25a36	1	1	1.07E-09	3.29E-05	-0.081854767
Pbk	1	1	1.08E-09	3.31E-05	0.091789625
Atp5a1	1	1	1.09E-09	3.34E-05	0.107053881
Dnajc2	1	1	1.09E-09	3.36E-05	0.094331406
Gm28875	1	1	1.10E-09	3.37E-05	-0.084667264
Abcb7	1	1	1.10E-09	3.37E-05	-0.083195233
Ska1	1	1	1.10E-09	3.38E-05	0.081797789
Gm20186	1	1	1.11E-09	3.42E-05	-0.087040994
Prrc1	1	1	1.12E-09	3.43E-05	-0.078548335
Dnlz	1	1	1.14E-09	3.49E-05	0.080890205
Slc25a21	1	1	1.15E-09	3.54E-05	0.095691093
Slc30a5	1	1	1.18E-09	3.62E-05	-0.078676548
Ms4a3	1	1	1.18E-09	3.63E-05	0.214083667
Per3	1	1	1.19E-09	3.67E-05	-0.0831772
Sf1	1	1	1.22E-09	3.74E-05	-0.081827472
Dcun1d1	1	1	1.22E-09	3.76E-05	-0.083518782
ENSMUSG00000120784	1	1	1.26E-09	3.86E-05	-0.086854699
Tle4	1	1	1.26E-09	3.88E-05	-0.080592775
Ppa2	1	1	1.27E-09	3.89E-05	0.078839291
Gm37472	1	1	1.31E-09	4.01E-05	-0.084490139
Dnttip1	1	1	1.34E-09	4.13E-05	0.078652557
Rad51	1	1	1.35E-09	4.14E-05	0.08174102
Med31	1	1	1.39E-09	4.28E-05	0.080152548
Syne1	1	1	1.40E-09	4.30E-05	-0.082867096
Armc1	1	1	1.47E-09	4.52E-05	0.079969758
Hp1bp3	1	1	1.49E-09	4.57E-05	-0.09121946
Ube2e1	1	1	1.52E-09	4.67E-05	0.075558956
Washc3	1	1	1.53E-09	4.70E-05	0.078476788
Timm17b	1	1	1.56E-09	4.81E-05	0.077426269
Il7r	1	1	1.57E-09	4.81E-05	0.089704205
Ssr3	1	1	1.57E-09	4.84E-05	-0.089876228
Ints7	1	1	1.58E-09	4.84E-05	-0.081128617
Ercc1	1	1	1.61E-09	4.94E-05	0.083689792
Cenpu	1	1	1.65E-09	5.08E-05	0.081811643
Pcf11	1	1	1.66E-09	5.10E-05	-0.08144377
Ndufa9	1	1	1.67E-09	5.12E-05	0.084755044
Czib	1	1	1.69E-09	5.20E-05	0.0802926
Spns2	1	1	1.69E-09	5.20E-05	-0.083087542
Snhg8	1	1	1.69E-09	5.21E-05	0.082225202
Abl1	1	1	1.74E-09	5.35E-05	-0.082820065
ENSMUSG00000120224	1	1	1.75E-09	5.37E-05	0.079685172
Noa1	1	1	1.78E-09	5.46E-05	0.080878846
Mrpl38	1	1	1.80E-09	5.53E-05	0.080716052
Cby1	1	1	1.82E-09	5.58E-05	0.081084582
Snhg12	1	1	1.82E-09	5.60E-05	0.090127731
Mrps31	1	1	1.95E-09	5.99E-05	0.078713742
Akr1b3	1	1	1.96E-09	6.03E-05	0.081053987
Vpreb3	1	1	1.97E-09	6.05E-05	0.091735431
Fosl2	1	1	1.98E-09	6.07E-05	-0.083295602
Cenpq	1	1	2.00E-09	6.13E-05	0.077821498
Calcrl	1	1	2.04E-09	6.28E-05	-0.082625129
Dock11	1	1	2.08E-09	6.40E-05	-0.078603703
Fnbp1	1	1	2.15E-09	6.61E-05	-0.078543169
Hexim1	1	1	2.21E-09	6.79E-05	-0.080773127
Gabpb2	1	1	2.28E-09	7.02E-05	-0.082039419
Eif4b	1	1	2.30E-09	7.08E-05	-0.090110396
Ipo8	1	1	2.33E-09	7.17E-05	-0.081820702
Dnajc5	1	1	2.35E-09	7.21E-05	-0.077002087
Pusl1	1	1	2.37E-09	7.28E-05	0.08220169
Gm4332	1	1	2.41E-09	7.40E-05	0.08003409
Rnf38	1	1	2.41E-09	7.41E-05	-0.081673213
Ube2e3	1	1	2.43E-09	7.46E-05	0.078054953
Ywhab	1	1	2.43E-09	7.47E-05	0.082812496
Cbx1	1	1	2.51E-09	7.70E-05	0.085984134
Ccl3	1	1	2.51E-09	7.72E-05	0.097568649
Cfap298	1	1	2.52E-09	7.73E-05	0.07866894
Dtx3l	1	1	2.57E-09	7.88E-05	-0.08131288
Dpm1	1	1	2.58E-09	7.93E-05	0.074155915
Hdgf	1	1	2.60E-09	7.98E-05	0.115420615
Smim20	1	1	2.67E-09	8.21E-05	0.077547439
Bpnt2	1	1	2.70E-09	8.30E-05	-0.078805943
Hscb	1	1	2.71E-09	8.33E-05	0.076928655
Tspan33	1	1	2.77E-09	8.52E-05	0.101601901
Sec23ip	1	1	2.79E-09	8.57E-05	-0.080256579
Hexa	1	1	2.80E-09	8.60E-05	0.094190926
Abr	1	1	2.83E-09	8.68E-05	-0.082133252
Ccdc28b	1	1	2.85E-09	8.76E-05	0.079600408
Kmt5b	1	1	2.94E-09	9.03E-05	-0.080391359
Znrf2	1	1	2.94E-09	9.03E-05	-0.077406063
Cenpp	1	1	3.04E-09	9.34E-05	0.078980705
Lockd	1	1	3.08E-09	9.46E-05	0.086413173
Taf11	1	1	3.12E-09	9.59E-05	0.074383937
Mad2l1	1	1	3.15E-09	9.69E-05	-0.084008958
Sh3glb1	1	1	3.17E-09	9.73E-05	0.106302901
Atxn2l	1	1	3.23E-09	9.91E-05	-0.075701753
Ppp2r5a	1	1	3.28E-09	0.000100764	-0.074717704
Nr2c2ap	1	1	3.34E-09	0.000102601	0.076320599
Zfp148	1	1	3.34E-09	0.000102733	-0.075264956
Fcho2	1	1	3.36E-09	0.000103172	-0.079603814
Twf2	1	1	3.40E-09	0.000104521	0.076370104
Rnf130	1	1	3.42E-09	0.000104945	0.074527466
Ramac	1	1	3.46E-09	0.000106373	0.074344684
Aopep	1	1	3.50E-09	0.000107623	-0.079250099
Tpt1	1	1	3.50E-09	0.000107673	0.088716276
Coa6	1	1	3.56E-09	0.000109366	0.078145785
Nop16	1	1	3.63E-09	0.000111492	0.079103749
Fxn	1	1	3.66E-09	0.000112565	0.086374286
Ints6l	1	1	3.66E-09	0.000112588	-0.081180295
Polr1h	1	1	3.73E-09	0.000114639	0.073368005
Igfbp4	1	1	3.77E-09	0.000115755	0.099297911
Angpt1	1	1	3.80E-09	0.000116782	-0.120661303
BC005624	1	1	3.81E-09	0.000117	0.073205442
Txnrd1	1	1	3.84E-09	0.000118079	-0.07655057
Hipk3	1	1	3.85E-09	0.000118143	-0.081046411
Immp1l	1	1	4.05E-09	0.000124325	0.073855499
Ak2	1	1	4.07E-09	0.00012502	0.092093054
Cux1	1	1	4.07E-09	0.000125095	-0.084821144
Stmn1	1	1	4.09E-09	0.000125566	0.120442574
Ostc	1	1	4.14E-09	0.000127162	0.10513748
Gnas	1	1	4.22E-09	0.000129632	0.081670883
Asah1	1	1	4.26E-09	0.000130931	0.077017532
Myo9b	1	1	4.30E-09	0.000132007	-0.079946648
Dennd1b	1	1	4.36E-09	0.000133843	-0.079258191
[truncated: 28,727 more rows]
