# Supplementary material for: Competition shapes the landscape of X-chromosome-linked genetic diversity
Source: Nat Genet. 2024 Jul 26;56(8):1678–88. doi: 10.1038/s41588-024-01840-5 (PMC11319201; doi:10.1038/s41588-024-01840-5)
Supplement: Supplementary file 5 — Gene ontology terms enriched among upregulated and downregulated genes in merged progenitors. [file 41588_2024_1840_MOESM5_ESM.xlsx]

## Sheet: GO_mppres_progenitors_up
ID	Description	GeneRatio	BgRatio	pvalue	p.adjust	qvalue	geneID	Count
GO:0022613	ribonucleoprotein complex biogenesis	136/1551	435/23012	8.20511e-55	1.01354e-51	8.76651e-52	Taf9/Brix1/C1d/C1qbp/Cinp/Clns1a/Ddx27/Ddx39b/Ddx56/Denr/Dkc1/Ebna1bp2/Eif2s2/Eif3d/Eif6/Emg1/Eri3/Exosc1/Exosc3/Exosc4/Exosc5/Exosc7/Exosc8/Fau/Fbl/Fcf1/Gar1/Gemin2/Gemin6/Gemin7/Gtf2h5/Gtf3a/Imp3/Imp4/Isy1/Lsm2/Lsm4/Lsm6/Ltv1/Lyar/Mak16/Malsu1/Mcts1/Mrpl20/Mrps7/Mrto4/Nhp2/Nifk/Nip7/Noa1/Nol7/Nop10/Nop16/Npm1/Npm3/Nudt21/Pa2g4/Pak1ip1/Pih1d1/Pin4/Polr2d/Pop5/Pop7/Prkra/Prpf31/Psip1/Ptges3/Ran/R…	136
GO:0006091	generation of precursor metabolites and energy	135/1551	484/23012	6.04692e-48	3.31976e-45	2.8714e-45	Acat1/Adh5/Adsl/Aldoa/Arl2/Atp5f1a/Atp5f1b/Atp5f1c/Atp5f1d/Atp5f1e/Atp5pd/Atp5pf/Atp5mf/Bax/Cdk1/Chchd2/Chchd4/Cisd1/Coa6/Coq7/Cox4i1/Cox5a/Cox5b/Cox6a1/Cox7a2/Cox7a2l/Cox7b/Cox7c/Cox8a/Cyc1/Cycs/Dguok/Dnajc15/Eif6/Eno1/Etfb/Fh1/Fxn/Gadd45gip1/Galk1/Gapdh/Gnas/Gpi1/Hmgb1/Hmgcl/Hsd11b1/Idh2/Idh3a/Idh3b/Il10rb/Iscu/Khk/Ldha/Mdh1/Mdh2/Mrps36/CYTB/ND1/ND2/ND3/ND4/Mtch2/Ndufa1/Ndufa10/Ndufa11/Ndufa12/…	135
GO:0009117	nucleotide metabolic process	119/1551	497/23012	3.65874e-35	5.83155e-33	5.04396e-33	Acaa2/Acat1/Acot9/Adk/Adsl/Ak2/Aldoa/Aprt/Atp5f1a/Atp5f1b/Atp5f1c/Atp5f1d/Atp5f1e/Atp5mc1/Atp5mc2/Atp5mc3/Atp5pd/Atp5pf/Atp5mf/Atp5mg/Atp5if1/Bad/Cmpk1/Cnp/Ctps1/Dctpp1/Dera/Dguok/Dnph1/Dtymk/Dut/Eno1/Fis1/Gars/Gmpr2/Guk1/Hint1/Hmgcl/Hprt1/Hsd11b1/Hspa8/Idh2/Idh3a/Idh3b/Impdh2/Ldha/Ldhb/Mcee/Mdh1/Mdh2/Me2/Mpc1/Mpc2/ND1/ND2/ND3/ND4/Ndufa1/Ndufa10/Ndufa11/Ndufa12/Ndufa13/Ndufa2/Ndufa3/Ndufa5/Ndufa6…	119
GO:0015980	energy derivation by oxidation of organic compounds	111/1551	349/23012	1.30122e-45	5.35778e-43	4.63417e-43	Adsl/Arl2/Atp5f1a/Atp5f1b/Atp5f1c/Atp5f1d/Atp5f1e/Atp5pd/Atp5pf/Atp5mf/Bax/Cdk1/Chchd2/Chchd4/Cisd1/Coa6/Coq7/Cox4i1/Cox5a/Cox5b/Cox6a1/Cox7a2/Cox7a2l/Cox7b/Cox7c/Cox8a/Cyc1/Cycs/Dguok/Dnajc15/Etfb/Fh1/Fxn/Gadd45gip1/Gnas/Hmgb1/Idh2/Idh3a/Idh3b/Il10rb/Iscu/Khk/Ldha/Mdh1/Mdh2/Mrps36/CYTB/ND1/ND2/ND3/ND4/Mtch2/Ndufa1/Ndufa10/Ndufa11/Ndufa12/Ndufa13/Ndufa2/Ndufa3/Ndufa5/Ndufa6/Ndufa7/Ndufa8/Ndufa9/N…	111
GO:0072521	purine-containing compound metabolic process	108/1551	479/23012	1.44982e-29	1.70561e-27	1.47526e-27	Acaa2/Acat1/Acot9/Adk/Adsl/Ak2/Aldoa/Aprt/Atp5f1a/Atp5f1b/Atp5f1c/Atp5f1d/Atp5f1e/Atp5mc1/Atp5mc2/Atp5mc3/Atp5pd/Atp5pf/Atp5mf/Atp5mg/Atp5if1/Bad/Dguok/Dnph1/Eno1/Fis1/Gmpr2/Guk1/Hint1/Hmgcl/Hprt1/Hsd11b1/Hspa8/Idh2/Idh3a/Idh3b/Impdh2/Ldha/Ldhb/Mcee/Mdh1/Mdh2/Me2/Mpc1/Mpc2/ND1/ND2/ND3/ND4/Ndufa1/Ndufa10/Ndufa11/Ndufa12/Ndufa13/Ndufa2/Ndufa3/Ndufa5/Ndufa6/Ndufa7/Ndufa8/Ndufa9/Ndufab1/Ndufb10/Ndufb…	108
GO:0006163	purine nucleotide metabolic process	106/1551	444/23012	2.77733e-31	3.61126e-29	3.12354e-29	Acaa2/Acat1/Acot9/Adk/Adsl/Ak2/Aldoa/Aprt/Atp5f1a/Atp5f1b/Atp5f1c/Atp5f1d/Atp5f1e/Atp5mc1/Atp5mc2/Atp5mc3/Atp5pd/Atp5pf/Atp5mf/Atp5mg/Atp5if1/Bad/Dguok/Dnph1/Eno1/Fis1/Gmpr2/Guk1/Hint1/Hmgcl/Hprt1/Hsd11b1/Hspa8/Idh2/Idh3a/Idh3b/Impdh2/Ldha/Ldhb/Mcee/Mdh1/Mdh2/Me2/Mpc1/Mpc2/ND1/ND2/ND3/ND4/Ndufa1/Ndufa10/Ndufa11/Ndufa12/Ndufa13/Ndufa2/Ndufa3/Ndufa5/Ndufa6/Ndufa7/Ndufa8/Ndufa9/Ndufab1/Ndufb10/Ndufb…	106
GO:0045333	cellular respiration	103/1551	253/23012	4.83771e-54	4.78062e-51	4.13497e-51	Adsl/Arl2/Atp5f1a/Atp5f1b/Atp5f1c/Atp5f1d/Atp5f1e/Atp5pd/Atp5pf/Atp5mf/Bax/Cdk1/Chchd2/Chchd4/Cisd1/Coa6/Coq7/Cox4i1/Cox5a/Cox5b/Cox6a1/Cox7a2/Cox7a2l/Cox7b/Cox7c/Cox8a/Cyc1/Cycs/Dguok/Dnajc15/Etfb/Fh1/Fxn/Gadd45gip1/Idh2/Idh3a/Idh3b/Il10rb/Iscu/Mdh1/Mdh2/Mrps36/CYTB/ND1/ND2/ND3/ND4/Mtch2/Ndufa1/Ndufa10/Ndufa11/Ndufa12/Ndufa13/Ndufa2/Ndufa3/Ndufa5/Ndufa6/Ndufa7/Ndufa8/Ndufa9/Ndufab1/Ndufb10/Ndufb…	103
GO:0042254	ribosome biogenesis	103/1551	320/23012	6.63749e-43	2.04974e-40	1.77291e-40	Brix1/C1d/C1qbp/Cinp/Ddx27/Ddx56/Dkc1/Ebna1bp2/Eif6/Emg1/Eri3/Exosc1/Exosc3/Exosc4/Exosc5/Exosc7/Exosc8/Fau/Fbl/Fcf1/Gar1/Gtf2h5/Gtf3a/Imp3/Imp4/Lsm6/Ltv1/Lyar/Mak16/Malsu1/Mrpl20/Mrps7/Mrto4/Nhp2/Nifk/Nip7/Noa1/Nol7/Nop10/Nop16/Npm1/Npm3/Pa2g4/Pak1ip1/Pih1d1/Pin4/Pop5/Pop7/Ran/Rbfa/Rcl1/Rpf2/Rpl10/Rpl10a/Rpl11/Rpl14/Rpl23a/Rpl24/Rpl26/Rpl27/Rpl35/Rpl35a/Rpl6/Rpl7/Rpl7a/Rpl7l1/Rplp0/Rpp30/Rps11/R…	103
GO:0008380	RNA splicing	96/1551	445/23012	7.4695e-25	7.532e-23	6.51475e-23	Taf9/Alyref/Arl6ip4/BC005624/Bcas2/C1qbp/Cirbp/Clns1a/Cript/Ctnnbl1/Dazap1/Dcps/Ddx1/Ddx39b/Ddx41/Eif4a3/Eny2/Gemin2/Gemin6/Gemin7/Hnrnpf/Hnrnpk/Hspa8/Isy1/Larp7/Lsm1/Lsm2/Lsm3/Lsm4/Lsm5/Lsm6/Lsm7/Magoh/Magohb/Ncbp2/Npm1/Phf5a/Ppie/Ppil1/Ppil3/Prdx6/Prpf31/Prpf38a/Psip1/Raly/Rbm17/Rbm3/Rbm7/Rbm8a/Rbmxl1/Rnps1/Rp9/Rps13/Rps26/Rsrc1/Rtcb/Sap18/Sf3a3/Sf3b5/Sf3b6/Slirp/Smn1/Snrnp25/Snrnp40/Snrpa/Snrp…	96
GO:0009060	aerobic respiration	95/1551	196/23012	2.47921e-58	6.12488e-55	5.29767e-55	Adsl/Arl2/Atp5f1a/Atp5f1b/Atp5f1c/Atp5f1d/Atp5f1e/Atp5pd/Atp5pf/Atp5mf/Cdk1/Chchd2/Coa6/Coq7/Cox4i1/Cox5a/Cox5b/Cox6a1/Cox7a2/Cox7a2l/Cox7b/Cox7c/Cox8a/Cyc1/Cycs/Dguok/Dnajc15/Fh1/Fxn/Gadd45gip1/Idh2/Idh3a/Idh3b/Iscu/Mdh1/Mdh2/Mrps36/CYTB/ND1/ND2/ND3/ND4/Mtch2/Ndufa1/Ndufa10/Ndufa11/Ndufa12/Ndufa13/Ndufa2/Ndufa3/Ndufa5/Ndufa6/Ndufa7/Ndufa8/Ndufa9/Ndufab1/Ndufb10/Ndufb11/Ndufb2/Ndufb3/Ndufb5/Ndufb…	95
GO:0009259	ribonucleotide metabolic process	93/1551	363/23012	4.50613e-30	5.56619e-28	4.81444e-28	Acaa2/Acat1/Acot9/Adk/Adsl/Ak2/Aldoa/Aprt/Atp5f1a/Atp5f1b/Atp5f1c/Atp5f1d/Atp5f1e/Atp5mc1/Atp5mc2/Atp5mc3/Atp5pd/Atp5pf/Atp5mf/Atp5mg/Atp5if1/Bad/Cmpk1/Ctps1/Eno1/Fis1/Gmpr2/Guk1/Hint1/Hmgcl/Hprt1/Hspa8/Impdh2/Mcee/Mpc1/Mpc2/ND1/ND2/ND3/ND4/Ndufa1/Ndufa10/Ndufa11/Ndufa12/Ndufa13/Ndufa2/Ndufa3/Ndufa5/Ndufa6/Ndufa7/Ndufa8/Ndufa9/Ndufab1/Ndufb10/Ndufb11/Ndufb2/Ndufb3/Ndufb5/Ndufb6/Ndufb7/Ndufb8/Nduf…	93
GO:0019693	ribose phosphate metabolic process	93/1551	372/23012	3.43548e-29	3.94761e-27	3.41445e-27	Acaa2/Acat1/Acot9/Adk/Adsl/Ak2/Aldoa/Aprt/Atp5f1a/Atp5f1b/Atp5f1c/Atp5f1d/Atp5f1e/Atp5mc1/Atp5mc2/Atp5mc3/Atp5pd/Atp5pf/Atp5mf/Atp5mg/Atp5if1/Bad/Cmpk1/Ctps1/Eno1/Fis1/Gmpr2/Guk1/Hint1/Hmgcl/Hprt1/Hspa8/Impdh2/Mcee/Mpc1/Mpc2/ND1/ND2/ND3/ND4/Ndufa1/Ndufa10/Ndufa11/Ndufa12/Ndufa13/Ndufa2/Ndufa3/Ndufa5/Ndufa6/Ndufa7/Ndufa8/Ndufa9/Ndufab1/Ndufb10/Ndufb11/Ndufb2/Ndufb3/Ndufb5/Ndufb6/Ndufb7/Ndufb8/Nduf…	93
GO:0006397	mRNA processing	91/1551	491/23012	6.64415e-19	5.47146e-17	4.7325e-17	Alyref/Arl6ip4/BC005624/Bcas2/C1qbp/Cirbp/Clns1a/Cript/Ctnnbl1/Dazap1/Dcps/Ddx1/Ddx39b/Ddx41/Eif4a3/Gemin2/Gemin6/Gemin7/Hnrnpf/Hnrnpk/Hspa8/Isy1/Larp7/Lsm1/Lsm2/Lsm3/Lsm4/Lsm5/Lsm6/Lsm7/Magoh/Magohb/Ncbp2/Npm1/Nudt21/Phf5a/Polr2d/Ppie/Ppil1/Ppil3/Prdx6/Prpf31/Prpf38a/Psip1/Ptcd2/Raly/Rbm17/Rbm3/Rbm7/Rbm8a/Rbmxl1/Rnps1/Rsrc1/Sap18/Sf3a3/Sf3b5/Sf3b6/Slbp/Slirp/Smn1/Snrnp25/Snrnp40/Snrpa/Snrpa1/Snr…	91
GO:0009150	purine ribonucleotide metabolic process	90/1551	344/23012	7.11999e-30	8.58046e-28	7.42161e-28	Acaa2/Acat1/Acot9/Adk/Adsl/Ak2/Aldoa/Aprt/Atp5f1a/Atp5f1b/Atp5f1c/Atp5f1d/Atp5f1e/Atp5mc1/Atp5mc2/Atp5mc3/Atp5pd/Atp5pf/Atp5mf/Atp5mg/Atp5if1/Bad/Eno1/Fis1/Gmpr2/Guk1/Hint1/Hmgcl/Hprt1/Hspa8/Impdh2/Mcee/Mpc1/Mpc2/ND1/ND2/ND3/ND4/Ndufa1/Ndufa10/Ndufa11/Ndufa12/Ndufa13/Ndufa2/Ndufa3/Ndufa5/Ndufa6/Ndufa7/Ndufa8/Ndufa9/Ndufab1/Ndufb10/Ndufb11/Ndufb2/Ndufb3/Ndufb5/Ndufb6/Ndufb7/Ndufb8/Ndufb9/Ndufc1/Nd…	90
GO:0034470	ncRNA processing	90/1551	413/23012	1.08714e-23	1.03299e-21	8.93476e-22	Qng1/Brix1/C1d/Ddx1/Ddx27/Ddx56/Dkc1/Dus1l/Ebna1bp2/Eif6/Emg1/Eri3/Exosc1/Exosc3/Exosc4/Exosc5/Exosc7/Exosc8/Fbl/Fcf1/Gar1/Gtf2h5/Hsd17b10/Imp3/Imp4/Kti12/Lage3/Larp7/Lsm6/Lyar/Mak16/Mrto4/Ncbp2/Nhp2/Nifk/Nop10/Npm1/Npm3/Nsun2/Osgep/Pa2g4/Pih1d1/Pin4/Pop5/Pop7/Prkra/Pusl1/Rbfa/Rbm3/Rcl1/Rpf2/Rpl10a/Rpl11/Rpl14/Rpl26/Rpl27/Rpl35/Rpl35a/Rpl7/Rpl7a/Rpl7l1/Rpp21/Rpp25l/Rpp30/Rps15/Rps16/Rps17/Rps19/R…	90
GO:0002181	cytoplasmic translation	89/1551	145/23012	9.05075e-67	4.47198e-63	3.868e-63	Cnbp/Denr/Drg1/Eif2s2/Eif3d/Eif3i/Eif3m/Eif4a1/Eif4ebp1/Fau/Hnrnpd/Mcts1/Ncbp2/Pkm/Rpl10a/Rpl11/Rpl12/Rpl13/Rpl13a/Rpl14/Rpl15/Rpl17/Rpl18/Rpl18a/Rpl19/Rpl21/Rpl22/Rpl22l1/Rpl23/Rpl23a/Rpl24/Rpl26/Rpl27/Rpl27a/Rpl28/Rpl29/Rpl3/Rpl30/Rpl31/Rpl32/Rpl34/Rpl35a/Rpl36/Rpl36a/Rpl37a/Rpl39/Rpl4/Rpl41/Rpl6/Rpl7/Rpl7a/Rpl8/Rpl9/Rplp0/Rplp1/Rplp2/Rps10/Rps11/Rps12/Rps13/Rps14/Rps15/Rps15a/Rps16/Rps17/Rps18…	89
GO:0006119	oxidative phosphorylation	83/1551	147/23012	3.90913e-58	6.43834e-55	5.5688e-55	Atp5f1a/Atp5f1b/Atp5f1c/Atp5f1d/Atp5f1e/Atp5pd/Atp5pf/Atp5mf/Cdk1/Chchd2/Coa6/Coq7/Cox4i1/Cox5a/Cox5b/Cox6a1/Cox7a2/Cox7a2l/Cox7b/Cox7c/Cox8a/Cyc1/Cycs/Dguok/Dnajc15/Fxn/Gadd45gip1/Iscu/CYTB/ND1/ND2/ND3/ND4/Mtch2/Ndufa1/Ndufa10/Ndufa11/Ndufa12/Ndufa13/Ndufa2/Ndufa3/Ndufa5/Ndufa6/Ndufa7/Ndufa8/Ndufa9/Ndufab1/Ndufb10/Ndufb11/Ndufb2/Ndufb3/Ndufb5/Ndufb6/Ndufb7/Ndufb8/Ndufb9/Ndufc1/Ndufc2/Ndufs2/Nduf…	83
GO:0009165	nucleotide biosynthetic process	81/1551	265/23012	3.86884e-32	5.30998e-30	4.59283e-30	Acat1/Adk/Adsl/Ak2/Aldoa/Aprt/Atp5f1a/Atp5f1b/Atp5f1c/Atp5f1d/Atp5f1e/Atp5mc1/Atp5mc2/Atp5mc3/Atp5pd/Atp5pf/Atp5mf/Atp5mg/Cmpk1/Ctps1/Dguok/Dtymk/Dut/Eno1/Gars/Gmpr2/Guk1/Hprt1/Idh2/Impdh2/Mpc1/Mpc2/ND1/ND2/ND3/ND4/Ndufa1/Ndufa10/Ndufa11/Ndufa12/Ndufa13/Ndufa2/Ndufa3/Ndufa5/Ndufa6/Ndufa7/Ndufa8/Ndufa9/Ndufab1/Ndufb10/Ndufb11/Ndufb2/Ndufb3/Ndufb5/Ndufb6/Ndufb7/Ndufb8/Ndufb9/Ndufc1/Ndufc2/Ndufs2/Nd…	81
GO:1901293	nucleoside phosphate biosynthetic process	81/1551	267/23012	7.00049e-32	9.34849e-30	8.08591e-30	Acat1/Adk/Adsl/Ak2/Aldoa/Aprt/Atp5f1a/Atp5f1b/Atp5f1c/Atp5f1d/Atp5f1e/Atp5mc1/Atp5mc2/Atp5mc3/Atp5pd/Atp5pf/Atp5mf/Atp5mg/Cmpk1/Ctps1/Dguok/Dtymk/Dut/Eno1/Gars/Gmpr2/Guk1/Hprt1/Idh2/Impdh2/Mpc1/Mpc2/ND1/ND2/ND3/ND4/Ndufa1/Ndufa10/Ndufa11/Ndufa12/Ndufa13/Ndufa2/Ndufa3/Ndufa5/Ndufa6/Ndufa7/Ndufa8/Ndufa9/Ndufab1/Ndufb10/Ndufb11/Ndufb2/Ndufb3/Ndufb5/Ndufb6/Ndufb7/Ndufb8/Ndufb9/Ndufc1/Ndufc2/Ndufs2/Nd…	81
GO:0009141	nucleoside triphosphate metabolic process	78/1551	182/23012	4.23301e-43	1.39435e-40	1.20604e-40	Adk/Ak2/Aldoa/Atp5f1a/Atp5f1b/Atp5f1c/Atp5f1d/Atp5f1e/Atp5mc1/Atp5mc2/Atp5mc3/Atp5pd/Atp5pf/Atp5mf/Atp5mg/Atp5if1/Bad/Ctps1/Dctpp1/Dguok/Dtymk/Dut/Eno1/Fis1/Guk1/Hspa8/Impdh2/ND1/ND2/ND3/ND4/Ndufa1/Ndufa10/Ndufa11/Ndufa12/Ndufa13/Ndufa2/Ndufa3/Ndufa5/Ndufa6/Ndufa7/Ndufa8/Ndufa9/Ndufab1/Ndufb10/Ndufb11/Ndufb2/Ndufb3/Ndufb5/Ndufb6/Ndufb7/Ndufb8/Ndufb9/Ndufc1/Ndufc2/Ndufs2/Ndufs3/Ndufs4/Ndufs5/Ndufs…	78
GO:0140053	mitochondrial gene expression	75/1551	166/23012	1.75453e-43	6.19223e-41	5.35593e-41	Aurkaip1/C1qbp/Chchd1/Coa3/Dap3/Gadd45gip1/Gars/Hsd17b10/Malsu1/Mrpl1/Mrpl11/Mrpl12/Mrpl13/Mrpl14/Mrpl15/Mrpl17/Mrpl18/Mrpl2/Mrpl20/Mrpl21/Mrpl22/Mrpl23/Mrpl24/Mrpl27/Mrpl28/Mrpl3/Mrpl30/Mrpl32/Mrpl34/Mrpl35/Mrpl36/Mrpl38/Mrpl4/Mrpl40/Mrpl41/Mrpl42/Mrpl43/Mrpl48/Mrpl49/Mrpl50/Mrpl51/Mrpl52/Mrpl54/Mrpl55/Mrpl57/Mrpl9/Mrps10/Mrps11/Mrps12/Mrps14/Mrps15/Mrps16/Mrps17/Mrps18a/Mrps18b/Mrps18c/Mrps21/M…	75
GO:0009144	purine nucleoside triphosphate metabolic process	73/1551	167/23012	3.97832e-41	9.82843e-39	8.50103e-39	Adk/Ak2/Aldoa/Atp5f1a/Atp5f1b/Atp5f1c/Atp5f1d/Atp5f1e/Atp5mc1/Atp5mc2/Atp5mc3/Atp5pd/Atp5pf/Atp5mf/Atp5mg/Atp5if1/Bad/Dguok/Eno1/Fis1/Guk1/Hspa8/Impdh2/ND1/ND2/ND3/ND4/Ndufa1/Ndufa10/Ndufa11/Ndufa12/Ndufa13/Ndufa2/Ndufa3/Ndufa5/Ndufa6/Ndufa7/Ndufa8/Ndufa9/Ndufab1/Ndufb10/Ndufb11/Ndufb2/Ndufb3/Ndufb5/Ndufb6/Ndufb7/Ndufb8/Ndufb9/Ndufc1/Ndufc2/Ndufs2/Ndufs3/Ndufs4/Ndufs5/Ndufs6/Ndufs7/Ndufs8/Ndufv1/…	73
GO:0009260	ribonucleotide biosynthetic process	73/1551	208/23012	1.72967e-33	2.51361e-31	2.17413e-31	Acat1/Adk/Adsl/Ak2/Aldoa/Aprt/Atp5f1a/Atp5f1b/Atp5f1c/Atp5f1d/Atp5f1e/Atp5mc1/Atp5mc2/Atp5mc3/Atp5pd/Atp5pf/Atp5mf/Atp5mg/Cmpk1/Ctps1/Eno1/Gmpr2/Guk1/Hprt1/Impdh2/Mpc1/Mpc2/ND1/ND2/ND3/ND4/Ndufa1/Ndufa10/Ndufa11/Ndufa12/Ndufa13/Ndufa2/Ndufa3/Ndufa5/Ndufa6/Ndufa7/Ndufa8/Ndufa9/Ndufab1/Ndufb10/Ndufb11/Ndufb2/Ndufb3/Ndufb5/Ndufb6/Ndufb7/Ndufb8/Ndufb9/Ndufc1/Ndufc2/Ndufs2/Ndufs3/Ndufs4/Ndufs5/Ndufs6/…	73
GO:0046390	ribose phosphate biosynthetic process	73/1551	216/23012	2.96074e-32	4.17972e-30	3.61522e-30	Acat1/Adk/Adsl/Ak2/Aldoa/Aprt/Atp5f1a/Atp5f1b/Atp5f1c/Atp5f1d/Atp5f1e/Atp5mc1/Atp5mc2/Atp5mc3/Atp5pd/Atp5pf/Atp5mf/Atp5mg/Cmpk1/Ctps1/Eno1/Gmpr2/Guk1/Hprt1/Impdh2/Mpc1/Mpc2/ND1/ND2/ND3/ND4/Ndufa1/Ndufa10/Ndufa11/Ndufa12/Ndufa13/Ndufa2/Ndufa3/Ndufa5/Ndufa6/Ndufa7/Ndufa8/Ndufa9/Ndufab1/Ndufb10/Ndufb11/Ndufb2/Ndufb3/Ndufb5/Ndufb6/Ndufb7/Ndufb8/Ndufb9/Ndufc1/Ndufc2/Ndufs2/Ndufs3/Ndufs4/Ndufs5/Ndufs6/…	73
GO:0006164	purine nucleotide biosynthetic process	73/1551	231/23012	4.0946e-30	5.18754e-28	4.48693e-28	Acat1/Adk/Adsl/Ak2/Aldoa/Aprt/Atp5f1a/Atp5f1b/Atp5f1c/Atp5f1d/Atp5f1e/Atp5mc1/Atp5mc2/Atp5mc3/Atp5pd/Atp5pf/Atp5mf/Atp5mg/Dguok/Eno1/Gmpr2/Guk1/Hprt1/Idh2/Impdh2/Mpc1/Mpc2/ND1/ND2/ND3/ND4/Ndufa1/Ndufa10/Ndufa11/Ndufa12/Ndufa13/Ndufa2/Ndufa3/Ndufa5/Ndufa6/Ndufa7/Ndufa8/Ndufa9/Ndufab1/Ndufb10/Ndufb11/Ndufb2/Ndufb3/Ndufb5/Ndufb6/Ndufb7/Ndufb8/Ndufb9/Ndufc1/Ndufc2/Ndufs2/Ndufs3/Ndufs4/Ndufs5/Ndufs6/N…	73
GO:0072522	purine-containing compound biosynthetic process	73/1551	239/23012	4.70156e-29	5.27964e-27	4.56659e-27	Acat1/Adk/Adsl/Ak2/Aldoa/Aprt/Atp5f1a/Atp5f1b/Atp5f1c/Atp5f1d/Atp5f1e/Atp5mc1/Atp5mc2/Atp5mc3/Atp5pd/Atp5pf/Atp5mf/Atp5mg/Dguok/Eno1/Gmpr2/Guk1/Hprt1/Idh2/Impdh2/Mpc1/Mpc2/ND1/ND2/ND3/ND4/Ndufa1/Ndufa10/Ndufa11/Ndufa12/Ndufa13/Ndufa2/Ndufa3/Ndufa5/Ndufa6/Ndufa7/Ndufa8/Ndufa9/Ndufab1/Ndufb10/Ndufb11/Ndufb2/Ndufb3/Ndufb5/Ndufb6/Ndufb7/Ndufb8/Ndufb9/Ndufc1/Ndufc2/Ndufs2/Ndufs3/Ndufs4/Ndufs5/Ndufs6/N…	73
GO:0000375	RNA splicing, via transesterification reactions	73/1551	299/23012	1.70228e-22	1.50196e-20	1.29911e-20	BC005624/Bcas2/C1qbp/Cirbp/Clns1a/Ctnnbl1/Dazap1/Dcps/Ddx39b/Ddx41/Eif4a3/Gemin2/Gemin6/Gemin7/Hnrnpk/Hspa8/Isy1/Larp7/Lsm2/Lsm3/Lsm4/Lsm5/Lsm6/Lsm7/Magoh/Magohb/Ncbp2/Npm1/Phf5a/Ppie/Ppil1/Prdx6/Prpf31/Prpf38a/Psip1/Rbm17/Rbm3/Rbm7/Rbm8a/Rbmxl1/Rnps1/Rsrc1/Sap18/Sf3a3/Sf3b5/Sf3b6/Slirp/Smn1/Snrnp25/Snrpa/Snrpa1/Snrpb/Snrpb2/Snrpc/Snrpd1/Snrpd2/Snrpd3/Snrpe/Snrpf/Snrpg/Snw1/Srrm1/Srsf2/Srsf3/Srsf…	73
GO:0000377	RNA splicing, via transesterification reactions with bulged adenosine as nucleophile	73/1551	299/23012	1.70228e-22	1.50196e-20	1.29911e-20	BC005624/Bcas2/C1qbp/Cirbp/Clns1a/Ctnnbl1/Dazap1/Dcps/Ddx39b/Ddx41/Eif4a3/Gemin2/Gemin6/Gemin7/Hnrnpk/Hspa8/Isy1/Larp7/Lsm2/Lsm3/Lsm4/Lsm5/Lsm6/Lsm7/Magoh/Magohb/Ncbp2/Npm1/Phf5a/Ppie/Ppil1/Prdx6/Prpf31/Prpf38a/Psip1/Rbm17/Rbm3/Rbm7/Rbm8a/Rbmxl1/Rnps1/Rsrc1/Sap18/Sf3a3/Sf3b5/Sf3b6/Slirp/Smn1/Snrnp25/Snrpa/Snrpa1/Snrpb/Snrpb2/Snrpc/Snrpd1/Snrpd2/Snrpd3/Snrpe/Snrpf/Snrpg/Snw1/Srrm1/Srsf2/Srsf3/Srsf…	73
GO:0000398	mRNA splicing, via spliceosome	73/1551	299/23012	1.70228e-22	1.50196e-20	1.29911e-20	BC005624/Bcas2/C1qbp/Cirbp/Clns1a/Ctnnbl1/Dazap1/Dcps/Ddx39b/Ddx41/Eif4a3/Gemin2/Gemin6/Gemin7/Hnrnpk/Hspa8/Isy1/Larp7/Lsm2/Lsm3/Lsm4/Lsm5/Lsm6/Lsm7/Magoh/Magohb/Ncbp2/Npm1/Phf5a/Ppie/Ppil1/Prdx6/Prpf31/Prpf38a/Psip1/Rbm17/Rbm3/Rbm7/Rbm8a/Rbmxl1/Rnps1/Rsrc1/Sap18/Sf3a3/Sf3b5/Sf3b6/Slirp/Smn1/Snrnp25/Snrpa/Snrpa1/Snrpb/Snrpb2/Snrpc/Snrpd1/Snrpd2/Snrpd3/Snrpe/Snrpf/Snrpg/Snw1/Srrm1/Srsf2/Srsf3/Srsf…	73
GO:0032543	mitochondrial translation	72/1551	130/23012	9.56715e-50	7.87855e-47	6.8145e-47	Aurkaip1/C1qbp/Chchd1/Coa3/Dap3/Gadd45gip1/Gars/Malsu1/Mrpl1/Mrpl11/Mrpl12/Mrpl13/Mrpl14/Mrpl15/Mrpl17/Mrpl18/Mrpl2/Mrpl20/Mrpl21/Mrpl22/Mrpl23/Mrpl24/Mrpl27/Mrpl28/Mrpl3/Mrpl30/Mrpl32/Mrpl34/Mrpl35/Mrpl36/Mrpl38/Mrpl4/Mrpl40/Mrpl41/Mrpl42/Mrpl43/Mrpl48/Mrpl49/Mrpl50/Mrpl51/Mrpl52/Mrpl54/Mrpl55/Mrpl57/Mrpl9/Mrps10/Mrps11/Mrps12/Mrps14/Mrps15/Mrps16/Mrps17/Mrps18a/Mrps18b/Mrps18c/Mrps21/Mrps22/Mrp…	72
GO:0009152	purine ribonucleotide biosynthetic process	71/1551	196/23012	1.26339e-33	1.89164e-31	1.63616e-31	Acat1/Adk/Adsl/Ak2/Aldoa/Aprt/Atp5f1a/Atp5f1b/Atp5f1c/Atp5f1d/Atp5f1e/Atp5mc1/Atp5mc2/Atp5mc3/Atp5pd/Atp5pf/Atp5mf/Atp5mg/Eno1/Gmpr2/Guk1/Hprt1/Impdh2/Mpc1/Mpc2/ND1/ND2/ND3/ND4/Ndufa1/Ndufa10/Ndufa11/Ndufa12/Ndufa13/Ndufa2/Ndufa3/Ndufa5/Ndufa6/Ndufa7/Ndufa8/Ndufa9/Ndufab1/Ndufb10/Ndufb11/Ndufb2/Ndufb3/Ndufb5/Ndufb6/Ndufb7/Ndufb8/Ndufb9/Ndufc1/Ndufc2/Ndufs2/Ndufs3/Ndufs4/Ndufs5/Ndufs6/Ndufs7/Ndufs…	71
GO:0016072	rRNA metabolic process	71/1551	251/23012	5.00989e-26	5.15706e-24	4.46056e-24	Brix1/C1d/Ddx27/Ddx56/Dkc1/Ebna1bp2/Eif6/Emg1/Eri3/Exosc1/Exosc3/Exosc4/Exosc5/Exosc7/Exosc8/Fbl/Fcf1/Gar1/Gtf2h5/Imp3/Imp4/Lsm6/Lyar/Mak16/Mrto4/Nhp2/Nifk/Nop10/Npm1/Npm3/Pa2g4/Pih1d1/Pin4/Pop5/Pop7/Rbfa/Rcl1/Rpf2/Rpl10a/Rpl11/Rpl14/Rpl26/Rpl27/Rpl35/Rpl35a/Rpl7/Rpl7a/Rpl7l1/Rpp30/Rps15/Rps16/Rps17/Rps19/Rps21/Rps24/Rps25/Rps27/Rps6/Rps7/Rps8/Rrp1/Rrp15/Rsl1d1/Slfn9/Tcof1/Trmt112/Utp18/Utp3/Wdr1…	71
GO:0009199	ribonucleoside triphosphate metabolic process	70/1551	165/23012	1.94974e-38	3.56803e-36	3.08615e-36	Aldoa/Atp5f1a/Atp5f1b/Atp5f1c/Atp5f1d/Atp5f1e/Atp5mc1/Atp5mc2/Atp5mc3/Atp5pd/Atp5pf/Atp5mf/Atp5mg/Atp5if1/Bad/Ctps1/Eno1/Fis1/Hspa8/Impdh2/ND1/ND2/ND3/ND4/Ndufa1/Ndufa10/Ndufa11/Ndufa12/Ndufa13/Ndufa2/Ndufa3/Ndufa5/Ndufa6/Ndufa7/Ndufa8/Ndufa9/Ndufab1/Ndufb10/Ndufb11/Ndufb2/Ndufb3/Ndufb5/Ndufb6/Ndufb7/Ndufb8/Ndufb9/Ndufc1/Ndufc2/Ndufs2/Ndufs3/Ndufs4/Ndufs5/Ndufs6/Ndufs7/Ndufs8/Ndufv1/Ndufv2/Ndufv3…	70
GO:0072594	establishment of protein localization to organelle	70/1551	447/23012	3.23884e-11	2.16258e-09	1.87051e-09	Aifm1/Atp5if1/Bax/Bcap31/Cct2/Cct3/Cct4/Cct5/Cct7/Cct8/Cdk1/Cfl1/Chchd4/Dkc1/Dnaja1/Dnajc15/Dnajc19/Dnlz/Elavl1/Fis1/Grpel1/Hsp90ab1/Hspa8/Hspd1/Immp1l/Lamp1/Mtch1/Mtch2/Nabp2/Ndufa13/Pam16/Parl/Pdcd5/Pex2/Phb2/Pkig/Pmpcb/Ran/Romo1/Rpain/Ruvbl2/Samm50/Sec61b/Sec61g/Sec62/Sgta/Sh3glb1/Snf8/Spcs1/Spcs2/Srp14/Srp19/Srp9/Sumo1/Tcp1/Timm10/Timm13/Timm17a/Timm17b/Timm23/Timm50/Timm9/Tomm20/Tomm22/Tomm4…	70
GO:0009205	purine ribonucleoside triphosphate metabolic process	69/1551	158/23012	6.69347e-39	1.27202e-36	1.10022e-36	Aldoa/Atp5f1a/Atp5f1b/Atp5f1c/Atp5f1d/Atp5f1e/Atp5mc1/Atp5mc2/Atp5mc3/Atp5pd/Atp5pf/Atp5mf/Atp5mg/Atp5if1/Bad/Eno1/Fis1/Hspa8/Impdh2/ND1/ND2/ND3/ND4/Ndufa1/Ndufa10/Ndufa11/Ndufa12/Ndufa13/Ndufa2/Ndufa3/Ndufa5/Ndufa6/Ndufa7/Ndufa8/Ndufa9/Ndufab1/Ndufb10/Ndufb11/Ndufb2/Ndufb3/Ndufb5/Ndufb6/Ndufb7/Ndufb8/Ndufb9/Ndufc1/Ndufc2/Ndufs2/Ndufs3/Ndufs4/Ndufs5/Ndufs6/Ndufs7/Ndufs8/Ndufv1/Ndufv2/Ndufv3/Nme1/…	69
GO:0006364	rRNA processing	69/1551	215/23012	5.46787e-29	6.00372e-27	5.19288e-27	Brix1/C1d/Ddx27/Ddx56/Dkc1/Ebna1bp2/Eif6/Emg1/Eri3/Exosc1/Exosc3/Exosc4/Exosc5/Exosc7/Exosc8/Fbl/Fcf1/Gar1/Gtf2h5/Imp3/Imp4/Lsm6/Lyar/Mak16/Mrto4/Nhp2/Nifk/Nop10/Npm1/Npm3/Pa2g4/Pih1d1/Pin4/Pop5/Pop7/Rbfa/Rcl1/Rpf2/Rpl10a/Rpl11/Rpl14/Rpl26/Rpl27/Rpl35/Rpl35a/Rpl7/Rpl7a/Rpl7l1/Rpp30/Rps15/Rps16/Rps17/Rps19/Rps21/Rps24/Rps25/Rps27/Rps6/Rps7/Rps8/Rrp1/Rrp15/Rsl1d1/Trmt112/Utp18/Utp3/Wdr18/Wdr46/Wdr74	69
GO:1901361	organic cyclic compound catabolic process	69/1551	489/23012	4.30311e-09	2.36241e-07	2.04335e-07	Acat1/Aifm1/Bax/Blvra/Blvrb/Cirbp/Cnp/Comt/Dcps/Dctpp1/Dera/Dkc1/Dnph1/Dut/Eif3e/Eif4a3/Elavl1/Endog/Exosc1/Exosc3/Exosc4/Exosc5/Exosc7/Exosc8/Fen1/Gmpr2/Hint1/Hmox2/Hnmt/Hnrnpab/Hnrnpd/Hprt1/Hsd11b1/Lsm1/Lsm2/Lsm4/Lsm5/Lsm6/Lsm7/Magoh/Magohb/Mrto4/Ncbp2/Npm1/Nsun2/Nt5c/Nudt19/Nudt5/Nudt9/Phax/Polr2g/Pycr3/Rbm7/Rbm8a/Rnaseh2a/Rnaseh2b/Rnaseh2c/Rnps1/Slfn9/Slirp/Smpdl3a/Ssb/Taf15/Urod/Vim/Ybx1/Ywh…	69
GO:0019439	aromatic compound catabolic process	68/1551	465/23012	1.24618e-09	7.07745e-08	6.12159e-08	Acat1/Aifm1/Bax/Blvra/Blvrb/Cirbp/Cnp/Comt/Dcps/Dctpp1/Dera/Dkc1/Dnph1/Dut/Eif3e/Eif4a3/Elavl1/Endog/Exosc1/Exosc3/Exosc4/Exosc5/Exosc7/Exosc8/Fen1/Gmpr2/Hint1/Hmox2/Hnmt/Hnrnpab/Hnrnpd/Hprt1/Lsm1/Lsm2/Lsm4/Lsm5/Lsm6/Lsm7/Magoh/Magohb/Mrto4/Ncbp2/Npm1/Nsun2/Nt5c/Nudt19/Nudt5/Nudt9/Phax/Polr2g/Pon2/Pycr3/Rbm7/Rbm8a/Rnaseh2a/Rnaseh2b/Rnaseh2c/Rnps1/Slfn9/Slirp/Smpdl3a/Ssb/Taf15/Urod/Vim/Ybx1/Zcchc1…	68
GO:0044270	cellular nitrogen compound catabolic process	67/1551	444/23012	4.33983e-10	2.55275e-08	2.20798e-08	Acadl/Acat1/Aifm1/Bax/Blvra/Blvrb/Cirbp/Cnp/Dcps/Dctpp1/Dera/Dkc1/Dnph1/Dut/Eif3e/Eif4a3/Elavl1/Endog/Exosc1/Exosc3/Exosc4/Exosc5/Exosc7/Exosc8/Fen1/Gmpr2/Hint1/Hmox2/Hnmt/Hnrnpab/Hnrnpd/Hprt1/Lsm1/Lsm2/Lsm4/Lsm5/Lsm6/Lsm7/Magoh/Magohb/Mrto4/Ncbp2/Npm1/Nsun2/Nt5c/Nudt19/Nudt5/Nudt9/Phax/Polr2g/Pycr3/Rbm7/Rbm8a/Rnaseh2a/Rnaseh2b/Rnaseh2c/Rnps1/Slfn9/Slirp/Smpdl3a/Ssb/Taf15/Urod/Vim/Ybx1/Zcchc17/Zp…	67
GO:0046700	heterocycle catabolic process	66/1551	444/23012	1.10458e-09	6.34622e-08	5.48912e-08	Acat1/Aifm1/Bax/Blvra/Blvrb/Cirbp/Cnp/Dcps/Dctpp1/Dera/Dkc1/Dnph1/Dut/Eif3e/Eif4a3/Elavl1/Endog/Exosc1/Exosc3/Exosc4/Exosc5/Exosc7/Exosc8/Fen1/Gmpr2/Hint1/Hmox2/Hnmt/Hnrnpab/Hnrnpd/Hprt1/Lsm1/Lsm2/Lsm4/Lsm5/Lsm6/Lsm7/Magoh/Magohb/Mrto4/Ncbp2/Npm1/Nsun2/Nt5c/Nudt19/Nudt5/Nudt9/Phax/Polr2g/Pycr3/Rbm7/Rbm8a/Rnaseh2a/Rnaseh2b/Rnaseh2c/Rnps1/Slfn9/Slirp/Smpdl3a/Ssb/Taf15/Urod/Vim/Ybx1/Zcchc17/Zpr1	66
GO:0046034	ATP metabolic process	64/1551	134/23012	4.08657e-39	8.07669e-37	6.98588e-37	Aldoa/Atp5f1a/Atp5f1b/Atp5f1c/Atp5f1d/Atp5f1e/Atp5mc1/Atp5mc2/Atp5mc3/Atp5pd/Atp5pf/Atp5mf/Atp5mg/Atp5if1/Bad/Eno1/Fis1/Hspa8/ND1/ND2/ND3/ND4/Ndufa1/Ndufa10/Ndufa11/Ndufa12/Ndufa13/Ndufa2/Ndufa3/Ndufa5/Ndufa6/Ndufa7/Ndufa8/Ndufa9/Ndufab1/Ndufb10/Ndufb11/Ndufb2/Ndufb3/Ndufb5/Ndufb6/Ndufb7/Ndufb8/Ndufb9/Ndufc1/Ndufc2/Ndufs2/Ndufs3/Ndufs4/Ndufs5/Ndufs6/Ndufs7/Ndufs8/Ndufv1/Ndufv2/Ndufv3/Nudt2/Nudt5/…	64
GO:0009142	nucleoside triphosphate biosynthetic process	63/1551	122/23012	3.56426e-41	9.26895e-39	8.01711e-39	Adk/Aldoa/Atp5f1a/Atp5f1b/Atp5f1c/Atp5f1d/Atp5f1e/Atp5mc1/Atp5mc2/Atp5mc3/Atp5pd/Atp5pf/Atp5mf/Atp5mg/Ctps1/Dtymk/Eno1/Impdh2/ND1/ND2/ND3/ND4/Ndufa1/Ndufa10/Ndufa11/Ndufa12/Ndufa13/Ndufa2/Ndufa3/Ndufa5/Ndufa6/Ndufa7/Ndufa8/Ndufa9/Ndufab1/Ndufb10/Ndufb11/Ndufb2/Ndufb3/Ndufb5/Ndufb6/Ndufb7/Ndufb8/Ndufb9/Ndufc1/Ndufc2/Ndufs2/Ndufs3/Ndufs4/Ndufs5/Ndufs6/Ndufs7/Ndufs8/Ndufv1/Ndufv2/Ndufv3/Nme1/Nme4/Nu…	63
GO:0034248	regulation of amide metabolic process	62/1551	476/23012	4.74298e-07	1.74889e-05	1.51269e-05	Bzw1/Bzw2/C1qbp/Cdk4/Cirbp/Cnbp/Coa3/Dcps/Ddx39b/Eif1/Eif2s1/Eif3d/Eif3e/Eif3k/Eif4a3/Eif4e2/Eif4ebp1/Eif5a/Eif6/Elavl1/Exosc3/Exosc5/Exosc7/Exosc8/Gapdh/Hnrnpd/Hsd11b1/Ifrd2/Lsm1/Magoh/Malsu1/Mrpl13/Ncbp2/Npm1/Ormdl2/Pa2g4/Pin1/Pkm/Polr2g/Ppp1ca/Prg3/Rbm3/Rpl10/Rpl13a/Rpl26/Rplp1/Rps27l/Rps3/Sarnp/Sirt3/Sphk1/Srp9/Ssb/Tcof1/Tmed2/Trnau1ap/Tsfm/Tyms/Uqcc2/Vim/Ybx1/Zfp706	62
GO:0009145	purine nucleoside triphosphate biosynthetic process	61/1551	112/23012	9.99765e-42	2.74435e-39	2.37371e-39	Adk/Aldoa/Atp5f1a/Atp5f1b/Atp5f1c/Atp5f1d/Atp5f1e/Atp5mc1/Atp5mc2/Atp5mc3/Atp5pd/Atp5pf/Atp5mf/Atp5mg/Eno1/Impdh2/ND1/ND2/ND3/ND4/Ndufa1/Ndufa10/Ndufa11/Ndufa12/Ndufa13/Ndufa2/Ndufa3/Ndufa5/Ndufa6/Ndufa7/Ndufa8/Ndufa9/Ndufab1/Ndufb10/Ndufb11/Ndufb2/Ndufb3/Ndufb5/Ndufb6/Ndufb7/Ndufb8/Ndufb9/Ndufc1/Ndufc2/Ndufs2/Ndufs3/Ndufs4/Ndufs5/Ndufs6/Ndufs7/Ndufs8/Ndufv1/Ndufv2/Ndufv3/Nme1/Nme4/Nudt2/Sdhb/Sdh…	61
GO:0009201	ribonucleoside triphosphate biosynthetic process	61/1551	116/23012	1.61135e-40	3.31736e-38	2.86933e-38	Aldoa/Atp5f1a/Atp5f1b/Atp5f1c/Atp5f1d/Atp5f1e/Atp5mc1/Atp5mc2/Atp5mc3/Atp5pd/Atp5pf/Atp5mf/Atp5mg/Ctps1/Eno1/Impdh2/ND1/ND2/ND3/ND4/Ndufa1/Ndufa10/Ndufa11/Ndufa12/Ndufa13/Ndufa2/Ndufa3/Ndufa5/Ndufa6/Ndufa7/Ndufa8/Ndufa9/Ndufab1/Ndufb10/Ndufb11/Ndufb2/Ndufb3/Ndufb5/Ndufb6/Ndufb7/Ndufb8/Ndufb9/Ndufc1/Ndufc2/Ndufs2/Ndufs3/Ndufs4/Ndufs5/Ndufs6/Ndufs7/Ndufs8/Ndufv1/Ndufv2/Ndufv3/Nme1/Nme4/Nudt2/Sdhb/S…	61
GO:0034655	nucleobase-containing compound catabolic process	61/1551	413/23012	6.03203e-09	3.23959e-07	2.80206e-07	Acat1/Aifm1/Bax/Cirbp/Cnp/Dcps/Dctpp1/Dera/Dkc1/Dnph1/Dut/Eif3e/Eif4a3/Elavl1/Endog/Exosc1/Exosc3/Exosc4/Exosc5/Exosc7/Exosc8/Fen1/Gmpr2/Hint1/Hnrnpab/Hnrnpd/Hprt1/Lsm1/Lsm2/Lsm4/Lsm5/Lsm6/Lsm7/Magoh/Magohb/Mrto4/Ncbp2/Npm1/Nsun2/Nt5c/Nudt19/Nudt5/Nudt9/Phax/Polr2g/Pycr3/Rbm7/Rbm8a/Rnaseh2a/Rnaseh2b/Rnaseh2c/Rnps1/Slfn9/Slirp/Smpdl3a/Ssb/Taf15/Vim/Ybx1/Zcchc17/Zpr1	61
GO:0009206	purine ribonucleoside triphosphate biosynthetic process	60/1551	111/23012	8.3721e-41	1.8803e-38	1.62635e-38	Aldoa/Atp5f1a/Atp5f1b/Atp5f1c/Atp5f1d/Atp5f1e/Atp5mc1/Atp5mc2/Atp5mc3/Atp5pd/Atp5pf/Atp5mf/Atp5mg/Eno1/Impdh2/ND1/ND2/ND3/ND4/Ndufa1/Ndufa10/Ndufa11/Ndufa12/Ndufa13/Ndufa2/Ndufa3/Ndufa5/Ndufa6/Ndufa7/Ndufa8/Ndufa9/Ndufab1/Ndufb10/Ndufb11/Ndufb2/Ndufb3/Ndufb5/Ndufb6/Ndufb7/Ndufb8/Ndufb9/Ndufc1/Ndufc2/Ndufs2/Ndufs3/Ndufs4/Ndufs5/Ndufs6/Ndufs7/Ndufs8/Ndufv1/Ndufv2/Ndufv3/Nme1/Nme4/Nudt2/Sdhb/Sdhd/St…	60
GO:0022900	electron transport chain	58/1551	115/23012	2.98628e-37	5.088e-35	4.40083e-35	Cdk1/Chchd2/Coa6/Coq7/Cox4i1/Cox5a/Cox5b/Cox6a1/Cox7a2/Cox7a2l/Cox7b/Cox7c/Cox8a/Cyc1/Cycs/Dguok/Dnajc15/Etfb/Iscu/CYTB/ND1/ND2/ND3/ND4/Mtch2/Ndufa10/Ndufa12/Ndufa5/Ndufa7/Ndufa8/Ndufb3/Ndufb6/Ndufb8/Ndufb9/Ndufc2/Ndufs2/Ndufs3/Ndufs4/Ndufs6/Ndufs7/Ndufs8/Ndufv1/Ndufv2/Ndufv3/Park7/Sdhb/Sdhd/Sod2/Thap11/Uqcc3/Uqcr10/Uqcr11/Uqcrb/Uqcrc1/Uqcrc2/Uqcrfs1/Uqcrh/Uqcrq	58
GO:0006754	ATP biosynthetic process	57/1551	100/23012	1.43665e-40	3.0863e-38	2.66947e-38	Aldoa/Atp5f1a/Atp5f1b/Atp5f1c/Atp5f1d/Atp5f1e/Atp5mc1/Atp5mc2/Atp5mc3/Atp5pd/Atp5pf/Atp5mf/Atp5mg/Eno1/ND1/ND2/ND3/ND4/Ndufa1/Ndufa10/Ndufa11/Ndufa12/Ndufa13/Ndufa2/Ndufa3/Ndufa5/Ndufa6/Ndufa7/Ndufa8/Ndufa9/Ndufab1/Ndufb10/Ndufb11/Ndufb2/Ndufb3/Ndufb5/Ndufb6/Ndufb7/Ndufb8/Ndufb9/Ndufc1/Ndufc2/Ndufs2/Ndufs3/Ndufs4/Ndufs5/Ndufs6/Ndufs7/Ndufs8/Ndufv1/Ndufv2/Ndufv3/Nudt2/Sdhb/Sdhd/Stoml2/Uqcc3	57
GO:0071826	protein-RNA complex organization	57/1551	178/23012	4.09504e-24	3.96737e-22	3.43155e-22	Taf9/Brix1/Clns1a/Ddx39b/Denr/Eif2s2/Eif3d/Eif6/Fau/Gemin2/Gemin6/Gemin7/Isy1/Lsm2/Lsm4/Mcts1/Mrpl20/Mrps7/Mrto4/Nudt21/Pih1d1/Polr2d/Prkra/Prpf31/Psip1/Ptges3/Rpf2/Rpl10/Rpl11/Rpl13a/Rpl23a/Rpl24/Rpl6/Rplp0/Rps14/Rps15/Rps19/Rps25/Rps27/Rps27l/Rps5/Rps6/Rpsa/Ruvbl1/Ruvbl2/Sf3a3/Smn1/Snrpb/Snrpc/Snrpd1/Snrpd2/Snrpd3/Snrpe/Snrpf/Snrpg/Strap/Zfand1	57
GO:0006417	regulation of translation	57/1551	413/23012	2.02175e-07	8.538e-06	7.38489e-06	Bzw1/Bzw2/C1qbp/Cdk4/Cirbp/Cnbp/Coa3/Dcps/Ddx39b/Eif1/Eif2s1/Eif3d/Eif3e/Eif3k/Eif4a3/Eif4e2/Eif4ebp1/Eif5a/Eif6/Elavl1/Exosc3/Exosc5/Exosc7/Exosc8/Gapdh/Hnrnpd/Ifrd2/Lsm1/Magoh/Malsu1/Mrpl13/Ncbp2/Npm1/Pa2g4/Pkm/Polr2g/Ppp1ca/Prg3/Rbm3/Rpl10/Rpl13a/Rpl26/Rplp1/Rps27l/Rps3/Sarnp/Srp9/Ssb/Tcof1/Tmed2/Trnau1ap/Tsfm/Tyms/Uqcc2/Vim/Ybx1/Zfp706	57
GO:0022904	respiratory electron transport chain	56/1551	104/23012	4.84629e-38	8.55198e-36	7.39697e-36	Cdk1/Chchd2/Coa6/Coq7/Cox4i1/Cox5a/Cox5b/Cox6a1/Cox7a2/Cox7a2l/Cox7b/Cox7c/Cox8a/Cyc1/Cycs/Dguok/Dnajc15/Etfb/Iscu/CYTB/ND1/ND2/ND3/ND4/Mtch2/Ndufa10/Ndufa12/Ndufa5/Ndufa7/Ndufa8/Ndufb6/Ndufb8/Ndufb9/Ndufc2/Ndufs2/Ndufs3/Ndufs4/Ndufs6/Ndufs7/Ndufs8/Ndufv1/Ndufv2/Ndufv3/Park7/Sdhb/Sdhd/Sod2/Uqcc3/Uqcr10/Uqcr11/Uqcrb/Uqcrc1/Uqcrc2/Uqcrfs1/Uqcrh/Uqcrq	56
GO:0022618	protein-RNA complex assembly	56/1551	170/23012	2.1065e-24	2.08165e-22	1.80051e-22	Taf9/Brix1/Clns1a/Ddx39b/Denr/Eif2s2/Eif3d/Eif6/Fau/Gemin2/Gemin6/Gemin7/Isy1/Lsm2/Lsm4/Mcts1/Mrpl20/Mrps7/Mrto4/Nudt21/Pih1d1/Polr2d/Prkra/Prpf31/Psip1/Ptges3/Rpf2/Rpl10/Rpl11/Rpl13a/Rpl23a/Rpl24/Rpl6/Rplp0/Rps14/Rps15/Rps19/Rps25/Rps27/Rps27l/Rps5/Rps6/Rpsa/Ruvbl1/Ruvbl2/Sf3a3/Smn1/Snrpb/Snrpc/Snrpd1/Snrpd2/Snrpd3/Snrpe/Snrpf/Snrpg/Strap	56
GO:0006979	response to oxidative stress	56/1551	388/23012	5.64199e-08	2.62991e-06	2.27473e-06	Aifm1/Akr1b1/Anxa1/Arl6ip5/Atox1/Banf1/Ccs/Cfl1/Chchd2/Chchd4/Coq7/Cst3/Dhfr/Eif2s1/Endog/Ercc1/Fxn/Gclm/Glrx2/Gpx1/Gpx4/Gstp1/Hmox2/Jun/Lig1/ND1/ND3/Ncoa7/Ndufa12/Ndufa6/Ndufs2/Ndufs8/Oser1/Park7/Pdcd10/Pex2/Pnkp/Ppia/Prdx1/Prdx2/Prdx3/Prdx4/Prdx5/Prdx6/Prkra/Psip1/Psmb5/Pycr2/Romo1/Rps3/Rwdd1/Sod2/Sphk1/Txn1/Txnrd2/Ucp2	56
GO:0007059	chromosome segregation	56/1551	415/23012	5.41832e-07	1.9831e-05	1.71527e-05	Actb/Actl6a/Actr3/Anapc11/Anapc15/Aurkb/BC005624/Bccip/Bex4/Bex6/Birc5/Bub3/Ccnb2/Ccne1/Cdc42/Cdca8/Cdk1/Cenph/Cenpk/Cenpm/Cenpp/Cenpq/Cenpu/Cenpw/Chmp2a/Csnk2a2/Dctn2/Drg1/Fbxo5/Gtf2b/Haus1/Haus4/Hspa1a/Itgb3bp/Nde1/Nsmce2/Nudc/Nup37/Nup43/Ppp1r7/Psmc3ip/Psmg2/Ran/Rhoa/Rps3/Seh1l/Ska1/Slc25a5/Smarce1/Spc24/Syce2/Trip13/Tubb5/Tubg1/Ube2b/Ube2i	56
GO:0006457	protein folding	55/1551	170/23012	1.47023e-23	1.37065e-21	1.18553e-21	Ahsa1/Arl2/Bag1/Cct2/Cct3/Cct4/Cct5/Cct7/Cct8/Cdc37/Chchd4/Dnaja1/Dnaja2/Dnajb11/Dnajc2/Dnajc7/Dnlz/Fkbp11/Fkbp2/Fkbp4/Grpel1/H2-DMa/Hsp90ab1/Hspa1a/Hspa8/Hspd1/Hspe1/Nudc/Nudcd2/Pdcd5/Pdcl3/Pdrg1/Pfdn1/Pfdn2/Pfdn4/Pfdn5/Pfdn6/Ppia/Ppib/Ppic/Ppid/Ppie/Ppig/Ppih/Ppil1/Ppil3/Prdx4/Ptges3/Sdf2l1/Sgta/Sh3glb1/Stub1/Tbca/Tbcb/Tcp1	55
GO:0140694	non-membrane-bounded organelle assembly	55/1551	401/23012	4.03458e-07	1.54534e-05	1.33663e-05	Actg1/Arpc2/Aurkb/Bccip/Birc5/Brix1/C1qbp/Ccnb2/Cdca8/Cenph/Cenpk/Cenpw/Chmp2a/Cirbp/Csrp2/Dbnl/Drg1/Eif2s1/Eif6/Fau/Fbxo5/Gtf2b/Haus1/Haus4/Hspa1a/Lsm3/Lsm4/Mrpl20/Mrps7/Mrto4/Nip7/Noa1/Npm1/Ppp1r35/Rhoa/Rpf2/Rpl10/Rpl11/Rpl23a/Rpl24/Rpl6/Rplp0/Rps14/Rps15/Rps19/Rps23/Rps25/Rps27/Rps27l/Rps3/Rps5/Rps6/Rpsa/Sugt1/Tubb5	55
GO:0006605	protein targeting	54/1551	300/23012	3.03448e-11	2.05388e-09	1.77649e-09	Actr3/Aifm1/Arpc2/Atp5if1/Bcap31/Chchd4/Dnajc15/Dnajc19/Dnlz/Fis1/Golga7/Grpel1/Hras/Hspa8/Hspd1/Immp1l/Mtch1/Mtch2/Naca/Ndufa13/Pam16/Parl/Pdcd5/Pex2/Pmpcb/Romo1/Rpl11/Samm50/Sec61b/Sec61g/Sec62/Sgta/Spcs1/Spcs2/Srp14/Srp19/Srp9/Syngr2/Timm10/Timm13/Timm17a/Timm17b/Timm23/Timm50/Timm9/Tomm20/Tomm22/Tomm40/Tomm5/Tomm7/Yif1b/Ywhab/Ywhae/Ywhaq	54
GO:0051054	positive regulation of DNA metabolic process	54/1551	321/23012	4.14264e-10	2.46612e-08	2.13305e-08	Actb/Actl6a/Atrx/Aurkb/Bax/Cacybp/Cct2/Cct3/Cct4/Cct5/Cct7/Cct8/Cdc42/Cdk1/Cst3/Ddx39b/Dkc1/Dscc1/Endog/Ercc1/Exosc3/Faf1/Fh1/Gfer/Hmgb1/Hnrnpab/Hnrnpd/Hras/Ino80e/Jun/Meaf6/Mgmt/Nabp2/Npm1/Pfn1/Pnkp/Ptges3/Rac1/Rad51/Rad51ap1/Rfc2/Rfc3/Rfc4/Rfc5/Rps3/Ruvbl1/Ruvbl2/Smarce1/Ssbp1/Tcp1/Ube2b/Ube2n/Ube2v2/Yeats4	54
GO:0015986	proton motive force-driven ATP synthesis	53/1551	69/23012	2.3791e-48	1.46939e-45	1.27094e-45	Atp5f1a/Atp5f1b/Atp5f1c/Atp5f1d/Atp5f1e/Atp5mc1/Atp5mc2/Atp5mc3/Atp5pd/Atp5pf/Atp5mf/Atp5mg/ND1/ND2/ND3/ND4/Ndufa1/Ndufa10/Ndufa11/Ndufa12/Ndufa13/Ndufa2/Ndufa3/Ndufa5/Ndufa6/Ndufa7/Ndufa8/Ndufa9/Ndufab1/Ndufb10/Ndufb11/Ndufb2/Ndufb3/Ndufb5/Ndufb6/Ndufb7/Ndufb8/Ndufb9/Ndufc1/Ndufc2/Ndufs2/Ndufs3/Ndufs4/Ndufs5/Ndufs6/Ndufs7/Ndufs8/Ndufv1/Ndufv2/Ndufv3/Sdhb/Sdhd/Stoml2	53
GO:0033108	mitochondrial respiratory chain complex assembly	53/1551	102/23012	5.16997e-35	7.98275e-33	6.90463e-33	Uqcc6/Stmp1/Aifm1/Uqcc4/Chchd4/Chchd7/Coa3/Cox14/Cox19/Cox20/ND1/ND2/ND4/Ndufa1/Ndufa10/Ndufa11/Ndufa12/Ndufa13/Ndufa2/Ndufa3/Ndufa5/Ndufa6/Ndufa8/Ndufa9/Ndufab1/Ndufaf2/Ndufaf3/Ndufaf7/Ndufb10/Ndufb11/Ndufb2/Ndufb3/Ndufb5/Ndufb6/Ndufb7/Ndufb8/Ndufb9/Ndufc1/Ndufc2/Ndufs2/Ndufs3/Ndufs4/Ndufs5/Ndufs6/Ndufs7/Ndufs8/Samm50/Sdhaf4/Smim20/Uqcc5/Tmem126a/Uqcc2/Uqcc3	53
GO:0042775	mitochondrial ATP synthesis coupled electron transport	52/1551	79/23012	9.36118e-42	2.7208e-39	2.35334e-39	Cdk1/Chchd2/Coa6/Coq7/Cox4i1/Cox5a/Cox5b/Cox6a1/Cox7a2/Cox7a2l/Cox7b/Cox7c/Cox8a/Cyc1/Cycs/Dguok/Dnajc15/Iscu/CYTB/ND1/ND2/ND3/ND4/Mtch2/Ndufa10/Ndufa12/Ndufa7/Ndufa8/Ndufb6/Ndufb8/Ndufb9/Ndufc2/Ndufs2/Ndufs3/Ndufs6/Ndufs7/Ndufs8/Ndufv1/Ndufv2/Ndufv3/Park7/Sdhb/Sdhd/Uqcc3/Uqcr10/Uqcr11/Uqcrb/Uqcrc1/Uqcrc2/Uqcrfs1/Uqcrh/Uqcrq	52
GO:0042773	ATP synthesis coupled electron transport	52/1551	81/23012	6.54367e-41	1.53963e-38	1.33169e-38	Cdk1/Chchd2/Coa6/Coq7/Cox4i1/Cox5a/Cox5b/Cox6a1/Cox7a2/Cox7a2l/Cox7b/Cox7c/Cox8a/Cyc1/Cycs/Dguok/Dnajc15/Iscu/CYTB/ND1/ND2/ND3/ND4/Mtch2/Ndufa10/Ndufa12/Ndufa7/Ndufa8/Ndufb6/Ndufb8/Ndufb9/Ndufc2/Ndufs2/Ndufs3/Ndufs6/Ndufs7/Ndufs8/Ndufv1/Ndufv2/Ndufv3/Park7/Sdhb/Sdhd/Uqcc3/Uqcr10/Uqcr11/Uqcrb/Uqcrc1/Uqcrc2/Uqcrfs1/Uqcrh/Uqcrq	52
GO:0006260	DNA replication	52/1551	276/23012	1.20557e-11	8.38975e-10	7.25665e-10	Actl6a/Alyref/Asf1a/Atrx/Cacybp/Ccne1/Cdc42/Cdk1/Chaf1b/Chrac1/Cinp/Cst3/Dnajc2/Dscc1/Dtd1/Endog/Faf1/Fbxo5/Fen1/Gins2/Gmnn/Hras/Ilkap/Ino80e/Jun/Lig1/Meaf6/Nasp/Npm1/Orc6/Pold2/Pold4/Pole3/Pole4/Prim1/Rac1/Rad51/Rbbp4/Rfc2/Rfc3/Rfc4/Rfc5/Rnaseh2a/Rpa3/Rpain/Ruvbl1/Ruvbl2/Ssbp1/Tipin/Tk1/Wdr18/Zpr1	52
GO:0031647	regulation of protein stability	52/1551	314/23012	1.53546e-09	8.52437e-08	7.3731e-08	Taf9/Bag1/Bag2/Ccnh/Cct2/Cct3/Cct4/Cct5/Cct7/Cct8/Cd81/Cdc37/Commd1/Ctsh/Dad1/Ddost/Ddrgk1/Dnlz/Dpm3/Gapdh/Golga7/Hsp90ab1/Hspa8/Hspd1/Hypk/Id1/Lamp1/Npm1/Park7/Pdcd10/Pdcl3/Pex2/Pfn1/Phb2/Pin1/Ppib/Prkra/Ptges3/Pycard/Pyurf/Rad23a/Rpl11/Rpl23/Rps7/Serf2/Stub1/Sugt1/Sumo1/Tcp1/Tomm7/Tyrobp/Ube2b	52
GO:2001233	regulation of apoptotic signaling pathway	51/1551	437/23012	9.34286e-05	0.00185394	0.00160355	Acaa2/Bad/Bax/Bcap31/Bcl2l12/Ctsc/Ctsh/Dnaja1/Eef1e1/Eno1/Erp29/Faf1/Fis1/Fxn/Gclm/Ghitm/Gnai2/Gpx1/Gstp1/Hdac1/Higd1a/Hnrnpk/Mif/Mtch2/Ndufa13/Ndufs3/Pam16/Park7/Parl/Pih1d1/Ppia/Ppp1ca/Prdx2/Prelid1/Prkra/Psmd10/Ptpmt1/Pycard/Rpl11/Rpl26/Rps3/Rps7/Sh3glb1/Slc25a4/Slc25a5/Sod2/Tpt1/Triap1/Ubb/Vdac2/Ybx3	51
GO:0043161	proteasome-mediated ubiquitin-dependent protein catabolic process	51/1551	449/23012	0.000183276	0.00323416	0.00279737	Taf9/Anapc10/Anapc11/Bcap31/Cdc26/Commd1/Dda1/Ddrgk1/Derl2/Eif3h/Faf1/Fbxo22/Gabarap/Gid8/Hspa1a/Klhdc2/Nsfl1c/Park7/Pbk/Pcbp2/Psma5/Psmb3/Psmb5/Psmc2/Psmc3/Psmc4/Psmc5/Psmc6/Psmd10/Psmd4/Psmd6/Psmd7/Psmd8/Rad23a/Rbx1/Rnf126/Rnf187/Rpl11/Sec61b/Sgta/Stub1/Sumo1/Sumo2/Svip/Ube2a/Ube2b/Ube2j2/Ube2n/Ube2v2/Ubxn1/Usp14	51
GO:1904951	positive regulation of establishment of protein localization	50/1551	359/23012	8.48998e-07	3.01791e-05	2.61032e-05	Actr3/Anp32b/Arf1/Arpc2/Bad/Bcap31/Bsg/Camk1/Cct2/Cct3/Cct4/Cct5/Cct7/Cct8/Cd81/Cdc42/Cdk1/Commd1/Dkc1/Dynll1/Eif3e/Ergic3/Fis1/Gnas/Hras/Hsp90ab1/Ier3ip1/Kcnn4/Mpc2/Oaz1/Oxct1/Pdcd10/Pdcd5/Ppia/Ppid/Psmd9/Ptp4a3/Rac1/Ran/Sar1b/Sh3glb1/Sirt3/Sri/Tcp1/Tm7sf3/Tomm7/Vamp8/Ywhae/Zfand1/Zpr1	50
GO:0042776	proton motive force-driven mitochondrial ATP synthesis	49/1551	65/23012	4.41428e-44	1.67776e-41	1.45117e-41	Atp5f1a/Atp5f1b/Atp5f1c/Atp5f1d/Atp5f1e/Atp5pd/Atp5pf/Atp5mf/ND1/ND2/ND3/ND4/Ndufa1/Ndufa10/Ndufa11/Ndufa12/Ndufa13/Ndufa2/Ndufa3/Ndufa5/Ndufa6/Ndufa7/Ndufa8/Ndufa9/Ndufab1/Ndufb10/Ndufb11/Ndufb2/Ndufb3/Ndufb5/Ndufb6/Ndufb7/Ndufb8/Ndufb9/Ndufc1/Ndufc2/Ndufs2/Ndufs3/Ndufs4/Ndufs5/Ndufs6/Ndufs7/Ndufs8/Ndufv1/Ndufv2/Ndufv3/Sdhb/Sdhd/Stoml2	49
GO:0044282	small molecule catabolic process	49/1551	354/23012	1.30536e-06	4.35795e-05	3.76938e-05	Aasdhppt/Acaa2/Acadl/Acads/Acat1/Adh5/Akr1a1/Aldoa/Bad/Bcat2/Bckdk/Dbi/Decr1/Dera/Echs1/Eci2/Eno1/Esd/Etfb/Galk1/Gapdh/Glo1/Got1/Gpi1/Hadhb/Hagh/Hexa/Hibch/Hmgcl/Hsd17b10/Khk/Ldha/Npl/Nudt19/Nudt5/Oat/Oxct1/Park7/Pex2/Pfkl/Pgk1/Phyh/Pkm/Pnkd/Pycr3/Scp2/Sdsl/Slc25a17/Tpi1	49
GO:0045862	positive regulation of proteolysis	49/1551	370/23012	4.62702e-06	0.000128687	0.000111307	Aifm1/Anp32b/Aph1a/Arl6ip5/Atp5if1/Aurkaip1/Bad/Bag2/Bax/Bcap31/Cfl1/Cldn13/Ctsc/Ctsh/Cycs/Dda1/Ddrgk1/Eno1/Fam162a/Fbxo22/Fis1/Gabarap/Hmgb1/Hspa1a/Hspd1/Mtch1/Mtch2/Ndufa13/Pdcd2/Pdcd5/Pdcd6/Prelid1/Psenen/Psmd10/Psme2/Pycard/Rad23a/Rbx1/Rhoa/Rnf7/Rps27l/Rps3/Sgta/Stub1/Sumo1/Sumo2/Timm17a/Timm23/Ube2v2	49
GO:0051098	regulation of binding	49/1551	403/23012	4.56665e-05	0.000972578	0.000841225	1810037I17Rik/Actb/Actr3/Aurkb/Bag2/Bax/Calm1/Camk1/Cdc42/Cycs/Ddrgk1/Dtnbp1/Edf1/Eif2b1/Eif2s1/Eif3d/Eif3e/Eif4a3/Eno1/Gemin2/Gtf2b/Gtf2f1/Hmgb1/Hnrnpk/Hsp90ab1/Id1/Jun/Lamtor5/Larp7/Lrpap1/Map1lc3b/Mbd2/Nme1/Park7/Pin1/Ppp1r2/Ralb/Ramp1/Ran/Rpl11/Slpi/Sri/Stmn1/Stub1/Sumo1/Taf10/Tmed2/Txn1/Zfp593	49
GO:0052547	regulation of peptidase activity	49/1551	453/23012	0.000737803	0.010269	0.00888207	Aifm1/Anp32b/Aph1a/Arl6ip5/Bad/Bax/Bcap31/Bcl2l12/Birc5/Cldn13/Cst3/Cstb/Ctsh/Cycs/Ddrgk1/Fam162a/Fis1/Gapdh/Gpi1/Gpx1/Hdac1/Hmgb1/Hspd1/Lamtor5/Mgmt/Mtch1/Mtch2/Ndufa13/Park7/Pdcd2/Pdcd5/Pdcd6/Pebp1/Pih1d1/Prelid1/Psenen/Psma3/Psmb8/Psme2/Pycard/Rhoa/Rnf7/Rps27l/Rps3/Serpinb1a/Serpinf1/Slpi/Triap1/Ubxn1	49
GO:0006338	chromatin remodeling	49/1551	485/23012	0.00306686	0.0333775	0.0288696	Actb/Actl6a/Anp32b/Asf1a/Asf1b/Atrx/Cenpp/Cenpv/Cfdp1/Chaf1b/Chrac1/Dek/Dnajc9/Dpy30/Eif1/Gnas/Gpx1/H3f3a/H3f3b/Hat1/Hdac1/Hdgf/Hmg20b/Hmgb1/Ino80e/Itgb3bp/Klf1/Klf2/Mbd2/Mettl23/Nap1l4/Nasp/Npm1/Npm3/Nudt5/Parp2/Pih1d1/Pole3/Psip1/Rbbp4/Ruvbl1/Ruvbl2/Set/Smarce1/Smyd2/Spi1/Trmt112/Yeats4/Znhit1	49
GO:0044772	mitotic cell cycle phase transition	48/1551	454/23012	0.00134727	0.0167679	0.0145033	Actb/Actl6a/Anapc11/Anapc15/Anp32b/Anxa1/Arpp19/Aurkb/Birc5/Bub3/Calm1/Calm3/Ccnb2/Ccnd3/Ccne1/Ccnh/Cdca8/Cdk1/Cdk4/Cdk5rap3/Cdkn2c/Chmp2a/E2f4/Eif4ebp1/Fbxo5/Hacd1/Larp7/Nabp2/Nasp/Nsmce2/Phb2/Ppp6c/Psme2/Psmg2/Rnaseh2b/Rpl17/Rpl24/Rpl26/Rps27l/Rps6/Rrm2/Smarce1/Spc24/Syf2/Taf10/Trip13/Ube2a/Zpr1	48
GO:0051656	establishment of organelle localization	48/1551	487/23012	0.00536891	0.0528442	0.0457072	Actr10/Ap3s1/Arf1/Aurkb/Bccip/Birc5/Bloc1s2/Bub3/Cd300a/Cdc42/Cdca8/Cenpq/Cfl1/Chmp2a/Cops5/Dctn2/Dtnbp1/Dynll1/Eif6/Fcer1g/Hsbp1/Kxd1/Lamp1/Lat2/Ltv1/Nde1/Npm1/Nsfl1c/Nudc/Pdcd10/Pdcd6/Ran/Rps15/Sar1b/Seh1l/Snf8/Spc24/Tmed9/Trappc1/Trappc2l/Trappc3/Trappc4/Trappc5/Trappc6b/Tspan4/Ubb/Ube2b/Vamp8	48
GO:0006913	nucleocytoplasmic transport	47/1551	356/23012	7.80629e-06	0.000203005	0.000175588	Alyref/Anp32a/Anp32b/Camk1/Cdk1/Cfl1/Chchd4/Ddx39b/Eif4a3/Eif6/Elavl1/Eny2/Fbxo22/Hsp90ab1/Htatip2/Ltv1/Magoh/Magohb/Ncbp2/Npm1/Nsun2/Nup37/Nup43/Nxt1/Park7/Phax/Phb2/Pkig/Ppp1cc/Rab18/Rae1/Ran/Ranbp1/Rbm8a/Rpain/Rps15/Rsrc1/Sarnp/Seh1l/Srsf3/Ssb/Sumo1/Thoc3/Txn1/Ube2i/Ywhae/Zpr1	47
GO:0051169	nuclear transport	47/1551	356/23012	7.80629e-06	0.000203005	0.000175588	Alyref/Anp32a/Anp32b/Camk1/Cdk1/Cfl1/Chchd4/Ddx39b/Eif4a3/Eif6/Elavl1/Eny2/Fbxo22/Hsp90ab1/Htatip2/Ltv1/Magoh/Magohb/Ncbp2/Npm1/Nsun2/Nup37/Nup43/Nxt1/Park7/Phax/Phb2/Pkig/Ppp1cc/Rab18/Rae1/Ran/Ranbp1/Rbm8a/Rpain/Rps15/Rsrc1/Sarnp/Seh1l/Srsf3/Ssb/Sumo1/Thoc3/Txn1/Ube2i/Ywhae/Zpr1	47
GO:0006839	mitochondrial transport	46/1551	158/23012	7.10099e-18	5.65903e-16	4.89474e-16	Acaa2/Aifm1/Atp5if1/Bad/Bax/Bcap31/Bloc1s2/Chchd4/Cnp/Dnajc15/Dnajc19/Dnlz/Dynlt1f/Fis1/Grpel1/Hspd1/Immp1l/Mtch1/Mtch2/Mtx2/Ndufa13/Pam16/Parl/Pdcd5/Pmpcb/Romo1/Samm50/Sh3glb1/Siva1/Slc25a4/Slc25a5/Timm10/Timm13/Timm17a/Timm17b/Timm23/Timm50/Timm9/Tmem14c/Tomm20/Tomm22/Tomm40/Tomm5/Tomm7/Ucp2/Vdac2	46
GO:0022411	cellular component disassembly	46/1551	462/23012	0.00526671	0.0520456	0.0450165	Aifm1/Arpc2/Atg3/Atp5if1/Bax/Calm1/Capza2/Capzb/Cdc37/Cdk1/Cdk5rap3/Cfl1/Chmp2a/Cisd2/Cst3/Ddrgk1/Denr/Dstn/Eif5a/Endog/Fis1/Fundc2/Gabarap/Gabarapl2/Hspa8/Map1lc3b/Mcts1/Napa/Parl/Phb2/Plin2/Rhoa/Rpl23/Slc25a4/Slc25a5/Smarce1/Smn1/Stmn1/Tomm7/Tspo/Twf2/Ufc1/Vamp8/Vdac1/Vrk1/Zfand1	46
GO:0043254	regulation of protein-containing complex assembly	45/1551	436/23012	0.00296917	0.0324287	0.028049	Stmp1/Actr3/Arl2/Arpc2/Arpc3/Arpc5/Arpc5l/Bax/Brk1/Capza2/Capzb/Cdc42/Cfl1/Coro1a/Cotl1/Dbnl/Dnajc15/Drg1/Dut/Eif4ebp1/Faf1/Fkbp4/H3f3b/Hmgb1/Hspa8/Napa/Park7/Pfn1/Psmc6/Pycard/Rac1/Ralb/Rhoa/Rpl13a/Rps3/Sar1b/Sh3glb1/Stmn1/Stub1/Sumo1/Svip/Tmsb10/Tmsb4x/Twf2/Vdac2	45
GO:0140236	translation at presynapse	44/1551	47/23012	2.16232e-48	1.46939e-45	1.27094e-45	Rpl10/Rpl10a/Rpl12/Rpl13/Rpl13a/Rpl14/Rpl15/Rpl17/Rpl22/Rpl23/Rpl23a/Rpl24/Rpl26/Rpl27/Rpl27a/Rpl28/Rpl29/Rpl32/Rpl34/Rpl35/Rpl35a/Rpl36/Rpl36a/Rpl37/Rpl37a/Rpl4/Rpl6/Rpl7/Rpl7a/Rpl8/Rpl9/Rplp2/Rps10/Rps11/Rps12/Rps14/Rps15a/Rps16/Rps24/Rps26/Rps27/Rps27a/Rps5/Uba52	44
GO:0140241	translation at synapse	44/1551	48/23012	2.42831e-47	1.09075e-44	9.43438e-45	Rpl10/Rpl10a/Rpl12/Rpl13/Rpl13a/Rpl14/Rpl15/Rpl17/Rpl22/Rpl23/Rpl23a/Rpl24/Rpl26/Rpl27/Rpl27a/Rpl28/Rpl29/Rpl32/Rpl34/Rpl35/Rpl35a/Rpl36/Rpl36a/Rpl37/Rpl37a/Rpl4/Rpl6/Rpl7/Rpl7a/Rpl8/Rpl9/Rplp2/Rps10/Rps11/Rps12/Rps14/Rps15a/Rps16/Rps24/Rps26/Rps27/Rps27a/Rps5/Uba52	44
GO:0140242	translation at postsynapse	44/1551	48/23012	2.42831e-47	1.09075e-44	9.43438e-45	Rpl10/Rpl10a/Rpl12/Rpl13/Rpl13a/Rpl14/Rpl15/Rpl17/Rpl22/Rpl23/Rpl23a/Rpl24/Rpl26/Rpl27/Rpl27a/Rpl28/Rpl29/Rpl32/Rpl34/Rpl35/Rpl35a/Rpl36/Rpl36a/Rpl37/Rpl37a/Rpl4/Rpl6/Rpl7/Rpl7a/Rpl8/Rpl9/Rplp2/Rps10/Rps11/Rps12/Rps14/Rps15a/Rps16/Rps24/Rps26/Rps27/Rps27a/Rps5/Uba52	44
GO:0019646	aerobic electron transport chain	44/1551	64/23012	8.47457e-37	1.39576e-34	1.20725e-34	Cox4i1/Cox5a/Cox5b/Cox6a1/Cox7a2/Cox7a2l/Cox7b/Cox7c/Cox8a/Cyc1/Cycs/Dnajc15/Iscu/CYTB/ND1/ND2/ND3/ND4/Ndufa10/Ndufa7/Ndufa8/Ndufb6/Ndufb8/Ndufb9/Ndufc2/Ndufs2/Ndufs3/Ndufs6/Ndufs7/Ndufs8/Ndufv1/Ndufv2/Park7/Sdhb/Sdhd/Uqcc3/Uqcr10/Uqcr11/Uqcrb/Uqcrc1/Uqcrc2/Uqcrfs1/Uqcrh/Uqcrq	44
GO:0000280	nuclear division	44/1551	448/23012	0.00790791	0.0718253	0.0621248	Actr3/Anapc11/Anapc15/Aurkb/Banf1/BC005624/Bccip/Birc5/Bub3/Ccnb2/Ccne1/Cdc42/Cdca8/Cdk1/Cenpk/Chmp2a/Dctn2/Drg1/Fbxo5/Hspa1a/Nde1/Nsfl1c/Nsmce2/Nudc/Pebp1/Phb2/Psmc3ip/Psmd13/Psmg2/Rad51/Rad51ap1/Ran/Ranbp1/Rhoa/Rpl24/Seh1l/Spc24/Sphk1/Syce2/Trip13/Tubg1/Ubb/Ube2b/Ywhah	44
GO:0048193	Golgi vesicle transport	43/1551	279/23012	3.14749e-07	1.25417e-05	1.08479e-05	Trappc2b/Ap3s1/Arf1/Arf4/Arf5/Arl1/Bcap29/Bcap31/Cnih4/Commd1/Cope/Ergic2/Ergic3/Erp29/Gabarapl2/Golga7/Ier3ip1/Kdelr1/Kdelr2/Lamp1/Pdcd6/Rab8a/Rer1/Sar1b/Snx2/Snx3/Sys1/Tex261/Tmed1/Tmed2/Tmed9/Trappc1/Trappc2l/Trappc3/Trappc4/Trappc5/Trappc6b/Use1/Vamp5/Vapa/Vps29/Yif1b/Yipf4	43
GO:0006401	RNA catabolic process	43/1551	295/23012	1.46142e-06	4.78204e-05	4.13619e-05	Cirbp/Dcps/Dkc1/Eif3e/Eif4a3/Elavl1/Exosc1/Exosc3/Exosc4/Exosc5/Exosc7/Exosc8/Fen1/Hnrnpab/Hnrnpd/Lsm1/Lsm2/Lsm4/Lsm5/Lsm6/Lsm7/Magoh/Magohb/Mrto4/Ncbp2/Npm1/Nsun2/Phax/Polr2g/Rbm7/Rbm8a/Rnaseh2a/Rnaseh2b/Rnaseh2c/Rnps1/Slfn9/Slirp/Ssb/Taf15/Vim/Ybx1/Zcchc17/Zpr1	43
GO:0016032	viral process	43/1551	328/23012	2.21962e-05	0.000527265	0.000456055	Bad/Banf1/Bsg/Bst2/Cfl1/Chmp2a/Csnk2b/Ddx56/Denr/Dynlt1f/Eef1a1/Eif3d/Eif3f/Eif3g/Gtf2b/Hdac1/Hmgb1/Hspa8/Ifitm1/Ifitm2/Ifitm3/Jun/Larp7/Lgals1/Mcts1/Mvb12a/Pcbp2/Pfn1/Ppia/Ppib/Ppid/Ppie/Ppih/Psmc3/Rad23a/Slpi/Snw1/Snx3/Spcs1/Ssb/Taf11/Vamp8/Vapa	43
GO:0097193	intrinsic apoptotic signaling pathway	43/1551	328/23012	2.21962e-05	0.000527265	0.000456055	Aifm1/Aldh2/Arl6ip5/Bad/Bax/Bcap31/Bcl2l12/Cebpb/Cycs/Dnaja1/Eno1/Erp29/Fis1/Gpx1/Hdac1/Hint1/Hnrnpk/Hras/Mif/Mtch2/Ndufa13/Ndufs3/Park7/Parl/Pdcd10/Ppia/Prkra/Ptpmt1/Pycard/Rnf7/Rpl11/Rpl26/Rps27l/Rps3/Rps7/Sh3glb1/Snw1/Sod2/Tpt1/Triap1/Ubb/Vdac2/Ybx3	43
GO:0010639	negative regulation of organelle organization	43/1551	386/23012	0.000840773	0.0113043	0.00977758	Acaa2/Anapc15/Arpc2/Atrx/Aurkb/Birc5/Bub3/Capza2/Capzb/Cdca8/Cfl1/Coro1a/Ercc1/Fbxo5/Fkbp4/Fxn/Gdi2/Ghitm/Gmfg/Gpx1/H3f3a/H3f3b/Higd1a/Naa10/Npm1/Nubp1/Parl/Pfn1/Prelid1/Psmd10/Psmg2/Slc25a4/Slc25a5/Spc24/Stmn1/Sub1/Ten1/Tmsb10/Tmsb4x/Triap1/Trip13/Tspo/Twf2	43
GO:0065004	protein-DNA complex assembly	42/1551	176/23012	3.68683e-13	2.7189e-11	2.35169e-11	Taf9/Anp32b/Asf1a/Asf1b/Atrx/Cenph/Cenpk/Cenpp/Cenpv/Cenpw/Chaf1b/Chrac1/Dnajc9/Gtf2a2/Gtf2b/Gtf2h5/H3f3b/Hat1/Hmgb1/Itgb3bp/Med10/Med19/Med21/Med28/Med29/Med31/Med4/Med7/Med8/Med9/Nap1l4/Nasp/Npm1/Pole3/Psmc6/Rad51/Rbbp4/Set/Sugt1/Taf10/Taf11/Taf12	42
GO:0032386	regulation of intracellular transport	42/1551	344/23012	0.000140972	0.00263842	0.00228208	Actr3/Anp32b/Arf1/Arpc2/Atp5if1/Bcap31/Camk1/Cd81/Cdc42/Cdk1/Chchd4/Commd1/Derl2/Eif3e/Ergic3/Fis1/Hras/Hsp90ab1/Lamp1/Map2k2/Nsun2/Oaz1/Park7/Parl/Pdcd10/Pdcd5/Pkig/Ppp1cc/Ran/Sar1b/Scp2/Sh3glb1/Snx3/Sumo1/Svip/Tomm7/Txn1/Ubac2/Use1/Ywhae/Zfand1/Zpr1	42
GO:0052548	regulation of endopeptidase activity	42/1551	357/23012	0.000314397	0.00503502	0.004355	Aifm1/Anp32b/Aph1a/Arl6ip5/Bad/Bax/Bcap31/Bcl2l12/Birc5/Cst3/Cycs/Fam162a/Fis1/Gapdh/Gpi1/Gpx1/Hdac1/Hmgb1/Hspd1/Lamtor5/Mgmt/Mtch1/Mtch2/Ndufa13/Park7/Pdcd2/Pdcd5/Pdcd6/Pih1d1/Prelid1/Psenen/Psma3/Psmb8/Psme2/Pycard/Rhoa/Rnf7/Rps27l/Rps3/Serpinb1a/Serpinf1/Triap1	42
GO:0042176	regulation of protein catabolic process	42/1551	368/23012	0.000590364	0.00850434	0.00735577	Taf9/Alad/Atraid/Bag2/Bcap31/Cd81/Cdk5rap3/Commd1/Cst3/Dda1/Ddrgk1/Eif3h/Faf1/Fbxo22/Gabarap/Gabarapl2/Gpx1/Hsp90ab1/Hspa1a/Ndfip1/Ndufa13/Oaz1/Park7/Pbk/Pin1/Psmd10/Psme2/Rad23a/Rbx1/Rpl11/Serpinb1a/Sgta/Snf8/Snx3/Stub1/Sumo1/Sumo2/Svip/Ubb/Ube2v2/Ubxn1/Usp14	42
GO:0090150	establishment of protein localization to membrane	41/1551	267/23012	6.4827e-07	2.33803e-05	2.02226e-05	Actr3/Arpc2/Bax/Commd1/Emc10/Emc2/Emc3/Emc4/Emc6/Emc7/Emc8/Fis1/Golga7/Hras/Mtch1/Mtch2/Naca/Ndufa13/Pdcd5/Rab8a/Romo1/Samm50/Sec61b/Sec61g/Sec62/Sgta/Sh3glb1/Srp14/Srp19/Srp9/Sys1/Timm10/Timm13/Timm9/Tmco1/Tmem147/Tomm22/Tomm40/Vamp5/Wdr83os/Yif1b	41
GO:0051222	positive regulation of protein transport	41/1551	343/23012	0.000264204	0.00442005	0.00382309	Actr3/Anp32b/Arf1/Arpc2/Bad/Bcap31/Bsg/Camk1/Cd81/Cdc42/Cdk1/Commd1/Dynll1/Eif3e/Ergic3/Fis1/Gnas/Hras/Hsp90ab1/Ier3ip1/Kcnn4/Mpc2/Oaz1/Oxct1/Pdcd10/Pdcd5/Ppia/Ppid/Psmd9/Rac1/Ran/Sar1b/Sh3glb1/Sirt3/Sri/Tm7sf3/Tomm7/Vamp8/Ywhae/Zfand1/Zpr1	41
GO:0051402	neuron apoptotic process	41/1551	368/23012	0.00109262	0.013914	0.0120348	Aifm1/Bag1/Bax/Birc5/Ccl3/Cdc42/Cebpb/Coro1a/Egln1/Fam162a/Fis1/Gapdh/Gclm/Gpi1/Gpx1/Hdgf/Hras/Hsp90ab1/Hspd1/Itga1/Jun/Mt1/Ndufs4/Npm1/Park7/Parp2/Pin1/Prdx2/Prdx3/Ptges3/Rhoa/Set/Snx6/Sod2/Thap11/Tmbim4/Ubb/Ube2m/Ube2v2/Ucp2/Zpr1	41
GO:1901873	regulation of post-translational protein modification	40/1551	294/23012	1.79016e-05	0.000442259	0.000382529	Bag2/Bex4/Birc5/Cdk5rap3/Commd1/Dcun1d5/Dek/Dnaja1/Fbxo5/Gabarap/Gps2/Hmg20b/Ndfip1/Nelfe/Npm1/Nxn/Park7/Pdcd6/Pin1/Ppia/Psmd10/Rbx1/Rpl11/Rpl23/Rps2/Rps3/Rps7/Sae1/Sphk1/Stub1/Sumo2/Tspo/Uba2/Ubb/Ube2b/Ube2i/Ube2l3/Ube2n/Ube2v2/Ubxn1	40
GO:1901987	regulation of cell cycle phase transition	40/1551	448/23012	0.0424956	0.246734	0.213411	Actb/Actl6a/Anapc11/Anapc15/Anp32b/Anxa1/Aurkb/Birc5/Bub3/Ccnh/Cdca8/Cdk1/Cdk4/Cdk5rap3/Cdkn2c/Cirbp/Ddx39b/Fbxo5/Hacd1/Larp7/Nabp2/Npm1/Nsmce2/Nsun2/Phb2/Psme2/Psmg2/Rad51/Rnaseh2b/Rpl17/Rpl24/Rpl26/Rps27l/Rps6/Rrm2/Smarce1/Spc24/Syf2/Tipin/Trip13	40
GO:0031400	negative regulation of protein modification process	40/1551	472/23012	0.0802739	0.390003	0.33733	Actb/Arpp19/Bag1/Bag2/Bax/Bex4/Bex6/Cd300a/Cdk5rap3/Cdkn2c/Dbi/Dnaja1/Dtnbp1/Fbxo5/Gnai2/Gps2/Gstp1/Hmg20b/Jun/Ncoa7/Npm1/Nxn/Park7/Pbk/Pebp1/Pkig/Ppia/Ppp1r11/Pycard/Rpl11/Rpl23/Rps3/Rps7/Sirt3/Tmed2/Tspo/Ube2b/Ubxn1/Ywhab/Ywhae	40
GO:0042274	ribosomal small subunit biogenesis	39/1551	103/23012	7.27722e-20	6.19944e-18	5.36216e-18	Emg1/Fau/Fbl/Fcf1/Gtf2h5/Imp3/Imp4/Lsm6/Ltv1/Mrps7/Nol7/Npm1/Rcl1/Rps11/Rps12/Rps13/Rps14/Rps15/Rps15a/Rps16/Rps17/Rps19/Rps19bp1/Rps21/Rps23/Rps24/Rps25/Rps27/Rps27l/Rps3a1/Rps5/Rps6/Rps7/Rps8/Rps9/Rpsa/Utp18/Utp3/Wdr46	39
GO:0046394	carboxylic acid biosynthetic process	39/1551	318/23012	0.000218326	0.0037984	0.0032854	Aasdhppt/Acadl/Akr1a1/Akr1b1/Alox5ap/Anxa1/Apip/Asns/Ass1/Bcat2/Dhfr/Eif6/Elovl1/Gatm/Got1/Gsto1/Gstp1/Hacd1/Hacd2/Hsd17b10/Ldha/Ldhb/Mecr/Mgst2/Mgst3/Mif/Ndufab1/Park7/Pex2/Phgdh/Pkm/Prg3/Ptges3/Pycr2/Pycr3/Sdsl/Sephs2/Sphk1/Tecr	39
GO:0016053	organic acid biosynthetic process	39/1551	321/23012	0.000264791	0.00442005	0.00382309	Aasdhppt/Acadl/Akr1a1/Akr1b1/Alox5ap/Anxa1/Apip/Asns/Ass1/Bcat2/Dhfr/Eif6/Elovl1/Gatm/Got1/Gsto1/Gstp1/Hacd1/Hacd2/Hsd17b10/Ldha/Ldhb/Mecr/Mgst2/Mgst3/Mif/Ndufab1/Park7/Pex2/Phgdh/Pkm/Prg3/Ptges3/Pycr2/Pycr3/Sdsl/Sephs2/Sphk1/Tecr	39
GO:0048872	homeostasis of number of cells	39/1551	398/23012	0.0122719	0.0998939	0.0864025	Anxa1/Atp5if1/Bax/Ccnb2/Cdk5rap3/Coro1a/Fcer1g/Fh1/Gfi1b/Gpi1/Hmgb1/Hscb/Il7r/Klf1/Klf2/Lmo1/Lmo2/Lyar/Mif/Mtch2/Prdx1/Prdx2/Prdx5/Rac1/Rhag/Rhd/Rps14/Rps17/Rps19/Rps24/Rps6/Siva1/Slc25a5/Smap1/Spi1/Tmem14c/Tspo2/Vpreb1a/Znhit1	39
GO:0010257	NADH dehydrogenase complex assembly	38/1551	63/23012	9.37245e-29	9.85304e-27	8.52232e-27	Aifm1/ND1/ND2/ND4/Ndufa1/Ndufa10/Ndufa11/Ndufa12/Ndufa13/Ndufa2/Ndufa3/Ndufa5/Ndufa6/Ndufa8/Ndufa9/Ndufab1/Ndufaf2/Ndufaf3/Ndufaf7/Ndufb10/Ndufb11/Ndufb2/Ndufb3/Ndufb5/Ndufb6/Ndufb7/Ndufb8/Ndufb9/Ndufc1/Ndufc2/Ndufs2/Ndufs3/Ndufs4/Ndufs5/Ndufs6/Ndufs7/Ndufs8/Tmem126a	38
GO:0032981	mitochondrial respiratory chain complex I assembly	38/1551	63/23012	9.37245e-29	9.85304e-27	8.52232e-27	Aifm1/ND1/ND2/ND4/Ndufa1/Ndufa10/Ndufa11/Ndufa12/Ndufa13/Ndufa2/Ndufa3/Ndufa5/Ndufa6/Ndufa8/Ndufa9/Ndufab1/Ndufaf2/Ndufaf3/Ndufaf7/Ndufb10/Ndufb11/Ndufb2/Ndufb3/Ndufb5/Ndufb6/Ndufb7/Ndufb8/Ndufb9/Ndufc1/Ndufc2/Ndufs2/Ndufs3/Ndufs4/Ndufs5/Ndufs6/Ndufs7/Ndufs8/Tmem126a	38
GO:0033044	regulation of chromosome organization	38/1551	243/23012	1.04145e-06	3.59847e-05	3.11247e-05	Actb/Actl6a/Anapc11/Anapc15/Atrx/Aurkb/Birc5/Bub3/Cct2/Cct3/Cct4/Cct5/Cct7/Cct8/Cdca8/Cdk1/Cenpv/Dkc1/Ercc1/Fbxo5/Fen1/H3f3a/H3f3b/Hnrnpd/Ino80e/Naa10/Nabp2/Nsmce2/Pnkp/Psmg2/Ruvbl1/Ruvbl2/Smarce1/Spc24/Sub1/Tcp1/Ten1/Trip13	38
GO:1903311	regulation of mRNA metabolic process	38/1551	301/23012	0.000144362	0.00268115	0.00231904	C1qbp/Cirbp/Clns1a/Dazap1/Dcps/Eif4a3/Elavl1/Exosc3/Exosc5/Exosc7/Exosc8/Hnrnpab/Hnrnpd/Hnrnpk/Hspa8/Larp7/Lsm1/Magoh/Npm1/Polr2g/Prdx6/Ptcd2/Rbm3/Rbm7/Rbm8a/Rbmxl1/Rnps1/Sap18/Slirp/Snw1/Srrm1/Srsf2/Srsf3/Srsf7/Srsf9/Taf15/Vim/Ybx1	38
GO:0006631	fatty acid metabolic process	38/1551	459/23012	0.110667	0.49137	0.425007	Acaa2/Acadl/Acads/Acat1/Acot9/Adh5/Alox5ap/Anxa1/Asah1/Cyb5a/Dbi/Decr1/Ech1/Echs1/Eci2/Eif6/Elovl1/Etfb/Gpx1/Gpx4/Gstp1/Hacd1/Hacd2/Hadhb/Hsd17b10/Mecr/Mgst3/Mif/Ndufab1/Ndufs6/Nudt19/Pex2/Phyh/Ptges3/Scp2/Slc25a17/Sphk1/Tecr	38
GO:0030099	myeloid cell differentiation	38/1551	476/23012	0.158221	0.616596	0.533321	Atp5if1/Car2/Ccl3/Cd81/Cdk5rap3/Cebpb/Clec5a/Clpb/Eif6/Fcer1g/Gfi1b/Glo1/Gmpr2/Gnas/Hmgb1/Hmgb3/Hscb/Jun/Klf1/Klf2/Lmo2/Lyar/Ndfip1/Ninj1/Nme1/Prdx3/Rhag/Rhd/Rps14/Rps19/Rps6/Slc25a5/Smap1/Spi1/Tmem14c/Tspo2/Tyrobp/Ucp2	38
GO:0070585	protein localization to mitochondrion	37/1551	107/23012	2.19348e-17	1.7169e-15	1.48502e-15	Aifm1/Atp5if1/Bag1/Bax/Bcap31/Chchd4/Dnaja1/Dnajc15/Dnajc19/Dnlz/Fis1/Grpel1/Hspd1/Immp1l/Mtch1/Mtch2/Ndufa13/Pam16/Parl/Pdcd5/Pmpcb/Romo1/Samm50/Sh3glb1/Timm10/Timm13/Timm17a/Timm17b/Timm23/Timm50/Timm9/Tomm20/Tomm22/Tomm40/Tomm5/Tomm7/Tspo	37
GO:0050821	protein stabilization	37/1551	200/23012	1.79109e-08	8.84979e-07	7.65456e-07	Taf9/Bag1/Bag2/Ccnh/Cct2/Cct3/Cct4/Cct5/Cct7/Cct8/Cdc37/Dnlz/Gapdh/Golga7/Hsp90ab1/Hspd1/Hypk/Lamp1/Npm1/Park7/Pdcd10/Pdcl3/Pfn1/Phb2/Pin1/Ppib/Prkra/Ptges3/Pyurf/Rpl11/Rpl23/Rps7/Stub1/Sumo1/Tcp1/Tyrobp/Ube2b	37
GO:1903320	regulation of protein modification by small protein conjugation or removal	37/1551	248/23012	4.46373e-06	0.00012603	0.000109009	Bag2/Bex4/Birc5/Cdk5rap3/Commd1/Dcun1d5/Dnaja1/Fbxo5/Gabarap/Gps2/Hmg20b/Ndfip1/Npm1/Nxn/Park7/Pdcd6/Pin1/Ppia/Psmd10/Rbx1/Rpl11/Rpl23/Rps2/Rps3/Rps7/Sae1/Sphk1/Stub1/Sumo2/Tspo/Uba2/Ubb/Ube2i/Ube2l3/Ube2n/Ube2v2/Ubxn1	37
GO:0072593	reactive oxygen species metabolic process	37/1551	256/23012	9.36494e-06	0.000241001	0.000208452	Aldh2/Arf4/Atp5if1/Ccs/Coq7/Cycs/Dhfr/Eif5a/Eif6/Gnai2/Gpx1/Gstp1/Hspd1/ND2/Ncf4/Ndufa13/Ndufc2/Ndufs3/Ndufs4/Park7/Parl/Prdx1/Prdx2/Prdx3/Prdx4/Prdx5/Prdx6/Prg3/Rhoa/Romo1/Sirt3/Sod2/Tspo/Txn1/Tyrobp/Ucp2/Vdac1	37
GO:0009895	negative regulation of catabolic process	37/1551	349/23012	0.00429886	0.0437645	0.0378538	Taf9/Alad/Atraid/Cdk5rap3/Cirbp/Csnk2a2/Cst3/Dbi/Ddrgk1/Dkc1/Eif3h/Elavl1/Gabarapl2/Hnrnpab/Hnrnpd/Hsp90ab1/Mtch2/Nsun2/Park7/Pbk/Pdcl3/Phax/Pin1/Rpl11/Rpl23/Rps7/Rraga/Sgta/Slirp/Snx3/Svip/Taf15/Tspo/Ubxn1/Usp14/Ybx1/Zcchc17	37
GO:0045787	positive regulation of cell cycle	37/1551	363/23012	0.00801811	0.0726926	0.062875	Anapc11/Anp32b/Anxa1/Asns/Atrx/Aurkb/Birc5/Ccnd3/Cdc42/Cdca8/Cdk1/Cdk4/Cenpv/Ddx39b/Eif4ebp1/Fbxo5/Fen1/Fnta/Hmgb1/Larp7/Npm1/Nsfl1c/Nsmce2/Pebp1/Phb2/Ppp1r35/Psmd10/Rad23a/Rad51ap1/Ranbp1/Rhoa/Rpl17/Rps15a/Rrm2/Sphk1/Ube2b/Zpr1	37
GO:1902903	regulation of supramolecular fiber organization	37/1551	394/23012	0.0260267	0.175921	0.152161	Actg1/Actr3/Arf1/Arl2/Arpc2/Arpc3/Arpc5/Arpc5l/Brk1/Capza2/Capzb/Cdc42/Cfl1/Coro1a/Cotl1/Dbnl/Drg1/Dstn/Fkbp4/Gmfg/Hspa8/Id1/Pfdn1/Pfdn2/Pfdn4/Pfdn5/Pfdn6/Pfn1/Pycard/Rac1/Rhoa/Rnh1/Rps3/Stmn1/Tmsb10/Tmsb4x/Twf2	37
GO:0009306	protein secretion	37/1551	434/23012	0.0839397	0.40345	0.348961	Anxa1/Anxa5/Ap1s1/Arf1/Bad/Birc5/Bsg/Dynll1/Eny2/Erp29/Gnas/Hmgn3/Idh2/Ier3ip1/Jagn1/Kcnn4/Mpc2/Ndufaf2/Oxct1/Park7/Pfkl/Ppia/Ppid/Psmd9/Ptpmt1/Rab8a/Rac1/Sirt3/Sri/Tm7sf3/Tmed2/Tmem167/Tmem258/Tvp23b/Ucp2/Uqcc2/Vamp8	37
GO:0035592	establishment of protein localization to extracellular region	37/1551	435/23012	0.0860582	0.412029	0.356382	Anxa1/Anxa5/Ap1s1/Arf1/Bad/Birc5/Bsg/Dynll1/Eny2/Erp29/Gnas/Hmgn3/Idh2/Ier3ip1/Jagn1/Kcnn4/Mpc2/Ndufaf2/Oxct1/Park7/Pfkl/Ppia/Ppid/Psmd9/Ptpmt1/Rab8a/Rac1/Sirt3/Sri/Tm7sf3/Tmed2/Tmem167/Tmem258/Tvp23b/Ucp2/Uqcc2/Vamp8	37
GO:0071692	protein localization to extracellular region	37/1551	441/23012	0.099536	0.457921	0.396076	Anxa1/Anxa5/Ap1s1/Arf1/Bad/Birc5/Bsg/Dynll1/Eny2/Erp29/Gnas/Hmgn3/Idh2/Ier3ip1/Jagn1/Kcnn4/Mpc2/Ndufaf2/Oxct1/Park7/Pfkl/Ppia/Ppid/Psmd9/Ptpmt1/Rab8a/Rac1/Sirt3/Sri/Tm7sf3/Tmed2/Tmem167/Tmem258/Tvp23b/Ucp2/Uqcc2/Vamp8	37
GO:0072655	establishment of protein localization to mitochondrion	36/1551	98/23012	6.1235e-18	4.96003e-16	4.29015e-16	Aifm1/Atp5if1/Bax/Bcap31/Chchd4/Dnaja1/Dnajc15/Dnajc19/Dnlz/Fis1/Grpel1/Hspd1/Immp1l/Mtch1/Mtch2/Ndufa13/Pam16/Parl/Pdcd5/Pmpcb/Romo1/Samm50/Sh3glb1/Timm10/Timm13/Timm17a/Timm17b/Timm23/Timm50/Timm9/Tomm20/Tomm22/Tomm40/Tomm5/Tomm7/Tspo	36
GO:1903050	regulation of proteolysis involved in protein catabolic process	36/1551	231/23012	2.1513e-06	6.68527e-05	5.78238e-05	Taf9/Alad/Atp5if1/Bag2/Bcap31/Commd1/Csnk2a2/Ctsc/Dda1/Ddrgk1/Eif3h/Fbxo22/Gabarap/Gabarapl2/Gpx1/Hsp90ab1/Hspa1a/Park7/Pbk/Pdcl3/Psmd10/Psme2/Rad23a/Rbx1/Rpl11/Rpl23/Rps7/Sgta/Stub1/Sumo1/Sumo2/Svip/Ubb/Ube2v2/Ubxn1/Usp14	36
GO:0062197	cellular response to chemical stress	36/1551	316/23012	0.00144382	0.0177904	0.0153876	Akr1b1/Anxa1/Arl6ip5/Bad/Ccs/Cfl1/Chchd2/Chchd4/Coq7/Cst3/Dhfr/Dnaja1/Eif2s1/Endog/Fxn/Jun/Ncoa7/Oser1/Park7/Pdcd10/Pex2/Ppia/Prdx1/Prdx2/Prdx3/Prdx5/Prkra/Pycard/Pycr2/Romo1/Rps3/Rwdd1/Sod2/Sphk1/Txn1/Ybx3	36
GO:0001558	regulation of cell growth	36/1551	458/23012	0.189808	0.669932	0.579453	Actr3/Bst2/Ccdc85b/Cdc42/Cdkn2c/Cfl1/Cirbp/Dbnl/Dcun1d5/Ddx39b/Derl2/Dnajc2/Dnph1/Eif2b2/Eno1/Exosc4/Fdps/Fxn/Hnrnpk/Igfbp4/Lamtor1/Lamtor2/Meaf6/Ndufa13/Ndufs3/Npm1/Nubp1/Parp2/Pin1/Psmd10/Rhoa/Rpl4/Sh3glb1/Slc25a4/Sphk1/Twf2	36
GO:0042273	ribosomal large subunit biogenesis	35/1551	75/23012	1.45798e-21	1.26384e-19	1.09315e-19	Brix1/Cinp/Ebna1bp2/Eif6/Gtf3a/Mak16/Malsu1/Mrpl20/Mrto4/Nhp2/Nifk/Nip7/Nop16/Npm1/Pak1ip1/Rpf2/Rpl10/Rpl10a/Rpl11/Rpl14/Rpl23a/Rpl24/Rpl26/Rpl35/Rpl35a/Rpl6/Rpl7/Rpl7a/Rpl7l1/Rplp0/Rrp15/Rsl1d1/Rsl24d1/Tma16/Wdr74	35
GO:0033157	regulation of intracellular protein transport	35/1551	229/23012	4.63597e-06	0.000128687	0.000111307	Actr3/Anp32b/Arpc2/Atp5if1/Bcap31/Camk1/Cd81/Cdc42/Cdk1/Chchd4/Commd1/Derl2/Eif3e/Ergic3/Fis1/Hras/Hsp90ab1/Oaz1/Park7/Parl/Pdcd10/Pdcd5/Pkig/Ran/Sar1b/Sh3glb1/Snx3/Sumo1/Svip/Tomm7/Txn1/Ubac2/Ywhae/Zfand1/Zpr1	35
GO:0043523	regulation of neuron apoptotic process	35/1551	310/23012	0.00194147	0.0228945	0.0198024	Aifm1/Bag1/Bax/Birc5/Ccl3/Cdc42/Cebpb/Coro1a/Egln1/Fis1/Gclm/Gpi1/Hdgf/Hras/Hsp90ab1/Hspd1/Itga1/Jun/Mt1/Npm1/Park7/Pin1/Prdx2/Prdx3/Rhoa/Set/Snx6/Sod2/Thap11/Tmbim4/Ubb/Ube2m/Ube2v2/Ucp2/Zpr1	35
GO:0098813	nuclear chromosome segregation	35/1551	311/23012	0.00204961	0.02383	0.0206116	Actb/Actl6a/Actr3/Anapc11/Anapc15/Aurkb/BC005624/Bccip/Birc5/Bub3/Ccnb2/Ccne1/Cdc42/Cdca8/Cdk1/Cenpk/Cenpq/Chmp2a/Dctn2/Drg1/Fbxo5/Hspa1a/Nsmce2/Nudc/Psmc3ip/Psmg2/Ran/Rhoa/Seh1l/Smarce1/Spc24/Syce2/Trip13/Tubg1/Ube2b	35
GO:0032535	regulation of cellular component size	35/1551	412/23012	0.0939899	0.435839	0.376976	Actr3/Arpc2/Arpc3/Arpc5/Arpc5l/Bloc1s2/Brk1/Capza2/Capzb/Cdk4/Cfl1/Clns1a/Coro1a/Cotl1/Dbnl/Dstn/E2f4/Eif2b2/Fxn/Hsp90ab1/Il7r/Kcnn4/Kxd1/Lamtor4/Lamtor5/Npm1/Pfn1/Pycard/Rac1/Rhoa/Rpl4/Tmsb10/Tmsb4x/Twf2/Vpreb1a	35
GO:0006403	RNA localization	34/1551	173/23012	1.40265e-08	7.14485e-07	6.17989e-07	Alyref/Cct2/Cct4/Cetn3/Ddx39b/Dkc1/Eif4a3/Eny2/Fbl/Hnrnpab/Magoh/Magohb/Mrpl18/Ncbp2/Npm1/Nsun2/Nup37/Nup43/Nxt1/Phax/Pih1d1/Rae1/Ran/Rbm8a/Sarnp/Seh1l/Slbp/Srsf3/Srsf7/Ssb/Tcp1/Thoc3/Tomm20/Ybx1	34
GO:0043484	regulation of RNA splicing	34/1551	186/23012	9.0621e-08	4.07053e-06	3.52078e-06	Taf9/C1qbp/Cirbp/Clns1a/Dazap1/Eif4a3/Eny2/Hnrnpf/Hnrnpk/Hspa8/Larp7/Magoh/Npm1/Prdx6/Rbm3/Rbm7/Rbm8a/Rbmxl1/Rnps1/Rps13/Rps26/Sap18/Sf3b5/Slirp/Smn1/Snw1/Srrm1/Srsf2/Srsf3/Srsf7/Srsf9/Taf10/Taf12/Zpr1	34
GO:0016050	vesicle organization	34/1551	358/23012	0.0276027	0.185627	0.160557	Anxa1/Ap1s1/Ap3s1/Arf1/Atp6v0d1/Atp6v1d/Atp6v1e1/Atp6v1f/Atp6v1g1/Bloc1s2/Cd34/Chmp2a/Coro1a/Dtnbp1/Fbxo5/Lamtor1/Pdcd6/Plekhj1/Rab8a/Sar1b/Snx3/Sphk1/Stx7/Stx8/Tmed9/Trappc1/Trappc2l/Trappc3/Trappc4/Trappc5/Trappc6b/Vamp8/Vapa/Yipf4	34
GO:0009314	response to radiation	34/1551	432/23012	0.195674	0.681823	0.589738	Anxa1/Aurkb/Bax/Cirbp/Dynlrb1/Eef1d/Eif2s1/Ercc1/Gpx1/Gtf2h5/Hras/Ift20/Mtch2/Nabp2/Npm1/Pbk/Pde6d/Ppid/Ppp1ca/Ppp1cc/Rad51/Rad51ap1/Rbx1/Rpain/Rpl26/Ruvbl2/Sdf4/Sod2/Swi5/Tipin/Triap1/Txn1/Ube2a/Ube2b	34
GO:0002764	immune response-regulating signaling pathway	34/1551	447/23012	0.255264	0.787303	0.680972	Stmp1/Bax/C1qbp/Cd14/Cd300a/Cd79a/Cd81/Clpb/Ctsh/Eif2b1/Eif2b2/Ermap/Fcer1g/Fyb/Gps2/Hmgb1/Hras/Hspa8/Hspd1/Kcnn4/Lat2/Lbp/Ninj1/Otulin/Phb2/Pycard/Rap1a/Rps3/Stoml2/Tespa1/Tifa/Tmem126a/Tyrobp/Ube2n	34
GO:0007015	actin filament organization	34/1551	474/23012	0.377981	0.962186	0.832236	Actg1/Actr3/Arf1/Arpc1a/Arpc1b/Arpc2/Arpc3/Arpc4/Arpc5/Arpc5l/Brk1/Capza2/Capzb/Cdc42/Cfl1/Cnn2/Coro1a/Cotl1/Dbnl/Dstn/Gmfg/Id1/Limd2/Msrb1/Pfn1/Pycard/Rac1/Rhoa/Rnh1/Stmn1/Tagln2/Tmsb10/Tmsb4x/Twf2	34
GO:0008637	apoptotic mitochondrial changes	33/1551	120/23012	1.8563e-12	1.32928e-10	1.14975e-10	Acaa2/Aifm1/Atg3/Atp5if1/Bad/Bax/Bloc1s2/Dap3/Fam162a/Fis1/Fxn/Gclm/Ghitm/Gpx1/Higd1a/Hspd1/Jtb/Jun/Mtch2/Parl/Pdcd5/Prelid1/Psmd10/Pycard/Rnf7/Sh3glb1/Siva1/Slc25a4/Slc25a5/Sod2/Timm50/Triap1/Vdac2	33
GO:0071897	DNA biosynthetic process	33/1551	183/23012	1.94078e-07	8.26671e-06	7.15023e-06	Aurkb/Cct2/Cct3/Cct4/Cct5/Cct7/Cct8/Ddx39b/Dkc1/Dnajc2/Dscc1/Gar1/Gfer/Hnrnpd/Lig1/Meaf6/Nhp2/Nop10/Npm1/Pam16/Pnkp/Pold2/Pold4/Ptges3/Rfc2/Rfc3/Rfc4/Rfc5/Sphk1/Tcp1/Ten1/Tfdp1/Tk1	33
GO:0044403	biological process involved in symbiotic interaction	33/1551	263/23012	0.000426996	0.00649165	0.00561491	Alyref/Bad/Bsg/Cdc42/Cfl1/Chmp2a/Ddx39b/Ddx56/Dynlt1f/Eef1a1/Gapdh/Gpx1/Hdac1/Hmgb1/Hspa8/Hspd1/Ifitm1/Ifitm2/Ifitm3/Jun/Lgals1/Ppib/Psmc3/Rab9/Romo1/Sap30/Snw1/Snx3/Taf11/Thoc3/Trem3/Vamp8/Vapa	33
GO:0140014	mitotic nuclear division	33/1551	266/23012	0.000523136	0.00764738	0.00661455	Anapc11/Anapc15/Aurkb/Banf1/Bccip/Birc5/Bub3/Cdc42/Cdca8/Cdk1/Cenpk/Chmp2a/Dctn2/Drg1/Fbxo5/Hspa1a/Nde1/Nsfl1c/Nsmce2/Nudc/Pebp1/Phb2/Psmg2/Ran/Ranbp1/Rhoa/Rpl24/Seh1l/Spc24/Sphk1/Trip13/Tubg1/Ywhah	33
GO:0006790	sulfur compound metabolic process	33/1551	297/23012	0.00330436	0.0351872	0.0304349	Acaa2/Acat1/Acot9/Apip/Comt/Ethe1/Fxn/Gclm/Glrx3/Glrx5/Gstp1/Hexa/Hmgcl/Hnmt/Hscb/Isca2/Iscu/Mcee/Mpc1/Mpc2/Mpst/Ndufab1/Nfs1/Nfu1/Nubp1/Nubp2/Nudt19/Pcmt1/Pdzd11/Phgdh/Sucla2/Suclg1/Vdac1	33
GO:0032970	regulation of actin filament-based process	33/1551	403/23012	0.14288	0.575365	0.497658	Abracl/Actg1/Actr3/Arf1/Arpc2/Arpc3/Arpc5/Arpc5l/Brk1/Bst2/Capza2/Capzb/Cdc42/Cfl1/Cnn2/Coro1a/Cotl1/Dbnl/Dstn/Gmfg/Hras/Id1/Pfn1/Pycard/Rac1/Rhoa/Rnh1/Sri/Stmn1/Sumo1/Tmsb10/Tmsb4x/Twf2	33
GO:0002757	immune response-activating signaling pathway	33/1551	437/23012	0.272813	0.811432	0.701842	Stmp1/Bax/C1qbp/Cd14/Cd300a/Cd79a/Cd81/Clpb/Eif2b1/Eif2b2/Ermap/Fcer1g/Fyb/Gps2/Hmgb1/Hras/Hspa8/Hspd1/Kcnn4/Lat2/Lbp/Ninj1/Otulin/Phb2/Pycard/Rap1a/Rps3/Stoml2/Tespa1/Tifa/Tmem126a/Tyrobp/Ube2n	33
GO:0006626	protein targeting to mitochondrion	32/1551	80/23012	2.22388e-17	1.7169e-15	1.48502e-15	Aifm1/Atp5if1/Bcap31/Chchd4/Dnajc15/Dnajc19/Dnlz/Fis1/Grpel1/Hspd1/Immp1l/Mtch1/Mtch2/Ndufa13/Pam16/Parl/Pdcd5/Pmpcb/Romo1/Samm50/Timm10/Timm13/Timm17a/Timm17b/Timm23/Timm50/Timm9/Tomm20/Tomm22/Tomm40/Tomm5/Tomm7	32
GO:0006352	DNA-templated transcription initiation	32/1551	136/23012	3.38706e-10	2.04091e-08	1.76527e-08	Taf9/Ccnh/Crcp/Ercc1/Gtf2a2/Gtf2b/Gtf2e2/Gtf2f1/Gtf2h5/Hmgb1/Jun/Med10/Med19/Med21/Med28/Med29/Med31/Med4/Med7/Med8/Med9/Polr2d/Polr2g/Polr2i/Polr3h/Psmc6/Snapc5/Sub1/Taf10/Taf11/Taf12/Znhit1	32
GO:2001242	regulation of intrinsic apoptotic signaling pathway	32/1551	195/23012	2.53236e-06	7.67633e-05	6.63959e-05	Bad/Bax/Bcap31/Bcl2l12/Dnaja1/Eno1/Erp29/Fis1/Gpx1/Hdac1/Hnrnpk/Mif/Mtch2/Ndufa13/Ndufs3/Park7/Parl/Ppia/Prkra/Ptpmt1/Pycard/Rpl11/Rpl26/Rps3/Rps7/Sh3glb1/Sod2/Tpt1/Triap1/Ubb/Vdac2/Ybx3	32
GO:2000116	regulation of cysteine-type endopeptidase activity	32/1551	238/23012	0.00014802	0.00271883	0.00235163	Aifm1/Anp32b/Arl6ip5/Bad/Bax/Bcap31/Bcl2l12/Birc5/Cst3/Cycs/Fam162a/Fis1/Gpi1/Gpx1/Hmgb1/Hspd1/Lamtor5/Mgmt/Mtch1/Mtch2/Ndufa13/Park7/Pdcd2/Pdcd5/Pdcd6/Pih1d1/Pycard/Rhoa/Rnf7/Rps27l/Rps3/Triap1	32
GO:0034599	cellular response to oxidative stress	32/1551	242/23012	0.000201743	0.00354738	0.00306828	Akr1b1/Anxa1/Arl6ip5/Ccs/Cfl1/Chchd2/Chchd4/Coq7/Cst3/Dhfr/Eif2s1/Endog/Fxn/Jun/Ncoa7/Oser1/Park7/Pdcd10/Pex2/Ppia/Prdx1/Prdx2/Prdx3/Prdx5/Prkra/Pycr2/Romo1/Rps3/Rwdd1/Sod2/Sphk1/Txn1	32
GO:2001234	negative regulation of apoptotic signaling pathway	32/1551	253/23012	0.000449692	0.00677416	0.00585927	Acaa2/Bax/Bcl2l12/Dnaja1/Eno1/Fxn/Gclm/Ghitm/Gnai2/Gpx1/Gstp1/Hdac1/Higd1a/Mif/Ndufa13/Ndufs3/Pam16/Park7/Parl/Pih1d1/Ppia/Prdx2/Prelid1/Psmd10/Sh3glb1/Slc25a4/Slc25a5/Sod2/Tpt1/Triap1/Vdac2/Ybx3	32
GO:0051258	protein polymerization	32/1551	283/23012	0.00288413	0.0315976	0.0273301	Actr3/Arl2/Arpc2/Arpc3/Arpc4/Arpc5/Arpc5l/Capza2/Capzb/Cfl1/Chmp2a/Coro1a/Cotl1/Dbnl/Drg1/Fbxo5/Fkbp4/Gpx4/Msrb1/Nde1/Pfn1/Pycard/Rac1/Rhoa/Rps3/Ssna1/Stmn1/Tmsb10/Tmsb4x/Tubg1/Twf2/Vdac2	32
GO:1901990	regulation of mitotic cell cycle phase transition	32/1551	342/23012	0.0379053	0.233821	0.202241	Actb/Actl6a/Anapc11/Anapc15/Anp32b/Anxa1/Aurkb/Birc5/Bub3/Ccnh/Cdca8/Cdk1/Cdk4/Cdk5rap3/Cdkn2c/Fbxo5/Hacd1/Larp7/Nabp2/Nsmce2/Phb2/Psme2/Psmg2/Rnaseh2b/Rpl17/Rpl26/Rps27l/Rrm2/Smarce1/Spc24/Syf2/Trip13	32
GO:0045861	negative regulation of proteolysis	32/1551	359/23012	0.0649513	0.330987	0.286285	Taf9/Alad/Bcl2l12/Birc5/Csnk2a2/Cst3/Cstb/Ctsz/Ddrgk1/Eif3h/Gabarapl2/Gapdh/Gpi1/Gpx1/Hsp90ab1/Lamtor5/Park7/Pbk/Pdcl3/Pebp1/Pih1d1/Rpl11/Rpl23/Rps7/Serpinb1a/Serpinf1/Sgta/Slpi/Svip/Triap1/Ubxn1/Usp14	32
GO:0051090	regulation of DNA-binding transcription factor activity	32/1551	435/23012	0.328873	0.902114	0.780277	Cdk5rap3/Commd1/Commd6/Commd7/Cops5/Ddrgk1/Egln1/Faf1/Hmgn3/Id1/Jund/Lamtor5/Npm1/Otulin/Park7/Phb2/Ppia/Prdx2/Prdx3/Psma6/Psmd10/Pycard/Rpl11/Rps3/Rwdd1/Siva1/Sphk1/Spi1/Sri/Sumo1/Thap11/Ube2n	32
GO:0031346	positive regulation of cell projection organization	32/1551	462/23012	0.462707	1	0.864943	Actr3/Arpc2/Brk1/Camk1/Cdc42/Cfl1/Dbnl/Ddx56/Dynll1/Dynlt1f/Eif2b2/Fxn/Hnrnpk/Hras/Ift20/Map2k2/Mien1/Mns1/Mob2/Nme1/Pfn1/Ppp1r35/Rac1/Ranbp1/Rap1a/Rpl4/Serpinf1/Sh3glb1/Snx3/Sphk1/Twf2/Ube2v2	32
GO:0015931	nucleobase-containing compound transport	31/1551	202/23012	1.46022e-05	0.000368109	0.000318394	Alyref/Cetn3/Ddx39b/Eif4a3/Eny2/Magoh/Magohb/Mrpl18/Ncbp2/Npm1/Nsun2/Nup37/Nup43/Nxt1/Phax/Rae1/Ran/Rbm8a/Sarnp/Seh1l/Slbp/Slc25a17/Slc25a4/Slc25a5/Slc29a1/Srsf3/Srsf7/Ssb/Thoc3/Tomm20/Ybx1	31
GO:0043281	regulation of cysteine-type endopeptidase activity involved in apoptotic process	31/1551	210/23012	3.17716e-05	0.000709818	0.000613952	Aifm1/Anp32b/Arl6ip5/Bad/Bax/Bcap31/Bcl2l12/Birc5/Cycs/Fam162a/Fis1/Gpi1/Gpx1/Hmgb1/Hspd1/Lamtor5/Mgmt/Mtch1/Mtch2/Ndufa13/Park7/Pdcd2/Pdcd5/Pdcd6/Pih1d1/Pycard/Rhoa/Rnf7/Rps27l/Rps3/Triap1	31
GO:0031396	regulation of protein ubiquitination	31/1551	212/23012	3.82683e-05	0.000836653	0.000723657	Bag2/Bex4/Birc5/Cdk5rap3/Commd1/Dnaja1/Fbxo5/Gabarap/Gps2/Ndfip1/Npm1/Nxn/Park7/Pdcd6/Pin1/Ppia/Psmd10/Rbx1/Rpl11/Rpl23/Rps2/Rps3/Rps7/Sphk1/Stub1/Tspo/Ubb/Ube2l3/Ube2n/Ube2v2/Ubxn1	31
GO:0005996	monosaccharide metabolic process	31/1551	286/23012	0.0061713	0.0581916	0.0503325	Akr1a1/Akr1b1/Aldoa/Arpp19/Bad/Bckdk/Eno1/Fuca1/Galk1/Gapdh/Got1/Gpi1/Gsto1/Hexa/Hmgb1/Igfbp4/Khk/Ldha/Mdh1/Mdh2/Nudt5/Pfkl/Pgam1/Pgk1/Pgp/Pkm/Pmm1/Rbks/Rpia/Slc25a11/Tpi1	31
GO:0045786	negative regulation of cell cycle	31/1551	399/23012	0.229616	0.747879	0.646873	Anapc15/Atrx/Aurkb/Birc5/Bub3/Cdca8/Cdk1/Cdk5rap3/Cdkn2c/Chmp2a/Ddx39b/Fbxo5/Gmnn/Naa10/Nabp2/Npm1/Nsun2/Nubp1/Psmg2/Rad51/Rnaseh2b/Rpl24/Rpl26/Rps27l/Rps6/Sin3b/Spc24/Syf2/Tipin/Trip13/Znhit1	31
GO:0070661	leukocyte proliferation	31/1551	423/23012	0.340008	0.916355	0.792595	Adk/Anxa1/Bax/Ccnd3/Cd300a/Cd79a/Cd81/Cebpb/Cnn2/Coro1a/Csf2ra/Ctps1/Fkbp1a/Gstp1/H2-Aa/Hmgb1/Hprt1/Hspd1/Il7r/Impdh2/Lmo1/Lst1/Mif/Ndfip1/Prdx2/Pycard/Rps3/Rps6/Tyrobp/Vpreb1a/Znhit1	31
GO:1903706	regulation of hemopoiesis	31/1551	446/23012	0.456142	1	0.864943	Actb/Actl6a/Adrm1/Anxa1/Bad/Car2/Ccl3/Cebpb/Eif6/Fgl2/Gfi1b/Gnas/H2-Aa/H2-DMa/Hmgb1/Hmgb3/Il7r/Jun/Lmo2/Meaf6/Ndfip1/Ninj1/Nme1/Prdx2/Prelid1/Rhoa/Smap1/Smarce1/Spi1/Tespa1/Tyrobp	31
GO:1901652	response to peptide	31/1551	464/23012	0.547403	1	0.864943	Adrm1/Anxa1/Anxa5/Cacybp/Car2/Ccnd3/Cfl1/Cyc1/Eif2b1/Eif2b2/Eif4ebp1/Eif6/Fis1/Gatm/Ggh/Gnai2/Gnas/Hnrnpk/Hras/Khk/CYTB/Pkm/Rab8a/Rac1/Rpl23/Rps6/Serpinf1/Snx6/Srsf3/Uchl3/Vim	31
GO:0045088	regulation of innate immune response	31/1551	471/23012	0.581853	1	0.864943	Stmp1/Aurkb/Banf1/C1qbp/Cd14/Cd300a/Cdc37/Clpb/Eif4e2/Gfer/Gps2/Hmgb1/Hspa8/Hspd1/Klrb1f/Lamp1/Lbp/Lyar/Ninj1/Otulin/Pcbp2/Phb2/Ppp6c/Pycard/Rps19/Serpinb1a/Spi1/Tifa/Tmem126a/Trem3/Tyrobp	31
GO:0006413	translational initiation	30/1551	118/23012	1.58065e-10	9.88607e-09	8.55089e-09	Bzw1/Bzw2/Denr/Eif1/Eif1ad/Eif1ax/Eif1b/Eif2b1/Eif2b2/Eif2s1/Eif2s2/Eif3d/Eif3e/Eif3f/Eif3g/Eif3h/Eif3i/Eif3k/Eif3m/Eif4a1/Eif4e2/Eif4ebp1/Eif6/Mcts1/Ncbp2/Npm1/Polr2g/Rpl13a/Slbp/Tmed2	30
GO:0032200	telomere organization	30/1551	149/23012	5.55291e-08	2.61304e-06	2.26013e-06	Actl6a/Atrx/Aurkb/Ccne1/Cct2/Cct3/Cct4/Cct5/Cct7/Cct8/Dkc1/Ercc1/Gar1/H3f3a/H3f3b/Hat1/Hnrnpd/Hspa1a/Ino80e/Nabp2/Nhp2/Nop10/Nsmce2/Pnkp/Ptges3/Rad51/Ruvbl1/Ruvbl2/Tcp1/Ten1	30
GO:0061136	regulation of proteasomal protein catabolic process	30/1551	194/23012	1.71417e-05	0.000425614	0.000368132	Taf9/Alad/Bag2/Bcap31/Commd1/Dda1/Ddrgk1/Eif3h/Fbxo22/Gabarap/Gabarapl2/Gpx1/Hsp90ab1/Hspa1a/Park7/Pbk/Psmd10/Psme2/Rad23a/Rbx1/Rpl11/Sgta/Stub1/Sumo1/Sumo2/Svip/Ubb/Ube2v2/Ubxn1/Usp14	30
GO:1903828	negative regulation of protein localization	30/1551	246/23012	0.00120589	0.0151693	0.0131206	Abhd17a/Anxa1/Anxa5/Btf3/Commd1/Derl2/Dnaja1/Eny2/Erp29/Gdi2/Idh2/Jagn1/Naca/Ndfip1/Ndufaf2/Nsfl1c/Park7/Pfkl/Pkig/Psmd9/Ptpmt1/Snx3/Spi1/Sumo1/Svip/Tmed2/Tmem59/Txn1/Ubac2/Ucp2	30
GO:0006402	mRNA catabolic process	30/1551	247/23012	0.00128625	0.0160895	0.0139165	Cirbp/Dcps/Eif3e/Eif4a3/Elavl1/Exosc3/Exosc4/Exosc5/Exosc7/Exosc8/Hnrnpab/Hnrnpd/Lsm1/Lsm2/Lsm4/Lsm5/Lsm6/Lsm7/Magoh/Magohb/Mrto4/Ncbp2/Npm1/Polr2g/Rbm8a/Rnps1/Ssb/Taf15/Vim/Ybx1	30
GO:0034976	response to endoplasmic reticulum stress	30/1551	266/23012	0.00397129	0.0409648	0.0354322	Aifm1/Bax/Bcap31/Cdk5rap3/Cebpb/Cops5/Ddrgk1/Derl2/Eif2s1/Erp29/Faf1/Fis1/Jun/Park7/Pdia6/Psmc6/Sdf2l1/Sec61b/Sgta/Stub1/Svip/Tmco1/Tmed2/Tmem258/Tmem33/Ubac2/Ube2j2/Ubxn1/Ufc1/Usp14	30
GO:0006520	amino acid metabolic process	30/1551	272/23012	0.00546869	0.0532954	0.0460975	Aasdhppt/Acat1/Apip/Asns/Ass1/Bcat2/Bckdk/Comt/Ctps1/Dhfr/Etfb/Farsa/Fh1/Gars/Gclm/Got1/Hibch/Hmgcl/Hsd17b10/Mpst/Nit2/Oat/Park7/Pcmt1/Phgdh/Pycr2/Pycr3/Sdsl/Sephs2/Ucp2	30
GO:0050708	regulation of protein secretion	30/1551	330/23012	0.0588909	0.313894	0.2715	Anxa1/Anxa5/Arf1/Bad/Birc5/Bsg/Dynll1/Eny2/Erp29/Gnas/Hmgn3/Idh2/Ier3ip1/Jagn1/Kcnn4/Mpc2/Ndufaf2/Oxct1/Pfkl/Ppia/Ppid/Psmd9/Ptpmt1/Rac1/Sirt3/Sri/Tm7sf3/Ucp2/Uqcc2/Vamp8	30
GO:0051235	maintenance of location	30/1551	368/23012	0.161926	0.616596	0.533321	Arl2/Bax/Calm1/Calm3/Coro1a/Dbi/Faf1/Fkbp1a/Fth1/Ftl1/Ghitm/Gm2a/Gsto1/Hexa/Kdelr1/Kdelr2/Npc2/Park7/Pfn1/Plin2/Psmd10/Rer1/Sri/Tmed2/Tmsb10/Tmsb4x/Tspo/Twf2/Txn1/Ywhab	30
GO:0050900	leukocyte migration	30/1551	392/23012	0.260133	0.798332	0.690512	Aimp1/Anxa1/Bsg/C1qbp/Ccl3/Ccl4/Cd300a/Cd34/Cd81/Cdc42/Cklf/Cnn2/Coro1a/Fcer1g/Hmgb1/Itga1/Jagn1/Lbp/Mif/Mpp1/Ninj1/Ppia/Ppib/Pycard/Rac1/Rhoa/Rpl13a/Rps19/Spi1/Trem3	30
GO:1990778	protein localization to cell periphery	30/1551	399/23012	0.29272	0.843403	0.729496	Actb/Actr3/Arl6ip5/Bbip1/Bsg/Cd81/Commd1/Fcer1g/Fyb/Golga7/Hras/Ift20/Myl12a/Nubp1/Pdzd11/Psmd10/Rab8a/Rac1/Ramp1/Rap1a/Rer1/Scp2/Stx7/Stx8/Sys1/Tmed2/Tmem59/Tspan33/Vamp5/Vamp8	30
GO:0002696	positive regulation of leukocyte activation	30/1551	427/23012	0.433739	1	0.864943	Actb/Actl6a/Adk/Anxa1/Bad/Cd81/Coro1a/Crlf2/Ctsc/Exosc3/Fcer1g/H2-Aa/H2-Ab1/H2-DMa/Hmgb1/Hspd1/Il7r/Jund/Lamp1/Lbp/Lgals1/Mif/Pycard/Rhoa/Rps3/Smarce1/Spi1/Tespa1/Tyrobp/Vamp8	30
GO:0050867	positive regulation of cell activation	30/1551	449/23012	0.547325	1	0.864943	Actb/Actl6a/Adk/Anxa1/Bad/Cd81/Coro1a/Crlf2/Ctsc/Exosc3/Fcer1g/H2-Aa/H2-Ab1/H2-DMa/Hmgb1/Hspd1/Il7r/Jund/Lamp1/Lbp/Lgals1/Mif/Pycard/Rhoa/Rps3/Smarce1/Spi1/Tespa1/Tyrobp/Vamp8	30
GO:0009991	response to extracellular stimulus	30/1551	459/23012	0.597032	1	0.864943	Adsl/Alad/Asns/Bax/Comt/Dctpp1/Dnajc15/Eif2b1/Eif2s1/Eif4ebp1/Fbxo22/Gabarap/Gabarapl2/Gatm/Higd1a/Jun/Lamtor1/Ldha/Map1lc3b/Nenf/Parp2/Pex2/Plin2/Ralb/Rheb/Rraga/Seh1l/Sh3glb1/Snw1/Sod2	30
GO:0042391	regulation of membrane potential	30/1551	491/23012	0.738676	1	0.864943	Arl6ip5/Atp5if1/Bad/Bax/Calm1/Calm3/Clic1/Dynll1/Eif4a3/Gclm/Glrx/Got1/Jun/Kcnn4/Mtch2/Ndufc2/Ndufs4/Park7/Ppa2/Prdx3/Prelid1/Slc29a1/Sod2/Sumo1/Tspan4/Tspo/Ubb/Ucp2/Ywhae/Ywhah	30
GO:0007006	mitochondrial membrane organization	29/1551	111/23012	1.56817e-10	9.88607e-09	8.55089e-09	Acaa2/Atp5if1/Bad/Bax/Bloc1s2/Chchd3/Cnp/Dynlt1f/Ghitm/Immt/Mtch1/Mtch2/Ndufa13/Pdcd5/Romo1/Samm50/Sh3glb1/Siva1/Slc25a4/Slc25a5/Timm10/Timm13/Timm50/Timm9/Tmem11/Tomm22/Tomm40/Uqcc3/Vdac2	29
GO:0006261	DNA-templated DNA replication	29/1551	152/23012	3.07829e-07	1.23657e-05	1.06956e-05	Alyref/Asf1a/Atrx/Ccne1/Chrac1/Dscc1/Endog/Fbxo5/Gins2/Ilkap/Lig1/Npm1/Orc6/Pold2/Pold4/Pole3/Pole4/Prim1/Rad51/Rfc2/Rfc3/Rfc4/Rfc5/Rpain/Ssbp1/Tipin/Tk1/Wdr18/Zpr1	29
GO:0010952	positive regulation of peptidase activity	29/1551	192/23012	3.67497e-05	0.000810627	0.000701147	Aifm1/Anp32b/Aph1a/Arl6ip5/Bad/Bax/Bcap31/Cldn13/Ctsh/Cycs/Ddrgk1/Fam162a/Fis1/Hmgb1/Hspd1/Mtch1/Mtch2/Ndufa13/Pdcd2/Pdcd5/Pdcd6/Prelid1/Psenen/Psme2/Pycard/Rhoa/Rnf7/Rps27l/Rps3	29
GO:0032956	regulation of actin cytoskeleton organization	29/1551	352/23012	0.153127	0.600477	0.519378	Actg1/Actr3/Arf1/Arpc2/Arpc3/Arpc5/Arpc5l/Brk1/Bst2/Capza2/Capzb/Cdc42/Cfl1/Coro1a/Cotl1/Dbnl/Dstn/Gmfg/Hras/Id1/Pfn1/Pycard/Rac1/Rhoa/Rnh1/Stmn1/Tmsb10/Tmsb4x/Twf2	29
GO:0050863	regulation of T cell activation	29/1551	408/23012	0.410608	1	0.864943	Actb/Actl6a/Adk/Adrm1/Anxa1/Bad/Cd300a/Cd81/Cebpb/Coro1a/Fgl2/H2-Aa/H2-Ab1/H2-DMa/Hmgb1/Hspd1/Il7r/Lgals1/Lmo1/Ndfip1/Prdx2/Prelid1/Pycard/Rhoa/Rps3/Smarce1/Tespa1/Tnfaip8l2/Znhit1	29
GO:0002697	regulation of immune effector process	29/1551	461/23012	0.678046	1	0.864943	Anxa1/Bst2/C1qbp/Cd300a/Cd81/Cuedc2/Ddx1/Exosc3/Fcer1g/Fgl2/Gfer/Gpi1/Hmgb1/Hspd1/Il7r/Klrb1f/Lamp1/Lbp/Mif/Ndfip1/Phb2/Pycard/Rap1a/Rps19/Spi1/Stx7/Tyrobp/Vamp8/Vpreb3	29
GO:0030098	lymphocyte differentiation	29/1551	482/23012	0.764298	1	0.864943	Actb/Actl6a/Adrm1/Anxa1/Bad/Bax/Cd79a/Cmtm7/Fcer1g/Fgl2/Gps2/H2-Aa/H2-Ab1/H2-DMa/Hmgb1/Hmgb3/Il7r/Kdelr1/Lgals1/Ndfip1/Prdx2/Prelid1/Rhoa/Rpl22/Rps6/Slc25a5/Smarce1/Spi1/Tespa1	29
GO:0010876	lipid localization	29/1551	500/23012	0.825211	1	0.864943	Anxa1/Atp5pf/Commd1/Dbi/Fis1/Gm2a/Gps2/Hexa/Kcnn4/Lamtor1/Lbp/Mif/Nme4/Npc2/Pitpna/Pla2g12a/Plin2/Prelid1/Sar1b/Scp2/Slc25a11/Slc25a17/Slc25a21/Stard10/Stoml2/Triap1/Tspo/Tspo2/Vapa	29
GO:0006367	transcription initiation at RNA polymerase II promoter	28/1551	99/23012	4.20876e-11	2.77273e-09	2.39826e-09	Taf9/Ccnh/Ercc1/Gtf2a2/Gtf2b/Gtf2e2/Gtf2f1/Gtf2h5/Hmgb1/Med10/Med19/Med21/Med28/Med29/Med31/Med4/Med7/Med8/Med9/Polr2d/Polr2g/Polr2i/Psmc6/Sub1/Taf10/Taf11/Taf12/Znhit1	28
GO:0006275	regulation of DNA replication	28/1551	123/23012	9.29777e-09	4.83582e-07	4.18271e-07	Actl6a/Atrx/Cacybp/Cdc42/Cdk1/Chrac1/Cst3/Dscc1/Endog/Faf1/Fbxo5/Gmnn/Hras/Ilkap/Ino80e/Jun/Meaf6/Npm1/Pole3/Rac1/Rfc2/Rfc3/Rfc4/Rfc5/Ruvbl1/Ruvbl2/Ssbp1/Tipin	28
GO:0006888	endoplasmic reticulum to Golgi vesicle-mediated transport	28/1551	123/23012	9.29777e-09	4.83582e-07	4.18271e-07	Trappc2b/Arf1/Bcap29/Bcap31/Cnih4/Cope/Ergic2/Ergic3/Erp29/Ier3ip1/Kdelr1/Kdelr2/Pdcd6/Sar1b/Tex261/Tmed1/Tmed2/Tmed9/Trappc1/Trappc2l/Trappc3/Trappc4/Trappc5/Trappc6b/Use1/Vapa/Yif1b/Yipf4	28
GO:0072331	signal transduction by p53 class mediator	28/1551	153/23012	1.17636e-06	4.00855e-05	3.46717e-05	Atrx/Bax/Bcl2l12/Cdk5rap3/Cops3/Eef1e1/Hint1/Hnrnpk/Mif/Npm1/Pak1ip1/Psmd10/Pycard/Rpf2/Rpl11/Rpl23/Rpl26/Rpl37/Rps15/Rps20/Rps27l/Rps7/Sh3glb1/Smyd2/Snw1/Triap1/Ubb/Znhit1	28
GO:0051168	nuclear export	28/1551	174/23012	1.52711e-05	0.000383018	0.000331289	Alyref/Anp32b/Camk1/Chchd4/Ddx39b/Eif4a3/Eif6/Eny2/Ltv1/Magoh/Magohb/Ncbp2/Npm1/Nsun2/Nxt1/Park7/Phax/Rae1/Ran/Rbm8a/Rps15/Sarnp/Srsf3/Ssb/Thoc3/Txn1/Ube2i/Ywhae	28
GO:0006399	tRNA metabolic process	28/1551	181/23012	3.20359e-05	0.000709818	0.000613952	Qng1/Ddx1/Dtd1/Dtd2/Dus1l/Exosc3/Exosc7/Exosc8/Farsa/Gars/Hsd17b10/Kti12/Lage3/Lsm6/Nsun2/Osgep/Polr2f/Pop5/Pop7/Pusl1/Rpp21/Rpp25l/Rpp30/Rtcb/Slfn9/Ssb/Trmt112/Zbtb8os	28
GO:0000302	response to reactive oxygen species	28/1551	195/23012	0.000122247	0.00230479	0.00199351	Akr1b1/Anxa1/Ccs/Cfl1/Dhfr/Endog/Fxn/Glrx2/Gpx1/Gstp1/Jun/Lig1/Oser1/Park7/Pdcd10/Pex2/Prdx1/Prdx2/Prdx3/Prdx5/Prdx6/Romo1/Rps3/Sod2/Sphk1/Txn1/Txnrd2/Ucp2	28
GO:0016054	organic acid catabolic process	28/1551	242/23012	0.00369194	0.0385288	0.0333252	Aasdhppt/Acaa2/Acadl/Acads/Acat1/Akr1a1/Bcat2/Bckdk/Dbi/Decr1/Echs1/Eci2/Etfb/Got1/Hadhb/Hexa/Hibch/Hmgcl/Hsd17b10/Ldha/Npl/Nudt19/Oat/Pex2/Phyh/Scp2/Sdsl/Slc25a17	28
GO:0046395	carboxylic acid catabolic process	28/1551	242/23012	0.00369194	0.0385288	0.0333252	Aasdhppt/Acaa2/Acadl/Acads/Acat1/Akr1a1/Bcat2/Bckdk/Dbi/Decr1/Echs1/Eci2/Etfb/Got1/Hadhb/Hexa/Hibch/Hmgcl/Hsd17b10/Ldha/Npl/Nudt19/Oat/Pex2/Phyh/Scp2/Sdsl/Slc25a17	28
GO:0090068	positive regulation of cell cycle process	28/1551	274/23012	0.0185568	0.138923	0.120161	Anapc11/Anp32b/Anxa1/Atrx/Aurkb/Birc5/Cdc42/Cdca8/Cdk1/Cdk4/Cenpv/Ddx39b/Fbxo5/Fen1/Larp7/Npm1/Nsfl1c/Nsmce2/Pebp1/Phb2/Ppp1r35/Rad51ap1/Ranbp1/Rhoa/Rpl17/Rrm2/Sphk1/Ube2b	28
GO:0006302	double-strand break repair	28/1551	296/23012	0.0441587	0.25549	0.220984	Actb/Actl6a/Aunip/Ddx1/Dek/Dntt/Ercc1/Fh1/Gins2/Lig1/Meaf6/Mgmt/Nabp2/Nsmce1/Nsmce2/Parp2/Pnkp/Rad51/Rad51ap1/Rpa3/Ruvbl1/Ruvbl2/Smarce1/Swi5/Trip13/Ube2n/Ube2v2/Yeats4	28
GO:0010948	negative regulation of cell cycle process	28/1551	312/23012	0.0748866	0.369445	0.319549	Anapc15/Atrx/Aurkb/Birc5/Bub3/Cdca8/Cdk1/Cdk5rap3/Chmp2a/Ddx39b/Fbxo5/Naa10/Nabp2/Npm1/Nsun2/Nubp1/Psmg2/Rad51/Rnaseh2b/Rpl24/Rpl26/Rps27l/Rps6/Spc24/Syf2/Tipin/Trip13/Znhit1	28
GO:0016042	lipid catabolic process	28/1551	346/23012	0.181544	0.657734	0.568902	Abhd16a/Acaa2/Acadl/Acads/Acat1/Asah1/Dbi/Decr1/Echs1/Eci2/Etfb/Gm2a/Hadhb/Hexa/Hsd11b1/Hsd17b10/Iah1/Mgst2/Nudt19/Oxct1/Pex2/Phyh/Pla2g12a/Prdx6/Scp2/Slc25a17/Smpdl3a/Ywhah	28
GO:0006066	alcohol metabolic process	28/1551	353/23012	0.210474	0.713944	0.617521	Acadl/Adh5/Akr1a1/Akr1b1/Asah1/Cyb5r3/Dhfr/Dpm1/Dpm3/Ebp/Fdps/Galk1/Gde1/Got1/Idh2/Idh3a/Idh3b/Impa2/Isyna1/Npc2/Park7/Pcbd2/Pex2/Pgp/Scp2/Sphk1/Sptssa/Tpi1	28
GO:0046651	lymphocyte proliferation	28/1551	381/23012	0.344683	0.916355	0.792595	Adk/Anxa1/Bax/Ccnd3/Cd300a/Cd79a/Cd81/Cebpb/Coro1a/Ctps1/Fkbp1a/H2-Aa/Hmgb1/Hprt1/Hspd1/Il7r/Impdh2/Lmo1/Lst1/Mif/Ndfip1/Prdx2/Pycard/Rps3/Rps6/Tyrobp/Vpreb1a/Znhit1	28
GO:0032943	mononuclear cell proliferation	28/1551	387/23012	0.376153	0.95852	0.829066	Adk/Anxa1/Bax/Ccnd3/Cd300a/Cd79a/Cd81/Cebpb/Coro1a/Ctps1/Fkbp1a/H2-Aa/Hmgb1/Hprt1/Hspd1/Il7r/Impdh2/Lmo1/Lst1/Mif/Ndfip1/Prdx2/Pycard/Rps3/Rps6/Tyrobp/Vpreb1a/Znhit1	28
GO:0031667	response to nutrient levels	28/1551	425/23012	0.578276	1	0.864943	Adsl/Alad/Asns/Bax/Comt/Dnajc15/Eif2b1/Eif2s1/Eif4ebp1/Fbxo22/Gabarap/Gabarapl2/Gatm/Higd1a/Jun/Lamtor1/Map1lc3b/Nenf/Parp2/Pex2/Plin2/Ralb/Rheb/Rraga/Seh1l/Sh3glb1/Snw1/Sod2	28
GO:0010563	negative regulation of phosphorus metabolic process	28/1551	429/23012	0.598575	1	0.864943	Actb/Arpp19/Bag1/Bax/Cd300a/Cdk5rap3/Cdkn2c/Dnaja1/Dtnbp1/Dynll1/Fis1/Gnai2/Gstp1/Jun/Npm1/Park7/Pbk/Pebp1/Pkig/Ppia/Ppp1r11/Ppp1r35/Prdx3/Pycard/Tmed2/Tspo/Ywhab/Ywhae	28
GO:0045936	negative regulation of phosphate metabolic process	28/1551	429/23012	0.598575	1	0.864943	Actb/Arpp19/Bag1/Bax/Cd300a/Cdk5rap3/Cdkn2c/Dnaja1/Dtnbp1/Dynll1/Fis1/Gnai2/Gstp1/Jun/Npm1/Park7/Pbk/Pebp1/Pkig/Ppia/Ppp1r11/Ppp1r35/Prdx3/Pycard/Tmed2/Tspo/Ywhab/Ywhae	28
GO:0042886	amide transport	28/1551	435/23012	0.628282	1	0.864943	Aimp1/Anxa1/Anxa5/Arl6ip5/Bad/Birc5/Car2/Dtnbp1/Dynll1/Eny2/Gnas/Hmgn3/Jagn1/Mpc2/Ndufaf2/Oxct1/Park7/Pfkl/Psmd9/Ptpmt1/Rac1/Sirt3/Slc38a5/Sri/Tm7sf3/Ucp2/Uqcc2/Vapa	28
GO:0007018	microtubule-based movement	28/1551	448/23012	0.689032	1	0.864943	Actr10/Actr3/Anxa5/Ap3s1/Bloc1s2/Cdc42/Cfap20/Dnaja1/Dpcd/Dtnbp1/Dynll1/Dynlrb1/Hsbp1/Hspa8/Ift20/Ift22/Ift27/Kxd1/Lamp1/Mns1/Nde1/Slirp/Ssna1/Tpgs1/Ubb/Ube2b/Vdac3/Yif1b	28
GO:0042692	muscle cell differentiation	28/1551	466/23012	0.76345	1	0.864943	Actg1/Asf1a/Bnip2/Cacybp/Camk1/Cby1/Cd81/Csrp2/Ddx39b/Eif5a/Fbxo22/Fdps/Gpx1/H3f3a/H3f3b/Hacd1/Ift20/Med28/Naca/Ninj1/Parp2/Pin1/Ptcd2/Slc25a4/Sod2/Tmsb4x/Ybx1/Znhit1	28
GO:0034765	regulation of monoatomic ion transmembrane transport	28/1551	489/23012	0.84034	1	0.864943	1810037I17Rik/Arf1/Bax/Calm1/Calm3/Cfl1/Clic1/Commd1/Coro1a/Dbi/Fkbp1a/Fxyd5/Glrx/Gnb2/Gsto1/Iscu/Ndufa4/Park7/Phb2/S100a1/Slc25a4/Sri/Sumo1/Tspan13/Vdac1/Ywhae/Ywhah/Ywhaq	28
GO:1902600	proton transmembrane transport	27/1551	118/23012	1.5143e-08	7.63484e-07	6.60371e-07	Atp5f1a/Atp5f1b/Atp5f1c/Atp5f1d/Atp5f1e/Atp5mc1/Atp5mc2/Atp5mc3/Atp5pd/Atp5pf/Atp5mf/Atp5mg/Atp6v0b/Atp6v0c/Atp6v0d1/Atp6v0e/Atp6v1d/Atp6v1e1/Atp6v1f/Atp6v1g1/CYTB/ND4/Ndufa4/Ndufs7/Park7/Phb2/Slc25a4	27
GO:0000723	telomere maintenance	27/1551	144/23012	1.11095e-06	3.81196e-05	3.29713e-05	Actl6a/Atrx/Aurkb/Ccne1/Cct2/Cct3/Cct4/Cct5/Cct7/Cct8/Dkc1/Ercc1/Gar1/Hnrnpd/Hspa1a/Ino80e/Nabp2/Nhp2/Nop10/Nsmce2/Pnkp/Ptges3/Rad51/Ruvbl1/Ruvbl2/Tcp1/Ten1	27
GO:0050657	nucleic acid transport	27/1551	145/23012	1.27864e-06	4.29781e-05	3.71736e-05	Alyref/Cetn3/Ddx39b/Eif4a3/Eny2/Magoh/Magohb/Mrpl18/Ncbp2/Npm1/Nsun2/Nup37/Nup43/Nxt1/Phax/Rae1/Ran/Rbm8a/Sarnp/Seh1l/Slbp/Srsf3/Srsf7/Ssb/Thoc3/Tomm20/Ybx1	27
GO:0050658	RNA transport	27/1551	145/23012	1.27864e-06	4.29781e-05	3.71736e-05	Alyref/Cetn3/Ddx39b/Eif4a3/Eny2/Magoh/Magohb/Mrpl18/Ncbp2/Npm1/Nsun2/Nup37/Nup43/Nxt1/Phax/Rae1/Ran/Rbm8a/Sarnp/Seh1l/Slbp/Srsf3/Srsf7/Ssb/Thoc3/Tomm20/Ybx1	27
GO:0051236	establishment of RNA localization	27/1551	148/23012	1.93149e-06	6.04018e-05	5.22441e-05	Alyref/Cetn3/Ddx39b/Eif4a3/Eny2/Magoh/Magohb/Mrpl18/Ncbp2/Npm1/Nsun2/Nup37/Nup43/Nxt1/Phax/Rae1/Ran/Rbm8a/Sarnp/Seh1l/Slbp/Srsf3/Srsf7/Ssb/Thoc3/Tomm20/Ybx1	27
GO:2000058	regulation of ubiquitin-dependent protein catabolic process	27/1551	174/23012	4.16243e-05	0.000894198	0.000773431	Taf9/Bcap31/Commd1/Csnk2a2/Dda1/Ddrgk1/Eif3h/Fbxo22/Gabarap/Hspa1a/Park7/Pbk/Pdcl3/Psmd10/Rad23a/Rbx1/Rpl11/Rpl23/Rps7/Sgta/Stub1/Sumo1/Sumo2/Svip/Ube2v2/Ubxn1/Usp14	27
GO:1901605	alpha-amino acid metabolic process	27/1551	194/23012	0.000269001	0.00446543	0.00386234	Aasdhppt/Acat1/Apip/Asns/Ass1/Bcat2/Bckdk/Comt/Ctps1/Dhfr/Fh1/Gclm/Got1/Hibch/Hmgcl/Hsd17b10/Mpst/Nit2/Oat/Park7/Pcmt1/Phgdh/Pycr2/Pycr3/Sdsl/Sephs2/Ucp2	27
GO:0043524	negative regulation of neuron apoptotic process	27/1551	210/23012	0.000941323	0.0123699	0.0106993	Bag1/Bax/Birc5/Cebpb/Coro1a/Gclm/Gpi1/Hdgf/Hras/Hsp90ab1/Hspd1/Jun/Mt1/Npm1/Park7/Pin1/Prdx2/Prdx3/Rhoa/Set/Snx6/Sod2/Thap11/Tmbim4/Ube2v2/Ucp2/Zpr1	27
GO:0044843	cell cycle G1/S phase transition	27/1551	261/23012	0.0177705	0.135083	0.116839	Actb/Actl6a/Anp32b/Anxa1/Ccnd3/Ccne1/Ccnh/Cdk1/Cdk4/Cdkn2c/Cirbp/E2f4/Eif4ebp1/Hacd1/Larp7/Nasp/Phb2/Ppp6c/Psme2/Rpl17/Rpl26/Rps27l/Rps6/Rrm2/Smarce1/Taf10/Zpr1	27
GO:0110053	regulation of actin filament organization	27/1551	281/23012	0.0403411	0.245475	0.212322	Actg1/Actr3/Arf1/Arpc2/Arpc3/Arpc5/Arpc5l/Brk1/Capza2/Capzb/Cdc42/Cfl1/Coro1a/Cotl1/Dbnl/Dstn/Gmfg/Id1/Pfn1/Pycard/Rac1/Rhoa/Rnh1/Stmn1/Tmsb10/Tmsb4x/Twf2	27
GO:0016311	dephosphorylation	27/1551	333/23012	0.184036	0.66234	0.572887	Acp1/Arpp19/Calm1/Calm3/Camta1/Cd300a/Cdk5rap3/Gnai2/Ilkap/Itga1/Nt5c/Pin1/Ppia/Ppm1g/Ppp1ca/Ppp1cc/Ppp1r11/Ppp1r2/Ppp1r35/Ppp1r7/Ppp6c/Ptp4a3/Ptpmt1/Ptpn18/Timm50/Ywhab/Ywhae	27
GO:0006310	DNA recombination	27/1551	334/23012	0.188145	0.669932	0.579453	Actb/Actl6a/Alyref/Aunip/Ercc1/Exosc3/Gins2/Hmgb1/Hspd1/Lig1/Meaf6/Nabp2/Ndfip1/Nsmce1/Nsmce2/Psmc3ip/Rad51/Rad51ap1/Rpa3/Rpain/Ruvbl1/Ruvbl2/Swi5/Trip13/Ube2b/Ube2n/Yeats4	27
GO:0071900	regulation of protein serine/threonine kinase activity	27/1551	340/23012	0.21378	0.72119	0.623788	Actb/Bccip/Camk1/Ccnb2/Ccnd3/Ccne1/Ccnh/Cd300a/Cdk5rap3/Cdkn2c/Dnaja1/Dtnbp1/Erp29/Gstp1/Higd1a/Hras/Hsp90ab1/Map2k2/Mif/Pdcd10/Pih1d1/Pkig/Psmd10/Pycard/Ralb/Rhoa/Rps3	27
GO:1902105	regulation of leukocyte differentiation	27/1551	358/23012	0.299523	0.85443	0.739034	Actb/Actl6a/Adrm1/Anxa1/Bad/Car2/Ccl3/Cebpb/Fgl2/Gfi1b/Gnas/H2-Aa/H2-DMa/Hmgb1/Hmgb3/Il7r/Jun/Ndfip1/Ninj1/Nme1/Prdx2/Prelid1/Rhoa/Smarce1/Spi1/Tespa1/Tyrobp	27
GO:0009615	response to virus	27/1551	382/23012	0.427395	1	0.864943	Arf1/Bax/Bst2/C1qbp/Clpb/Crcp/Ddx1/Ddx41/Ddx56/Exosc4/Exosc5/Fgl2/Hspa8/Ifi27l2a/Ifitm1/Ifitm2/Ifitm3/Il10rb/Pcbp2/Phb2/Polr3h/Polr3k/Pycard/Rps15a/Slfn9/Ube2n/Vamp8	27
GO:1903037	regulation of leukocyte cell-cell adhesion	27/1551	405/23012	0.552483	1	0.864943	Actb/Actl6a/Adk/Anxa1/Ass1/Bad/Cd300a/Cd81/Cebpb/Coro1a/Fgl2/Gstp1/H2-Aa/H2-Ab1/H2-DMa/Hmgb1/Hspd1/Il7r/Lgals1/Ndfip1/Prdx2/Pycard/Rhoa/Rps3/Smarce1/Tespa1/Tnfaip8l2	27
GO:0051047	positive regulation of secretion	27/1551	434/23012	0.695765	1	0.864943	Aimp1/Arf1/Bad/Bsg/Chmp2a/Dtnbp1/Dynll1/Fcer1g/Gnas/Ier3ip1/Kcnn4/Lamp1/Map1lc3b/Mif/Mpc2/Oxct1/Ppia/Ppid/Psmd9/Rab9/Rac1/Sirt3/Snf8/Sphk1/Sri/Tm7sf3/Vamp8	27
GO:0006869	lipid transport	27/1551	444/23012	0.738731	1	0.864943	Anxa1/Atp5pf/Commd1/Dbi/Fis1/Gm2a/Gps2/Kcnn4/Lamtor1/Lbp/Mif/Nme4/Npc2/Pitpna/Pla2g12a/Plin2/Prelid1/Sar1b/Scp2/Slc25a11/Slc25a17/Slc25a21/Stard10/Triap1/Tspo/Tspo2/Vapa	27
GO:0007159	leukocyte cell-cell adhesion	27/1551	444/23012	0.738731	1	0.864943	Actb/Actl6a/Adk/Anxa1/Ass1/Bad/Cd300a/Cd81/Cebpb/Coro1a/Fgl2/Gstp1/H2-Aa/H2-Ab1/H2-DMa/Hmgb1/Hspd1/Il7r/Lgals1/Ndfip1/Prdx2/Pycard/Rhoa/Rps3/Smarce1/Tespa1/Tnfaip8l2	27
GO:0010950	positive regulation of endopeptidase activity	26/1551	168/23012	5.99496e-05	0.00123938	0.00107199	Aifm1/Anp32b/Aph1a/Arl6ip5/Bad/Bax/Bcap31/Cycs/Fam162a/Fis1/Hmgb1/Hspd1/Mtch1/Mtch2/Ndufa13/Pdcd2/Pdcd5/Pdcd6/Prelid1/Psenen/Psme2/Pycard/Rhoa/Rnf7/Rps27l/Rps3	26
GO:0032388	positive regulation of intracellular transport	26/1551	191/23012	0.000489367	0.00728302	0.00629939	Actr3/Anp32b/Arf1/Arpc2/Bcap31/Camk1/Cd81/Cdc42/Cdk1/Commd1/Eif3e/Ergic3/Fis1/Hras/Hsp90ab1/Oaz1/Pdcd10/Pdcd5/Ran/Sar1b/Scp2/Sh3glb1/Tomm7/Ywhae/Zfand1/Zpr1	26
GO:0002262	myeloid cell homeostasis	26/1551	215/23012	0.00276885	0.0305377	0.0264134	Anxa1/Atp5if1/Bax/Cdk5rap3/Fcer1g/Gfi1b/Gpi1/Hmgb1/Hscb/Klf1/Klf2/Lmo2/Lyar/Prdx1/Rhag/Rhd/Rps14/Rps17/Rps19/Rps24/Rps6/Slc25a5/Smap1/Spi1/Tmem14c/Tspo2	26
GO:0000819	sister chromatid segregation	26/1551	217/23012	0.00314355	0.0339133	0.029333	Actb/Actl6a/Anapc11/Anapc15/Aurkb/Bccip/Birc5/Bub3/Cdca8/Cdk1/Cenpk/Chmp2a/Dctn2/Drg1/Fbxo5/Hspa1a/Nsmce2/Nudc/Psmg2/Ran/Rhoa/Seh1l/Smarce1/Spc24/Trip13/Tubg1	26
GO:0034249	negative regulation of amide metabolic process	26/1551	240/23012	0.0114906	0.0951002	0.0822563	Dcps/Eif2s1/Eif4a3/Eif4e2/Eif4ebp1/Eif6/Exosc3/Exosc5/Exosc7/Exosc8/Gapdh/Hnrnpd/Ifrd2/Lsm1/Malsu1/Mrpl13/Ormdl2/Pin1/Polr2g/Prg3/Rpl13a/Rps3/Sphk1/Srp9/Tyms/Ybx1	26
GO:0019058	viral life cycle	26/1551	249/23012	0.0177327	0.135003	0.11677	Banf1/Bsg/Bst2/Chmp2a/Csnk2b/Ddx56/Eef1a1/Hmgb1/Hspa8/Ifitm1/Ifitm2/Ifitm3/Lgals1/Mvb12a/Pcbp2/Ppia/Ppib/Ppid/Ppie/Ppih/Rad23a/Slpi/Snx3/Spcs1/Vamp8/Vapa	26
GO:0016485	protein processing	26/1551	264/23012	0.0337679	0.212815	0.184073	Aph1a/Bad/Bag2/Bcl2l12/Ctse/Ctsh/Ctsz/Eno1/Fxn/Immp1l/Metap2/Parl/Pgk1/Pmpcb/Psenen/Pycard/Rce1/Rnpep/Sec11a/Sec11c/Spcs1/Spcs2/Stoml2/Timm17a/Timm23/Tmem208	26
GO:0072659	protein localization to plasma membrane	26/1551	314/23012	0.162239	0.616596	0.533321	Actb/Actr3/Arl6ip5/Bsg/Cd81/Commd1/Fcer1g/Fyb/Golga7/Ift20/Myl12a/Psmd10/Rab8a/Rac1/Ramp1/Rap1a/Rer1/Scp2/Stx7/Stx8/Sys1/Tmed2/Tmem59/Tspan33/Vamp5/Vamp8	26
GO:0071214	cellular response to abiotic stimulus	26/1551	341/23012	0.284709	0.836177	0.723245	Actb/Akr1b1/Aurkb/Bad/Bax/Cnn2/Eef1d/Eif2s1/Ercc1/Got1/Gtf2h5/Hras/Mtch2/Npm1/Pbk/Ppid/Pycard/Rac1/Rad51/Rad51ap1/Rbx1/Rpl26/Ruvbl2/Swi5/Triap1/Ybx3	26
GO:0104004	cellular response to environmental stimulus	26/1551	341/23012	0.284709	0.836177	0.723245	Actb/Akr1b1/Aurkb/Bad/Bax/Cnn2/Eef1d/Eif2s1/Ercc1/Got1/Gtf2h5/Hras/Mtch2/Npm1/Pbk/Ppid/Pycard/Rac1/Rad51/Rad51ap1/Rbx1/Rpl26/Ruvbl2/Swi5/Triap1/Ybx3	26
GO:1903532	positive regulation of secretion by cell	26/1551	387/23012	0.53625	1	0.864943	Aimp1/Arf1/Bad/Bsg/Chmp2a/Dtnbp1/Dynll1/Fcer1g/Gnas/Ier3ip1/Kcnn4/Lamp1/Mif/Mpc2/Oxct1/Ppia/Ppid/Psmd9/Rab9/Rac1/Sirt3/Snf8/Sphk1/Sri/Tm7sf3/Vamp8	26
GO:0062012	regulation of small molecule metabolic process	26/1551	389/23012	0.54714	1	0.864943	Acadl/Anxa1/Arl2/Arpp19/Atp5if1/Bad/Bckdk/Comt/Dbi/Eif6/Eno1/Fdps/Fh1/Fis1/Hmgb1/Hsd11b1/Igfbp4/Isyna1/Me2/Mtch2/Ndufc2/Park7/Pex2/Pgp/Scp2/Tspo	26
GO:0043434	response to peptide hormone	26/1551	396/23012	0.584634	1	0.864943	Adrm1/Anxa1/Anxa5/Cacybp/Car2/Ccnd3/Cfl1/Cyc1/Eif2b1/Eif2b2/Eif4ebp1/Eif6/Gatm/Ggh/Gnai2/Gnas/Hnrnpk/Hras/Khk/CYTB/Pkm/Rab8a/Rac1/Rps6/Srsf3/Uchl3	26
GO:0044782	cilium organization	26/1551	420/23012	0.70271	1	0.864943	Actr3/Arf4/Atg3/Atp6v1d/Atxn10/B9d2/Bbip1/Cby1/Ccdc28b/Ccdc32/Cfap20/Dynll1/E2f4/Gdi2/Ift20/Ift22/Ift27/Mns1/Ppp1r35/Rab8a/Ssna1/Tpgs1/Txndc15/Ube2b/Vdac3/Yif1b	26
GO:0050678	regulation of epithelial cell proliferation	26/1551	423/23012	0.716051	1	0.864943	Aimp1/Atp5f1a/Atp5if1/Bad/Bax/Birc5/Cdc42/Cdk4/Egfl7/Emc10/Gpx1/Hmgb1/Hras/Id1/Itgb3bp/Jun/Mydgf/Nme1/Npm1/Pdcd10/Pdcd6/Pdcl3/Pex2/Phb2/Pold4/Serpinf1	26
GO:0019221	cytokine-mediated signaling pathway	26/1551	449/23012	0.816244	1	0.864943	Bad/Ccl3/Ccl4/Cdc37/Commd7/Crlf2/Csf2ra/Csnk2b/Eif4e2/Fcer1g/Fkbp1a/Gps2/Ifitm1/Ifitm2/Ifitm3/Il10rb/Il3ra/Il7r/Jagn1/Otulin/Pycard/Rraga/Sphk1/Spi1/Txndc17/Zc3h15	26
GO:0001667	ameboidal-type cell migration	26/1551	469/23012	0.874195	1	0.864943	Actr3/Anxa1/Arhgdib/Atp5f1a/Atp5f1b/Bsg/C1qbp/Cdc42/Cenpv/Cfl1/Coro1a/Csnk2b/Ctsh/Emc10/Gpi1/Gpx1/Hmgb1/Jun/Lamtor2/Pdcd10/Pdcd6/Pfn1/Ptp4a3/Rac1/Rhoa/Serpinf1	26
GO:0042255	ribosome assembly	25/1551	64/23012	1.33375e-13	9.98496e-12	8.63642e-12	Brix1/C1qbp/Eif6/Fau/Mrpl20/Mrps7/Mrto4/Nip7/Noa1/Rpf2/Rpl10/Rpl11/Rpl23a/Rpl24/Rpl6/Rplp0/Rps14/Rps15/Rps19/Rps25/Rps27/Rps27l/Rps5/Rps6/Rpsa	25
GO:0050684	regulation of mRNA processing	25/1551	137/23012	4.55203e-06	0.000127793	0.000110534	C1qbp/Cirbp/Clns1a/Dazap1/Eif4a3/Hnrnpk/Hspa8/Larp7/Magoh/Npm1/Prdx6/Ptcd2/Rbm3/Rbm7/Rbm8a/Rbmxl1/Rnps1/Sap18/Slirp/Snw1/Srrm1/Srsf2/Srsf3/Srsf7/Srsf9	25
GO:0010821	regulation of mitochondrion organization	25/1551	149/23012	2.07406e-05	0.00050235	0.000434504	Acaa2/Atp5if1/Bad/Bax/Endog/Fam162a/Fis1/Fxn/Ghitm/Gpx1/Higd1a/Mtch2/Parl/Pdcd5/Prelid1/Psmd10/Pycard/Sh3glb1/Siva1/Slc25a4/Slc25a5/Ssbp1/Triap1/Tspo/Vdac1	25
GO:0007051	spindle organization	25/1551	194/23012	0.00137947	0.0170826	0.0147755	Atrx/Aunip/Aurkb/Bccip/Birc5/Ccnb2/Cdca8/Cenph/Chmp2a/Dctn2/Drg1/Fbxo5/Gtf2b/Haus1/Haus4/Hspa1a/Nudc/Rae1/Ranbp1/Rhoa/Rps3/Stmn1/Sugt1/Tubb5/Tubg1	25
GO:0051099	positive regulation of binding	25/1551	198/23012	0.00183665	0.0217623	0.0188232	Actr3/Calm1/Ddrgk1/Edf1/Eif2b1/Eif2s1/Eif3d/Eif3e/Eno1/Gtf2b/Hmgb1/Hsp90ab1/Lamtor5/Map1lc3b/Mbd2/Nme1/Park7/Pin1/Ralb/Ramp1/Ran/Rpl11/Stmn1/Tmed2/Txn1	25
GO:0043393	regulation of protein binding	25/1551	227/23012	0.0107145	0.090188	0.0780075	Actb/Actr3/Aurkb/Bag2/Bax/Camk1/Cdc42/Cycs/Dtnbp1/Gtf2f1/Hnrnpk/Hsp90ab1/Id1/Lrpap1/Map1lc3b/Park7/Pin1/Ppp1r2/Ralb/Ramp1/Ran/Rpl11/Slpi/Stub1/Tmed2	25
GO:0000082	G1/S transition of mitotic cell cycle	25/1551	234/23012	0.015271	0.11978	0.103603	Actb/Actl6a/Anp32b/Anxa1/Ccnd3/Ccne1/Ccnh/Cdk1/Cdk4/Cdkn2c/E2f4/Eif4ebp1/Hacd1/Larp7/Nasp/Ppp6c/Psme2/Rpl17/Rpl26/Rps27l/Rps6/Rrm2/Smarce1/Taf10/Zpr1	25
GO:0051651	maintenance of location in cell	25/1551	245/23012	0.0254061	0.173457	0.150031	Arl2/Bax/Calm1/Calm3/Coro1a/Dbi/Fkbp1a/Fth1/Ftl1/Ghitm/Gm2a/Gsto1/Hexa/Kdelr1/Kdelr2/Park7/Pfn1/Rer1/Sri/Tmed2/Tmsb10/Tmsb4x/Tspo/Twf2/Txn1	25
GO:0019318	hexose metabolic process	25/1551	258/23012	0.0433055	0.251141	0.217223	Akr1b1/Aldoa/Arpp19/Bad/Bckdk/Eno1/Fuca1/Galk1/Gapdh/Got1/Gpi1/Hmgb1/Igfbp4/Khk/Ldha/Mdh1/Mdh2/Pfkl/Pgam1/Pgk1/Pgp/Pkm/Pmm1/Slc25a11/Tpi1	25
GO:0045927	positive regulation of growth	25/1551	323/23012	0.264406	0.805313	0.69655	Cdc42/Cdk1/Cfl1/Dbnl/Ddx39b/Derl2/Dnph1/Eif2b2/Exosc4/Fdps/Fxn/Hnrnpk/Naca/Parp2/Pin1/Ppib/Psmd10/Rhoa/Rpl4/Sh3glb1/Slc25a4/Sphk1/Twf2/Ybx3/Zpr1	25
GO:0051346	negative regulation of hydrolase activity	25/1551	353/23012	0.428317	1	0.864943	Anxa1/Arl2/Atp5if1/Bcl2l12/Birc5/Cst3/Cstb/Egln1/Gapdh/Gnai2/Gpi1/Gpx1/Hras/Lamtor5/Park7/Pebp1/Pih1d1/Ppp1r11/Ppp1r35/Serpinb1a/Serpinf1/Slpi/Tmed2/Triap1/Ubxn1	25
GO:1904062	regulation of monoatomic cation transmembrane transport	25/1551	366/23012	0.50234	1	0.864943	1810037I17Rik/Arf1/Bax/Calm1/Calm3/Commd1/Coro1a/Dbi/Fkbp1a/Fxyd5/Glrx/Gnb2/Gsto1/Iscu/Ndufa4/Park7/Phb2/S100a1/Slc25a4/Sri/Sumo1/Tspan13/Vdac1/Ywhae/Ywhah	25
GO:0046879	hormone secretion	25/1551	403/23012	0.696127	1	0.864943	Aimp1/Anxa1/Anxa5/Bad/Birc5/Dynll1/Eny2/Gnas/Hmgn3/Jagn1/Mpc2/Ndufaf2/Oxct1/Park7/Pfkl/Psmd9/Ptpmt1/Rac1/Sirt3/Sri/Tm7sf3/Tspo/Ucp2/Uqcc2/Vamp8	25
GO:0050727	regulation of inflammatory response	25/1551	405/23012	0.705336	1	0.864943	Alox5ap/Anxa1/Ccl3/Cd81/Cebpb/Ctsc/Ddt/Fcer1g/Gps2/Gpx1/Gstp1/Lbp/Lgals1/Ndfip1/Ninj1/Otulin/Park7/Pbk/Psma1/Psmb4/Pycard/Rps19/Sphk1/Tnfaip8l2/Vamp8	25
GO:0009914	hormone transport	25/1551	411/23012	0.73199	1	0.864943	Aimp1/Anxa1/Anxa5/Bad/Birc5/Dynll1/Eny2/Gnas/Hmgn3/Jagn1/Mpc2/Ndufaf2/Oxct1/Park7/Pfkl/Psmd9/Ptpmt1/Rac1/Sirt3/Sri/Tm7sf3/Tspo/Ucp2/Uqcc2/Vamp8	25
GO:0006935	chemotaxis	25/1551	455/23012	0.880237	1	0.864943	Anxa1/Bsg/C1qbp/Ccl3/Ccl4/Cklf/Cmtm7/Coro1a/Fcer1g/Gstp1/Hmgb1/Itga1/Lbp/Mif/Mpp1/Ninj1/Ppia/Ppib/Rac1/Rhoa/Rpl13a/Rps19/Spi1/Trem3/Usp14	25
GO:0042330	taxis	25/1551	457/23012	0.885055	1	0.864943	Anxa1/Bsg/C1qbp/Ccl3/Ccl4/Cklf/Cmtm7/Coro1a/Fcer1g/Gstp1/Hmgb1/Itga1/Lbp/Mif/Mpp1/Ninj1/Ppia/Ppib/Rac1/Rhoa/Rpl13a/Rps19/Spi1/Trem3/Usp14	25
GO:0010959	regulation of metal ion transport	25/1551	460/23012	0.891996	1	0.864943	1810037I17Rik/Arf1/Bax/Calm1/Calm3/Commd1/Coro1a/Dbi/Fkbp1a/Fxyd5/Glrx/Gnai2/Gnas/Gnb2/Gsto1/Iscu/Rhoa/S100a1/Sri/Sumo1/Tspan13/Tspo/Vdac1/Ywhae/Ywhah	25
GO:0032102	negative regulation of response to external stimulus	25/1551	483/23012	0.934798	1	0.864943	Anxa5/Aurkb/Banf1/C1qbp/Eif4e2/Fgl2/Gfer/Gps2/Gpx1/Gstp1/Hspa8/Lyar/Mif/Ndfip1/Nenf/Otulin/Pbk/Pcbp2/Ppp6c/Prdx2/Psma1/Psmb4/Rps19/Tnfaip8l2/Tspan8	25
GO:0051205	protein insertion into membrane	24/1551	63/23012	7.86747e-13	5.71664e-11	4.94457e-11	Bax/Emc10/Emc2/Emc3/Emc4/Emc6/Emc7/Emc8/Mtch1/Mtch2/Ndufa13/Pdcd5/Romo1/Samm50/Sgta/Sh3glb1/Timm10/Timm13/Timm9/Tmco1/Tmem147/Tomm22/Tomm40/Wdr83os	24
GO:0048024	regulation of mRNA splicing, via spliceosome	24/1551	112/23012	3.47689e-07	1.37435e-05	1.18873e-05	C1qbp/Cirbp/Clns1a/Dazap1/Eif4a3/Hnrnpk/Hspa8/Larp7/Magoh/Npm1/Prdx6/Rbm3/Rbm7/Rbm8a/Rbmxl1/Rnps1/Sap18/Slirp/Snw1/Srrm1/Srsf2/Srsf3/Srsf7/Srsf9	24
GO:2000278	regulation of DNA biosynthetic process	24/1551	127/23012	3.73411e-06	0.000109173	9.44284e-05	Aurkb/Cct2/Cct3/Cct4/Cct5/Cct7/Cct8/Ddx39b/Dkc1/Dnajc2/Dscc1/Gfer/Hnrnpd/Meaf6/Npm1/Pnkp/Ptges3/Rfc2/Rfc3/Rfc4/Rfc5/Tcp1/Ten1/Tfdp1	24
GO:1903008	organelle disassembly	24/1551	137/23012	1.43793e-05	0.00036435	0.000315142	Atg3/Atp5if1/Cdc37/Cdk1/Cisd2/Ddrgk1/Denr/Fis1/Fundc2/Gabarap/Gabarapl2/Map1lc3b/Mcts1/Parl/Phb2/Plin2/Slc25a4/Slc25a5/Tomm7/Tspo/Ufc1/Vdac1/Vrk1/Zfand1	24
GO:0090316	positive regulation of intracellular protein transport	24/1551	149/23012	5.93571e-05	0.00123228	0.00106586	Actr3/Anp32b/Arpc2/Bcap31/Camk1/Cd81/Cdc42/Cdk1/Commd1/Eif3e/Ergic3/Fis1/Hras/Hsp90ab1/Oaz1/Pdcd10/Pdcd5/Ran/Sar1b/Sh3glb1/Tomm7/Ywhae/Zfand1/Zpr1	24
GO:0016052	carbohydrate catabolic process	24/1551	166/23012	0.000325592	0.00518951	0.00448863	Aldoa/Arl2/Bad/Dera/Eif6/Eno1/Galk1/Gapdh/Gm2a/Gpi1/Hexa/Hmgb1/Hsd11b1/Khk/Ldha/Mtch2/Nudt5/Pfkl/Pgam1/Pgk1/Pkm/Ppp1ca/Tpi1/Ucp2	24
GO:0051100	negative regulation of binding	24/1551	167/23012	0.000356413	0.0056084	0.00485095	1810037I17Rik/Actb/Aurkb/Bag2/Bax/Camk1/Dtnbp1/Eif4a3/Gemin2/Gtf2f1/Hnrnpk/Id1/Jun/Larp7/Lrpap1/Park7/Pin1/Ppp1r2/Ralb/Slpi/Sri/Stub1/Sumo1/Zfp593	24
GO:0034250	positive regulation of amide metabolic process	24/1551	169/23012	0.000425831	0.00649165	0.00561491	C1qbp/Cdk4/Cirbp/Cnbp/Coa3/Ddx39b/Eif3d/Eif3e/Eif4a3/Eif5a/Eif6/Elavl1/Hnrnpd/Npm1/Pkm/Polr2g/Rbm3/Rpl26/Rps27l/Sirt3/Ssb/Uqcc2/Vim/Ybx1	24
GO:0032271	regulation of protein polymerization	24/1551	206/23012	0.00627336	0.0590413	0.0510674	Actr3/Arl2/Arpc2/Arpc3/Arpc5/Arpc5l/Capza2/Capzb/Cfl1/Coro1a/Cotl1/Dbnl/Drg1/Fkbp4/Pfn1/Pycard/Rac1/Rhoa/Rps3/Stmn1/Tmsb10/Tmsb4x/Twf2/Vdac2	24
GO:0006282	regulation of DNA repair	24/1551	213/23012	0.00937377	0.08183	0.0707783	Actb/Actl6a/Taf9/Aunip/Dek/Eny2/Fh1/Hmgb1/Ino80e/Meaf6/Mgmt/Pnkp/Rad51/Rad51ap1/Rps3/Ruvbl1/Ruvbl2/Sf3b5/Smarce1/Taf10/Taf12/Ube2n/Ube2v2/Yeats4	24
GO:0006470	protein dephosphorylation	24/1551	237/23012	0.03036	0.198162	0.171399	Acp1/Arpp19/Calm1/Calm3/Camta1/Cd300a/Gnai2/Ilkap/Itga1/Pin1/Ppia/Ppm1g/Ppp1ca/Ppp1cc/Ppp1r11/Ppp1r2/Ppp1r7/Ppp6c/Ptp4a3/Ptpmt1/Ptpn18/Timm50/Ywhab/Ywhae	24
GO:0097529	myeloid leukocyte migration	24/1551	247/23012	0.0457181	0.262362	0.226928	Anxa1/Bsg/C1qbp/Ccl3/Ccl4/Cd300a/Cd81/Cklf/Cnn2/Fcer1g/Hmgb1/Itga1/Jagn1/Lbp/Mif/Mpp1/Ninj1/Ppia/Ppib/Rac1/Rpl13a/Rps19/Spi1/Trem3	24
GO:0000209	protein polyubiquitination	24/1551	253/23012	0.0572972	0.307056	0.265586	Anapc10/Anapc11/Anapc13/Cdc26/Dda1/Fbxo22/Gabarap/Gps2/Mkrn1/Pnkp/Ppia/Rbx1/Rnf126/Rnf187/Stub1/Ube2a/Ube2b/Ube2e1/Ube2e3/Ube2j2/Ube2l3/Ube2n/Ube2t/Ube2v2	24
GO:0002429	immune response-activating cell surface receptor signaling pathway	24/1551	282/23012	0.142107	0.574714	0.497095	Bax/Cd14/Cd300a/Cd79a/Cd81/Eif2b1/Eif2b2/Ermap/Fcer1g/Fyb/Gps2/Hmgb1/Hras/Kcnn4/Lat2/Lbp/Ninj1/Rap1a/Rps3/Stoml2/Tespa1/Tmem126a/Tyrobp/Ube2n	24
GO:0002768	immune response-regulating cell surface receptor signaling pathway	24/1551	292/23012	0.182832	0.659879	0.570758	Bax/Cd14/Cd300a/Cd79a/Cd81/Eif2b1/Eif2b2/Ermap/Fcer1g/Fyb/Gps2/Hmgb1/Hras/Kcnn4/Lat2/Lbp/Ninj1/Rap1a/Rps3/Stoml2/Tespa1/Tmem126a/Tyrobp/Ube2n	24
GO:0010038	response to metal ion	24/1551	319/23012	0.317514	0.887783	0.767882	Alad/Alox5ap/Anxa5/Ass1/Calm1/Calm3/Cdk4/Cuta/Fxn/Gatm/Ggh/Hnrnpd/Impa2/Jun/Jund/Khk/CYTB/Mt1/Mt2/Park7/Pdcd6/Ppp1ca/Rasgrp2/Sumo1	24
GO:0042113	B cell activation	24/1551	321/23012	0.328583	0.902114	0.780277	Bad/Bax/Cd300a/Cd79a/Cd81/Cmtm7/Ctps1/Ercc1/Exosc3/Gps2/H2-Ab1/Hmgb3/Hspd1/Il7r/Lat2/Lgals1/Mif/Ndfip1/Pfdn1/Phb2/Slc25a5/Spi1/Tyrobp/Vpreb1a	24
GO:2000146	negative regulation of cell motility	24/1551	327/23012	0.362373	0.945601	0.817891	Arhgdib/Bst2/Cd300a/Cfl1/Cnn2/Csnk2b/Egfl7/Erdr1x/Gstp1/Hdac1/Hmgb1/Idh2/Ifitm1/Mif/Park7/Pdcd10/Pin1/Rac1/Rbbp4/Rhoa/Sap30/Sap30l/Serpinf1/Sin3b	24
GO:0046883	regulation of hormone secretion	24/1551	337/23012	0.420031	1	0.864943	Aimp1/Anxa1/Anxa5/Bad/Birc5/Dynll1/Eny2/Gnas/Hmgn3/Jagn1/Mpc2/Ndufaf2/Oxct1/Pfkl/Psmd9/Ptpmt1/Rac1/Sirt3/Sri/Tm7sf3/Tspo/Ucp2/Uqcc2/Vamp8	24
GO:0015833	peptide transport	24/1551	345/23012	0.466628	1	0.864943	Aimp1/Anxa1/Anxa5/Bad/Birc5/Car2/Dynll1/Eny2/Gnas/Hmgn3/Jagn1/Mpc2/Ndufaf2/Oxct1/Park7/Pfkl/Psmd9/Ptpmt1/Rac1/Sirt3/Sri/Tm7sf3/Ucp2/Uqcc2	24
GO:0040013	negative regulation of locomotion	24/1551	359/23012	0.547146	1	0.864943	Arhgdib/Bst2/Cd300a/Cfl1/Cnn2/Csnk2b/Egfl7/Erdr1x/Gstp1/Hdac1/Hmgb1/Idh2/Ifitm1/Mif/Park7/Pdcd10/Pin1/Rac1/Rbbp4/Rhoa/Sap30/Sap30l/Serpinf1/Sin3b	24
GO:0006644	phospholipid metabolic process	24/1551	360/23012	0.552781	1	0.864943	Abhd16a/Agpat5/Arf1/Dbi/Dnajc19/Dpm1/Dpm3/Fdps/Gde1/Impa2/Isyna1/Pgp/Phb2/Pigp/Pigx/Pigyl/Pla2g12a/Prdx6/Ptpmt1/Pyurf/Scp2/Sh3glb1/Smpdl3a/Vapa	24
GO:0051251	positive regulation of lymphocyte activation	24/1551	364/23012	0.575098	1	0.864943	Actb/Actl6a/Adk/Anxa1/Bad/Cd81/Coro1a/Exosc3/H2-Aa/H2-Ab1/H2-DMa/Hmgb1/Hspd1/Il7r/Lamp1/Lgals1/Mif/Pycard/Rhoa/Rps3/Smarce1/Spi1/Tespa1/Tyrobp	24
GO:0060271	cilium assembly	24/1551	389/23012	0.703475	1	0.864943	Actr3/Arf4/Atg3/Atp6v1d/Atxn10/B9d2/Bbip1/Cby1/Ccdc28b/Cfap20/Dynll1/E2f4/Gdi2/Ift20/Ift22/Ift27/Mns1/Ppp1r35/Rab8a/Tpgs1/Txndc15/Ube2b/Vdac3/Yif1b	24
GO:0006887	exocytosis	24/1551	393/23012	0.721812	1	0.864943	Anxa1/Arf1/Cd300a/Chmp2a/Cops5/Coro1a/Dtnbp1/Fcer1g/Gnai2/Lamp1/Lat2/Napa/Rab8a/Rab9/Ralb/Rap1a/Sdf4/Snf8/Spi1/Syngr2/Tmem167/Tnfaip2/Tprg1l/Vamp8	24
GO:0048732	gland development	24/1551	489/23012	0.962732	1	0.864943	Adrm1/Anxa1/Aprt/Bax/Ccnb2/Cdk5rap3/Cebpb/Fkbp4/Gfer/Gpx1/Hmbs/Hp/Jun/Klf1/Map2k2/Mpst/Nme1/Phb2/Pkm/Prdx2/Ptcd2/Serpinf1/Sod2/Taf10	24
GO:0045727	positive regulation of translation	23/1551	139/23012	5.46685e-05	0.00114456	0.000989983	C1qbp/Cdk4/Cirbp/Cnbp/Coa3/Ddx39b/Eif3d/Eif3e/Eif4a3/Eif5a/Eif6/Elavl1/Hnrnpd/Npm1/Pkm/Polr2g/Rbm3/Rpl26/Rps27l/Ssb/Uqcc2/Vim/Ybx1	23
GO:0032434	regulation of proteasomal ubiquitin-dependent protein catabolic process	23/1551	141/23012	6.86605e-05	0.00140768	0.00121757	Taf9/Bcap31/Commd1/Dda1/Ddrgk1/Eif3h/Fbxo22/Gabarap/Hspa1a/Park7/Pbk/Psmd10/Rad23a/Rbx1/Rpl11/Sgta/Stub1/Sumo1/Sumo2/Svip/Ube2v2/Ubxn1/Usp14	23
GO:0043467	regulation of generation of precursor metabolites and energy	23/1551	161/23012	0.000509985	0.00747726	0.00646741	Arl2/Cdk1/Chchd2/Chchd4/Cisd1/Cox7a2/Cox7a2l/Dnajc15/Eif6/Gadd45gip1/Hmgb1/Hsd11b1/Il10rb/Iscu/Khk/Mtch2/Ndufa4/Park7/Phb2/Ppp1ca/Prelid1/Rhoa/Uqcc2	23
GO:0000070	mitotic sister chromatid segregation	23/1551	176/23012	0.00174439	0.0208206	0.0180086	Anapc11/Anapc15/Aurkb/Bccip/Birc5/Bub3/Cdca8/Cdk1/Cenpk/Chmp2a/Dctn2/Drg1/Fbxo5/Hspa1a/Nsmce2/Nudc/Psmg2/Ran/Rhoa/Seh1l/Spc24/Trip13/Tubg1	23
GO:1901875	positive regulation of post-translational protein modification	23/1551	177/23012	0.00188008	0.0222236	0.0192222	Birc5/Cdk5rap3/Commd1/Dcun1d5/Dek/Gabarap/Ndfip1/Nelfe/Npm1/Pdcd6/Pin1/Psmd10/Rbx1/Rps2/Sae1/Sphk1/Stub1/Sumo2/Uba2/Ubb/Ube2l3/Ube2n/Ube2v2	23
GO:0017148	negative regulation of translation	23/1551	217/23012	0.0210579	0.152621	0.132009	Dcps/Eif2s1/Eif4a3/Eif4e2/Eif4ebp1/Eif6/Exosc3/Exosc5/Exosc7/Exosc8/Gapdh/Hnrnpd/Ifrd2/Lsm1/Malsu1/Mrpl13/Polr2g/Prg3/Rpl13a/Rps3/Srp9/Tyms/Ybx1	23
GO:0018205	peptidyl-lysine modification	23/1551	227/23012	0.0332827	0.211425	0.182871	Actl6a/Taf9/Dek/Dohh/Hat1/Hint1/Hmg20b/Meaf6/Ndufab1/Nelfe/Nsmce2/Park7/Ruvbl1/Ruvbl2/Sae1/Sirt3/Smyd2/Sumo1/Sumo2/Taf10/Uba2/Ube2i/Yeats4	23
GO:0044242	cellular lipid catabolic process	23/1551	234/23012	0.0445784	0.257616	0.222823	Abhd16a/Acaa2/Acadl/Acads/Acat1/Asah1/Dbi/Decr1/Echs1/Eci2/Etfb/Gm2a/Hadhb/Hexa/Hsd17b10/Mgst2/Nudt19/Pex2/Phyh/Prdx6/Scp2/Slc25a17/Smpdl3a	23
GO:0051259	protein complex oligomerization	23/1551	261/23012	0.113972	0.504928	0.436734	Alad/Alox5ap/Apip/Cby1/Chmp2a/Elavl1/Farsa/Hprt1/Hscb/Hsd17b10/Mif/Ninj1/Nudt21/Pkm/Pycard/Rrm2/Sgta/Sod2/Ssbp1/Stoml2/Tifa/Tk1/Tmem70	23
GO:0030072	peptide hormone secretion	23/1551	323/23012	0.423239	1	0.864943	Aimp1/Anxa1/Anxa5/Bad/Birc5/Dynll1/Eny2/Gnas/Hmgn3/Jagn1/Mpc2/Ndufaf2/Oxct1/Park7/Pfkl/Psmd9/Ptpmt1/Rac1/Sirt3/Sri/Tm7sf3/Ucp2/Uqcc2	23
GO:0051607	defense response to virus	23/1551	325/23012	0.435141	1	0.864943	Bst2/C1qbp/Clpb/Crcp/Ddx1/Ddx41/Ddx56/Exosc4/Exosc5/Fgl2/Hspa8/Ifitm1/Ifitm2/Ifitm3/Il10rb/Pcbp2/Phb2/Polr3h/Polr3k/Pycard/Slfn9/Ube2n/Vamp8	23
GO:0140546	defense response to symbiont	23/1551	326/23012	0.441097	1	0.864943	Bst2/C1qbp/Clpb/Crcp/Ddx1/Ddx41/Ddx56/Exosc4/Exosc5/Fgl2/Hspa8/Ifitm1/Ifitm2/Ifitm3/Il10rb/Pcbp2/Phb2/Polr3h/Polr3k/Pycard/Slfn9/Ube2n/Vamp8	23
GO:0009416	response to light stimulus	23/1551	328/23012	0.453008	1	0.864943	Aurkb/Bax/Cirbp/Dynlrb1/Eif2s1/Ercc1/Gpx1/Ift20/Npm1/Pbk/Pde6d/Ppid/Ppp1ca/Ppp1cc/Rbx1/Rpain/Rpl26/Ruvbl2/Sdf4/Tipin/Triap1/Ube2a/Ube2b	23
GO:0002790	peptide secretion	23/1551	331/23012	0.470859	1	0.864943	Aimp1/Anxa1/Anxa5/Bad/Birc5/Dynll1/Eny2/Gnas/Hmgn3/Jagn1/Mpc2/Ndufaf2/Oxct1/Park7/Pfkl/Psmd9/Ptpmt1/Rac1/Sirt3/Sri/Tm7sf3/Ucp2/Uqcc2	23
GO:0071496	cellular response to external stimulus	23/1551	334/23012	0.488658	1	0.864943	Asns/Cnn2/Comt/Dctpp1/Dnajc15/Eif2s1/Fbxo22/Gabarap/Gabarapl2/Got1/Higd1a/Jun/Lamtor1/Ldha/Map1lc3b/Plin2/Rac1/Ralb/Rheb/Rraga/Seh1l/Sh3glb1/Snw1	23
GO:0034504	protein localization to nucleus	23/1551	335/23012	0.494573	1	0.864943	Arl2/Cdk1/Cdk5rap3/Cfl1/Elavl1/Hdgf/Hsp90ab1/Lamtor5/Larp7/Npm1/Park7/Phb2/Pin1/Pkig/Ran/Rpain/Rpf2/Rpl11/Sumo1/Tmem147/Txn1/Ywhae/Zpr1	23
GO:0002449	lymphocyte mediated immunity	23/1551	416/23012	0.864351	1	0.864943	C1qbp/Cd81/Coro1a/Crlf2/Ctsc/Ctsh/Ercc1/Exosc3/Fcer1g/Fgl2/Gfer/H2-Ab1/H2-DMa/Hmgb1/Hprt1/Hspd1/Il7r/Kdelr1/Klrb1f/Lamp1/Ndfip1/Prdx1/Stx7	23
GO:0006816	calcium ion transport	23/1551	465/23012	0.955909	1	0.864943	1810037I17Rik/Bax/Calm1/Calm3/Coro1a/Dbi/Fkbp1a/Ghitm/Gnai2/Gsto1/Kcnn4/Ramp1/Rhoa/S100a1/Smdt1/Sri/Sumo1/Tmco1/Tmem165/Tspan13/Tspo/Vdac1/Ywhae	23
GO:0061077	chaperone-mediated protein folding	22/1551	64/23012	7.55709e-11	4.91311e-09	4.24956e-09	Bag1/Cct2/Cct3/Cct4/Cct5/Cct7/Cct8/Dnajc7/Fkbp11/Fkbp2/Fkbp4/H2-DMa/Hspa1a/Hspa8/Hspe1/Pdcd5/Pdcl3/Ppid/Ptges3/Sdf2l1/Sgta/Tcp1	22
GO:1901796	regulation of signal transduction by p53 class mediator	22/1551	85/23012	3.01429e-08	1.46016e-06	1.26295e-06	Bcl2l12/Cdk5rap3/Cops3/Eef1e1/Hnrnpk/Mif/Npm1/Pak1ip1/Psmd10/Rpf2/Rpl11/Rpl23/Rpl26/Rpl37/Rps15/Rps20/Rps7/Sh3glb1/Smyd2/Triap1/Ubb/Znhit1	22
GO:0000956	nuclear-transcribed mRNA catabolic process	22/1551	123/23012	2.30768e-05	0.000545562	0.00047188	Dcps/Eif3e/Eif4a3/Exosc3/Exosc4/Exosc5/Exosc7/Exosc8/Hnrnpab/Hnrnpd/Lsm1/Lsm4/Lsm7/Magoh/Magohb/Mrto4/Ncbp2/Polr2g/Rbm8a/Rnps1/Ssb/Ybx1	22
GO:0043280	positive regulation of cysteine-type endopeptidase activity involved in apoptotic process	22/1551	129/23012	4.92385e-05	0.00103527	0.000895446	Aifm1/Anp32b/Arl6ip5/Bad/Bax/Bcap31/Cycs/Fam162a/Fis1/Hmgb1/Hspd1/Mtch1/Mtch2/Ndufa13/Pdcd2/Pdcd5/Pdcd6/Pycard/Rhoa/Rnf7/Rps27l/Rps3	22
GO:2001056	positive regulation of cysteine-type endopeptidase activity	22/1551	147/23012	0.000348046	0.00552957	0.00478277	Aifm1/Anp32b/Arl6ip5/Bad/Bax/Bcap31/Cycs/Fam162a/Fis1/Hmgb1/Hspd1/Mtch1/Mtch2/Ndufa13/Pdcd2/Pdcd5/Pdcd6/Pycard/Rhoa/Rnf7/Rps27l/Rps3	22
GO:0034101	erythrocyte homeostasis	22/1551	167/23012	0.00195793	0.022979	0.0198755	Atp5if1/Cdk5rap3/Gfi1b/Gpi1/Hscb/Klf1/Klf2/Lmo2/Lyar/Prdx1/Rhag/Rhd/Rps14/Rps17/Rps19/Rps24/Rps6/Slc25a5/Smap1/Spi1/Tmem14c/Tspo2	22
GO:0008154	actin polymerization or depolymerization	22/1551	197/23012	0.0137334	0.109978	0.0951251	Actr3/Arpc2/Arpc3/Arpc4/Arpc5/Arpc5l/Brk1/Capza2/Capzb/Cfl1/Coro1a/Cotl1/Dbnl/Dstn/Msrb1/Pfn1/Pycard/Rac1/Rhoa/Tmsb10/Tmsb4x/Twf2	22
GO:0016197	endosomal transport	22/1551	239/23012	0.0853374	0.409769	0.354427	Ap1s1/Arl1/Bloc1s2/Cdc42/Chmp2a/Commd1/Dpy30/Lamtor1/Mvb12a/Plekhj1/Rab8a/Rab9/Rnf126/Snf8/Snx17/Snx2/Snx3/Snx6/Tmem50a/Vps29/Vps36/Vta1	22
GO:0001906	cell killing	22/1551	269/23012	0.201575	0.694275	0.600508	Bad/Coro1a/Ctsc/Ctsh/Fgl2/Gapdh/Gfer/Hprt1/Hsp90ab1/Il7r/Klrb1f/Lamp1/Lyz2/Ninj1/Prdx1/Romo1/Rpl30/Rps19/Spi1/Stx7/Trem3/Tyrobp	22
GO:1901988	negative regulation of cell cycle phase transition	22/1551	270/23012	0.206408	0.7053	0.610045	Anapc15/Aurkb/Birc5/Bub3/Cdca8/Cdk1/Cdk5rap3/Ddx39b/Fbxo5/Nabp2/Nsun2/Psmg2/Rad51/Rnaseh2b/Rpl24/Rpl26/Rps27l/Rps6/Spc24/Syf2/Tipin/Trip13	22
GO:0090087	regulation of peptide transport	22/1551	272/23012	0.216241	0.72119	0.623788	Aimp1/Anxa5/Bad/Birc5/Car2/Dynll1/Eny2/Gnas/Hmgn3/Jagn1/Mpc2/Ndufaf2/Oxct1/Pfkl/Psmd9/Ptpmt1/Rac1/Sirt3/Sri/Tm7sf3/Ucp2/Uqcc2	22
GO:0030336	negative regulation of cell migration	22/1551	314/23012	0.457013	1	0.864943	Arhgdib/Bst2/Cd300a/Cnn2/Csnk2b/Egfl7/Erdr1x/Gstp1/Hdac1/Hmgb1/Idh2/Ifitm1/Mif/Park7/Pdcd10/Rac1/Rbbp4/Rhoa/Sap30/Sap30l/Serpinf1/Sin3b	22
GO:0060326	cell chemotaxis	22/1551	326/23012	0.529468	1	0.864943	Anxa1/Bsg/C1qbp/Ccl3/Ccl4/Cklf/Coro1a/Fcer1g/Gstp1/Hmgb1/Itga1/Lbp/Mif/Mpp1/Ninj1/Ppia/Ppib/Rac1/Rpl13a/Rps19/Spi1/Trem3	22
GO:0030100	regulation of endocytosis	22/1551	341/23012	0.616007	1	0.864943	Actb/Actg1/Arf1/Atg3/Ccdc32/Cd14/Cd300a/Cdc42/Cnn2/Dtnbp1/Fcer1g/Hmgb1/Hnrnpk/Lbp/Lrpap1/Lyar/Pycard/Rap1a/Smap1/Snx3/Sphk1/Vamp8	22
GO:0002833	positive regulation of response to biotic stimulus	22/1551	410/23012	0.891687	1	0.864943	Stmp1/C1qbp/Cd14/Cd300a/Clpb/Gps2/Hmgb1/Hspa8/Hspd1/Lamp1/Lbp/Mif/Ninj1/Otulin/Phb2/Pycard/Rps19/Spi1/Tifa/Tmem126a/Trem3/Tyrobp	22
GO:0033674	positive regulation of kinase activity	22/1551	420/23012	0.913545	1	0.864943	Bad/Camk1/Ccnd3/Cd300a/Erp29/Higd1a/Hras/Hsp90ab1/Jtb/Map2k2/Mif/Npm1/Pdcd10/Phb2/Pih1d1/Ppia/Psmd10/Ralb/Rap1a/Rhoa/Rps3/Sh3glb1	22
GO:0002440	production of molecular mediator of immune response	22/1551	421/23012	0.915518	1	0.864943	Bst2/Cd81/Crlf2/Ctnnbl1/Cuedc2/Ddx1/Ercc1/Exosc3/Fcer1g/Fgl2/Gpi1/H2-Ab1/Hspd1/Il7r/Kdelr1/Mif/Ndfip1/Phb2/Pycard/Trem3/Vpreb1a/Vpreb3	22
GO:0003012	muscle system process	22/1551	446/23012	0.954007	1	0.864943	Adk/Aldoa/Calm1/Calm3/Ddx39b/Eno1/Fdps/Fkbp1a/Gatm/Glrx3/Grcc10/Hsbp1/Myl6/Ndufs4/Ndufs6/Parp2/Pin1/Rhoa/Slc25a4/Sphk1/Sri/Sumo1	22
GO:0006120	mitochondrial electron transport, NADH to ubiquinone	21/1551	29/23012	5.64212e-19	4.72504e-17	4.08689e-17	Dnajc15/Iscu/ND1/ND2/ND3/ND4/Ndufa10/Ndufa7/Ndufa8/Ndufb6/Ndufb8/Ndufb9/Ndufc2/Ndufs2/Ndufs3/Ndufs6/Ndufs7/Ndufs8/Ndufv1/Ndufv2/Park7	21
GO:2000142	regulation of DNA-templated transcription initiation	21/1551	86/23012	1.82328e-07	7.83378e-06	6.77577e-06	Taf9/Ercc1/Gtf2a2/Hmgb1/Jun/Med10/Med19/Med21/Med28/Med29/Med31/Med4/Med7/Med8/Med9/Psmc6/Sub1/Taf10/Taf11/Taf12/Znhit1	21
GO:2001252	positive regulation of chromosome organization	21/1551	107/23012	8.03413e-06	0.000207836	0.000179766	Actl6a/Atrx/Aurkb/Cct2/Cct3/Cct4/Cct5/Cct7/Cct8/Cdk1/Dkc1/Ercc1/Fen1/Hnrnpd/Ino80e/Nabp2/Nsmce2/Pnkp/Ruvbl1/Ruvbl2/Tcp1	21
GO:0006090	pyruvate metabolic process	21/1551	136/23012	0.000304821	0.0049707	0.00429937	Aldoa/Arl2/Eif6/Eno1/Galk1/Gapdh/Gpi1/Khk/Ldha/Ldhb/Me2/Mpc1/Mpc2/Mtch2/Pfkl/Pgam1/Pgk1/Pkm/Tpi1/Ucp2/Vdac1	21
GO:1903322	positive regulation of protein modification by small protein conjugation or removal	21/1551	144/23012	0.000665592	0.00942318	0.00815051	Birc5/Cdk5rap3/Commd1/Dcun1d5/Gabarap/Ndfip1/Npm1/Pdcd6/Pin1/Psmd10/Rbx1/Rps2/Sae1/Sphk1/Stub1/Sumo2/Uba2/Ubb/Ube2l3/Ube2n/Ube2v2	21
GO:0034614	cellular response to reactive oxygen species	21/1551	145/23012	0.000729882	0.0102604	0.00887469	Akr1b1/Anxa1/Ccs/Cfl1/Dhfr/Endog/Fxn/Jun/Oser1/Park7/Pdcd10/Pex2/Prdx1/Prdx2/Prdx3/Prdx5/Romo1/Rps3/Sod2/Sphk1/Txn1	21
GO:0048144	fibroblast proliferation	21/1551	150/23012	0.00113811	0.0144561	0.0125037	Bax/Brk1/Cd300a/Cdk1/Cdk4/Dazap1/Fth1/Gpx1/Gstp1/Hras/Jun/Med31/Mif/Ndufs4/Pex2/Prdx1/Ptges3/Rnaseh2b/Rpl29/Sod2/Sphk1	21
GO:1904950	negative regulation of establishment of protein localization	21/1551	155/23012	0.00172827	0.0207771	0.017971	Anxa1/Anxa5/Derl2/Dnaja1/Eny2/Erp29/Idh2/Jagn1/Ndfip1/Ndufaf2/Park7/Pfkl/Pkig/Psmd9/Ptpmt1/Snx3/Sumo1/Svip/Txn1/Ubac2/Ucp2	21
GO:0006643	membrane lipid metabolic process	21/1551	188/23012	0.0157515	0.122372	0.105845	Asah1/Bax/Dpm1/Dpm3/Elovl1/Gm2a/Hacd1/Hacd2/Hexa/Mgst2/Ormdl2/Pigp/Pigx/Pigyl/Pyurf/Sirt3/Smpdl3a/Sphk1/Sptssa/Tecr/Vapa	21
GO:0000075	cell cycle checkpoint signaling	21/1551	203/23012	0.0334716	0.211425	0.182871	Anapc15/Aurkb/Birc5/Bub3/Cdca8/Cdk1/Cdk5rap3/Ddx39b/Nabp2/Nsun2/Psmg2/Rad51/Rnaseh2b/Rpl24/Rpl26/Rps27l/Rps6/Spc24/Syf2/Tipin/Trip13	21
GO:0045732	positive regulation of protein catabolic process	21/1551	207/23012	0.0400597	0.244451	0.211437	Bag2/Bcap31/Cd81/Dda1/Ddrgk1/Faf1/Fbxo22/Gabarap/Hspa1a/Ndfip1/Ndufa13/Oaz1/Psmd10/Rad23a/Rbx1/Sgta/Snf8/Stub1/Sumo1/Sumo2/Ube2v2	21
GO:0030595	leukocyte chemotaxis	21/1551	235/23012	0.114046	0.504928	0.436734	Anxa1/Bsg/C1qbp/Ccl3/Ccl4/Cklf/Coro1a/Fcer1g/Hmgb1/Itga1/Lbp/Mif/Mpp1/Ninj1/Ppia/Ppib/Rac1/Rpl13a/Rps19/Spi1/Trem3	21
GO:0031503	protein-containing complex localization	21/1551	244/23012	0.149157	0.590736	0.510953	Ap2s1/Birc5/Dynll1/Eif6/Fkbp4/Hras/Ift20/Ift22/Ift27/Ltv1/Npm1/Rab8a/Ralb/Ran/Rap1a/Rps15/Seh1l/Ssna1/Stx7/Tnfaip2/Tyrobp	21
GO:0090276	regulation of peptide hormone secretion	21/1551	265/23012	0.251261	0.783645	0.677808	Aimp1/Anxa5/Bad/Birc5/Dynll1/Eny2/Gnas/Hmgn3/Jagn1/Mpc2/Ndufaf2/Oxct1/Pfkl/Psmd9/Ptpmt1/Rac1/Sirt3/Sri/Tm7sf3/Ucp2/Uqcc2	21
GO:0030073	insulin secretion	21/1551	267/23012	0.262254	0.801854	0.693558	Anxa1/Bad/Birc5/Dynll1/Eny2/Gnas/Hmgn3/Jagn1/Mpc2/Ndufaf2/Oxct1/Park7/Pfkl/Psmd9/Ptpmt1/Rac1/Sirt3/Sri/Tm7sf3/Ucp2/Uqcc2	21
GO:0016236	macroautophagy	21/1551	268/23012	0.267819	0.805313	0.69655	Atg3/Calm1/Cdc37/Chmp2a/Ddrgk1/Emc6/Gabarap/Gabarapl2/Ift20/Map1lc3b/Nsfl1c/Pex2/Phb2/Ralb/Sh3glb1/Slc25a4/Slc25a5/Tomm7/Ufc1/Vamp8/Vdac1	21
GO:0002791	regulation of peptide secretion	21/1551	270/23012	0.279081	0.827197	0.715478	Aimp1/Anxa5/Bad/Birc5/Dynll1/Eny2/Gnas/Hmgn3/Jagn1/Mpc2/Ndufaf2/Oxct1/Pfkl/Psmd9/Ptpmt1/Rac1/Sirt3/Sri/Tm7sf3/Ucp2/Uqcc2	21
GO:0070482	response to oxygen levels	21/1551	320/23012	0.583025	1	0.864943	Acaa2/Atp6v0d1/Atp6v1g1/Bad/Chchd2/Commd1/Egln1/Eif4ebp1/Eno1/Fam162a/Higd1a/Hmox2/Ndufs2/Ndufs4/Parp2/Pgk1/Pin1/Sdhd/Sod2/Stub1/Ucp2	21
GO:0030522	intracellular receptor signaling pathway	21/1551	328/23012	0.628857	1	0.864943	Stmp1/C1qbp/Clpb/Ddrgk1/Dnaja1/Fkbp4/Gps2/Hdac1/Hspa8/Klf2/Otulin/Park7/Phb2/Ptges3/Pycard/Rhoa/Rwdd1/Snw1/Stard10/Tifa/Ywhah	21
GO:0045089	positive regulation of innate immune response	21/1551	382/23012	0.861326	1	0.864943	Stmp1/C1qbp/Cd14/Cd300a/Clpb/Gps2/Hmgb1/Hspa8/Hspd1/Lamp1/Lbp/Ninj1/Otulin/Phb2/Pycard/Rps19/Spi1/Tifa/Tmem126a/Trem3/Tyrobp	21
GO:0016055	Wnt signaling pathway	21/1551	460/23012	0.980511	1	0.864943	2210016L21Rik/Atp6v0c/Cby1/Ccne1/Csnk2a2/Csnk2b/Gid8/Hdac1/Ift20/Mbd2/Nxn/Otulin/Pfdn5/Pin1/Rac1/Rps12/Ruvbl1/Ruvbl2/Snx3/Ubac2/Ube2b	21
GO:0198738	cell-cell signaling by wnt	21/1551	462/23012	0.981602	1	0.864943	2210016L21Rik/Atp6v0c/Cby1/Ccne1/Csnk2a2/Csnk2b/Gid8/Hdac1/Ift20/Mbd2/Nxn/Otulin/Pfdn5/Pin1/Rac1/Rps12/Ruvbl1/Ruvbl2/Snx3/Ubac2/Ube2b	21
GO:0065002	intracellular protein transmembrane transport	20/1551	55/23012	1.7096e-10	1.04286e-08	9.02013e-09	Aifm1/Chchd4/Dnajc15/Dnajc19/Dnlz/Grpel1/Hspd1/Pam16/Pex2/Romo1/Sec61b/Sec61g/Sec62/Timm17a/Timm17b/Timm23/Timm50/Tomm20/Tomm40/Tomm7	20
GO:0071806	protein transmembrane transport	20/1551	60/23012	1.02427e-09	5.95403e-08	5.1499e-08	Aifm1/Chchd4/Dnajc15/Dnajc19/Dnlz/Grpel1/Hspd1/Pam16/Pex2/Romo1/Sec61b/Sec61g/Sec62/Timm17a/Timm17b/Timm23/Timm50/Tomm20/Tomm40/Tomm7	20
GO:2000144	positive regulation of DNA-templated transcription initiation	20/1551	75/23012	7.39306e-08	3.35129e-06	2.89868e-06	Taf9/Ercc1/Gtf2a2/Jun/Med10/Med19/Med21/Med28/Med29/Med31/Med4/Med7/Med8/Med9/Psmc6/Sub1/Taf10/Taf11/Taf12/Znhit1	20
GO:0060260	regulation of transcription initiation by RNA polymerase II	20/1551	77/23012	1.19019e-07	5.20419e-06	4.50133e-06	Taf9/Ercc1/Gtf2a2/Hmgb1/Med10/Med19/Med21/Med28/Med29/Med31/Med4/Med7/Med8/Med9/Psmc6/Sub1/Taf10/Taf11/Taf12/Znhit1	20
GO:0070972	protein localization to endoplasmic reticulum	20/1551	77/23012	1.19019e-07	5.20419e-06	4.50133e-06	Bcap29/Bcap31/Btf3/Ddrgk1/Gabarapl2/Kdelr1/Kdelr2/Naca/Rer1/Sec61b/Sec61g/Sec62/Sgta/Spcs1/Spcs2/Srp14/Srp19/Srp9/Ubac2/Vapa	20
GO:0006081	cellular aldehyde metabolic process	20/1551	80/23012	2.35159e-07	9.60266e-06	8.30575e-06	Adh5/Akr1a1/Aldh2/Aldoa/Dhrs4/Eno1/Esd/Gapdh/Glo1/Hagh/Idh2/Khk/Mdh1/Mdh2/Park7/Pgam1/Pgk1/Pnkd/Taldo1/Tpi1	20
GO:0051881	regulation of mitochondrial membrane potential	20/1551	93/23012	3.04473e-06	9.13024e-05	7.89714e-05	Arl6ip5/Atp5if1/Bad/Bax/Clic1/Dynll1/Gclm/Got1/Mtch2/Ndufc2/Ndufs4/Park7/Ppa2/Prdx3/Prelid1/Sod2/Tspan4/Tspo/Ubb/Ucp2	20
GO:0006354	DNA-templated transcription elongation	20/1551	118/23012	0.000116299	0.00221866	0.00191902	Adrm1/Alyref/Ddx39b/Elof1/Gtf2f1/Gtf2h5/Med10/Med19/Med21/Med28/Med29/Med31/Med4/Med7/Med8/Med9/Ncbp2/Nelfe/Polr2i/Supt4a	20
GO:0009636	response to toxic substance	20/1551	137/23012	0.000871971	0.0115507	0.00999069	Adh5/Akr1a1/Aldh2/Ass1/Bax/Ccs/Cnp/Dhfr/Esd/Gpx1/Mt1/Mt2/Nxn/Park7/Pon2/Prdx1/Prdx2/Prdx6/Sod2/Txn1	20
GO:0051224	negative regulation of protein transport	20/1551	151/23012	0.0028735	0.031551	0.0272898	Anxa1/Anxa5/Derl2/Eny2/Erp29/Idh2/Jagn1/Ndfip1/Ndufaf2/Park7/Pfkl/Pkig/Psmd9/Ptpmt1/Snx3/Sumo1/Svip/Txn1/Ubac2/Ucp2	20
GO:0009266	response to temperature stimulus	20/1551	164/23012	0.00730658	0.0669793	0.0579333	Acadl/Cirbp/Clpb/Dnaja1/Dnaja2/Eef1d/Eif2b1/Eif2b2/Eif2s1/Hsbp1/Hsp90ab1/Hspa1a/Pdcd6/Pdcl3/Psip1/Rbm3/Stub1/Sumo1/Ucp2/Ywhae	20
GO:0008064	regulation of actin polymerization or depolymerization	20/1551	166/23012	0.00832642	0.0750745	0.0649352	Actr3/Arpc2/Arpc3/Arpc5/Arpc5l/Brk1/Capza2/Capzb/Cfl1/Coro1a/Cotl1/Dbnl/Dstn/Pfn1/Pycard/Rac1/Rhoa/Tmsb10/Tmsb4x/Twf2	20
GO:0030832	regulation of actin filament length	20/1551	169/23012	0.0100692	0.0857789	0.0741938	Actr3/Arpc2/Arpc3/Arpc5/Arpc5l/Brk1/Capza2/Capzb/Cfl1/Coro1a/Cotl1/Dbnl/Dstn/Pfn1/Pycard/Rac1/Rhoa/Tmsb10/Tmsb4x/Twf2	20
GO:2000377	regulation of reactive oxygen species metabolic process	20/1551	169/23012	0.0100692	0.0857789	0.0741938	Aldh2/Arf4/Coq7/Dhfr/Eif5a/Eif6/Gnai2/Gstp1/Hspd1/Ndufc2/Park7/Parl/Prdx2/Rhoa/Romo1/Sirt3/Sod2/Tspo/Tyrobp/Vdac1	20
GO:0030041	actin filament polymerization	20/1551	170/23012	0.0107111	0.090188	0.0780075	Actr3/Arpc2/Arpc3/Arpc4/Arpc5/Arpc5l/Capza2/Capzb/Cfl1/Coro1a/Cotl1/Dbnl/Msrb1/Pfn1/Pycard/Rac1/Rhoa/Tmsb10/Tmsb4x/Twf2	20
GO:0030307	positive regulation of cell growth	20/1551	209/23012	0.0720142	0.361241	0.312453	Cdc42/Cfl1/Dbnl/Ddx39b/Derl2/Dnph1/Eif2b2/Exosc4/Fdps/Fxn/Hnrnpk/Parp2/Pin1/Psmd10/Rhoa/Rpl4/Sh3glb1/Slc25a4/Sphk1/Twf2	20
GO:0051648	vesicle localization	20/1551	212/23012	0.080573	0.391072	0.338255	Ap3s1/Arf1/Bloc1s2/Chmp2a/Cops5/Ctbp1/Dctn2/Dtnbp1/Nde1/Pdcd6/Sar1b/Snf8/Tmed9/Tpgs1/Trappc1/Trappc2l/Trappc3/Trappc4/Trappc5/Trappc6b	20
GO:0006006	glucose metabolic process	20/1551	224/23012	0.121367	0.523275	0.452603	Aldoa/Arpp19/Bad/Bckdk/Eno1/Gapdh/Got1/Gpi1/Hmgb1/Igfbp4/Ldha/Mdh1/Mdh2/Pfkl/Pgam1/Pgk1/Pgp/Pkm/Slc25a11/Tpi1	20
GO:0072330	monocarboxylic acid biosynthetic process	20/1551	225/23012	0.125244	0.537179	0.464629	Acadl/Anxa1/Eif6/Elovl1/Gatm/Gstp1/Hacd1/Hacd2/Hsd17b10/Ldha/Ldhb/Mecr/Mif/Ndufab1/Park7/Pex2/Pkm/Ptges3/Sphk1/Tecr	20
GO:1901617	organic hydroxy compound biosynthetic process	20/1551	248/23012	0.23351	0.758561	0.656113	Akr1b1/Aldh2/Asah1/Cyb5r3/Ddt/Dhfr/Ebp/Fdps/Got1/Hsd17b10/Isyna1/Ldha/Ldhb/Park7/Pcbd2/Pex2/Pgp/Scp2/Sphk1/Sptssa	20
GO:0051348	negative regulation of transferase activity	20/1551	258/23012	0.290318	0.843403	0.729496	Actb/Bag2/Banf1/Cd300a/Cdk5rap3/Cdkn2c/Dnaja1/Dtnbp1/Fbxo5/Gstp1/Npm1/Park7/Pkig/Pnkp/Ppia/Prdx3/Pycard/Rpl11/Rpl23/Rps7	20
GO:0031668	cellular response to extracellular stimulus	20/1551	269/23012	0.357393	0.941801	0.814605	Asns/Comt/Dctpp1/Dnajc15/Eif2s1/Fbxo22/Gabarap/Gabarapl2/Higd1a/Jun/Lamtor1/Ldha/Map1lc3b/Plin2/Ralb/Rheb/Rraga/Seh1l/Sh3glb1/Snw1	20
GO:0032259	methylation	20/1551	275/23012	0.395257	0.981388	0.848845	Comt/Comtd1/Emg1/Fbl/Gnas/Hnmt/Hsd17b10/Larp7/Mettl23/Mettl9/Mgmt/Ndufaf7/Nelfe/Nsun2/Pcmt1/Smyd2/Snrpb/Snrpd3/Trmt112/Tyms	20
GO:0031348	negative regulation of defense response	20/1551	329/23012	0.716284	1	0.864943	Aurkb/Banf1/C1qbp/Eif4e2/Fgl2/Gfer/Gps2/Gpx1/Gstp1/Hspa8/Lyar/Ndfip1/Otulin/Pbk/Pcbp2/Ppp6c/Psma1/Psmb4/Rps19/Tnfaip8l2	20
GO:0002366	leukocyte activation involved in immune response	20/1551	331/23012	0.726083	1	0.864943	Anxa1/Cd300a/Cd81/Coro1a/Ercc1/Exosc3/Fcer1g/Fgl2/Hmgb1/Hspd1/Lamp1/Lat2/Lbp/Lgals1/Ndfip1/Pycard/Rps6/Spi1/Tyrobp/Vamp8	20
GO:0002263	cell activation involved in immune response	20/1551	335/23012	0.74505	1	0.864943	Anxa1/Cd300a/Cd81/Coro1a/Ercc1/Exosc3/Fcer1g/Fgl2/Hmgb1/Hspd1/Lamp1/Lat2/Lbp/Lgals1/Ndfip1/Pycard/Rps6/Spi1/Tyrobp/Vamp8	20
GO:0051321	meiotic cell cycle	20/1551	335/23012	0.74505	1	0.864943	Actr3/Atrx/BC005624/Birc5/Bub3/Ccnb2/Ccne1/Fbxo5/Mns1/Nsun2/Psmc3ip/Psmd13/Rad51/Rad51ap1/Rbm7/Syce2/Trip13/Tubg1/Ubb/Ube2b	20
GO:0030217	T cell differentiation	20/1551	337/23012	0.754214	1	0.864943	Actb/Actl6a/Adrm1/Anxa1/Bad/Fcer1g/Fgl2/H2-Aa/H2-DMa/Hmgb1/Il7r/Kdelr1/Prdx2/Prelid1/Rhoa/Rpl22/Rps6/Smarce1/Spi1/Tespa1	20
GO:0045860	positive regulation of protein kinase activity	20/1551	363/23012	0.853712	1	0.864943	Camk1/Ccnd3/Cd300a/Erp29/Higd1a/Hras/Hsp90ab1/Jtb/Map2k2/Mif/Npm1/Pdcd10/Phb2/Pih1d1/Ppia/Psmd10/Ralb/Rap1a/Rhoa/Rps3	20
GO:0042060	wound healing	20/1551	370/23012	0.874452	1	0.864943	Actg1/Anxa1/Anxa5/Chmp2a/Cldn13/Cnn2/Dtnbp1/F13a1/Fcer1g/Fundc2/Gnas/Gpx1/Hmgb1/Hras/Naca/Pdcd10/Ppia/Prdx2/Tspan8/Vkorc1	20
GO:0042326	negative regulation of phosphorylation	20/1551	371/23012	0.877219	1	0.864943	Actb/Bag1/Bax/Cd300a/Cdk5rap3/Cdkn2c/Dnaja1/Dtnbp1/Dynll1/Gstp1/Jun/Npm1/Park7/Pbk/Pebp1/Pkig/Ppia/Prdx3/Pycard/Tmed2	20
GO:0002460	adaptive immune response based on somatic recombination of immune receptors built from immunoglobulin superfamily domains	20/1551	420/23012	0.963715	1	0.864943	Anxa1/C1qbp/Cd81/Crlf2/Ctsc/Ctsh/Ercc1/Exosc3/Fcer1g/Fgl2/H2-Ab1/H2-DMa/Hmgb1/Hprt1/Hras/Hspd1/Il7r/Kdelr1/Ndfip1/Stx7	20
GO:0015711	organic anion transport	20/1551	436/23012	0.976822	1	0.864943	Anxa1/Arl6ip5/Atp5pf/Dtnbp1/Fis1/Mif/Mpc1/Mpc2/Pla2g12a/Plin2/Slc25a11/Slc25a17/Slc25a21/Slc25a39/Slc25a4/Slc25a5/Slc38a5/Stard10/Tspo2/Ucp2	20
GO:0050767	regulation of neurogenesis	20/1551	493/23012	0.996059	1	0.864943	Actr3/Bag1/Dbnl/Dnajb11/Eif2b2/Fxn/Hdac1/Id1/Idh2/Map2k2/Ppp1cc/Rheb/Rpl4/Serpinf1/Sh3glb1/Snw1/Tspo/Twf2/Vim/Ywhah	20
GO:0060261	positive regulation of transcription initiation by RNA polymerase II	19/1551	68/23012	6.89307e-08	3.15358e-06	2.72767e-06	Taf9/Ercc1/Gtf2a2/Med10/Med19/Med21/Med28/Med29/Med31/Med4/Med7/Med8/Med9/Psmc6/Sub1/Taf10/Taf11/Taf12/Znhit1	19
GO:2000573	positive regulation of DNA biosynthetic process	19/1551	76/23012	4.68281e-07	1.73968e-05	1.50472e-05	Aurkb/Cct2/Cct3/Cct4/Cct5/Cct7/Cct8/Ddx39b/Dkc1/Dscc1/Gfer/Npm1/Pnkp/Ptges3/Rfc2/Rfc3/Rfc4/Rfc5/Tcp1	19
GO:0032204	regulation of telomere maintenance	19/1551	96/23012	1.88751e-05	0.000459419	0.000397371	Actl6a/Atrx/Aurkb/Cct2/Cct3/Cct4/Cct5/Cct7/Cct8/Dkc1/Ercc1/Hnrnpd/Ino80e/Nabp2/Pnkp/Ruvbl1/Ruvbl2/Tcp1/Ten1	19
GO:0051702	biological process involved in interaction with symbiont	19/1551	114/23012	0.000213735	0.00373169	0.0032277	Cdc42/Cfl1/Ddx56/Eef1a1/Gapdh/Gpx1/Hdac1/Hspa8/Hspd1/Jun/Ppib/Psmc3/Rab9/Romo1/Sap30/Snw1/Taf11/Trem3/Vapa	19
GO:0051028	mRNA transport	19/1551	116/23012	0.000269317	0.00446543	0.00386234	Alyref/Cetn3/Ddx39b/Eif4a3/Eny2/Magoh/Magohb/Ncbp2/Nsun2/Nup37/Nup43/Nxt1/Rbm8a/Sarnp/Seh1l/Slbp/Srsf3/Srsf7/Thoc3	19
GO:0008033	tRNA processing	19/1551	124/23012	0.000636969	0.00906993	0.00784497	Qng1/Ddx1/Dus1l/Hsd17b10/Kti12/Lage3/Lsm6/Nsun2/Osgep/Pop5/Pop7/Pusl1/Rpp21/Rpp25l/Rpp30/Rtcb/Ssb/Trmt112/Zbtb8os	19
GO:0072329	monocarboxylic acid catabolic process	19/1551	138/23012	0.00232192	0.0263738	0.0228118	Acaa2/Acadl/Acads/Acat1/Akr1a1/Dbi/Decr1/Echs1/Eci2/Etfb/Hadhb/Hexa/Hsd17b10/Ldha/Nudt19/Pex2/Phyh/Scp2/Slc25a17	19
GO:1903313	positive regulation of mRNA metabolic process	19/1551	144/23012	0.00376577	0.0390076	0.0337394	Cirbp/Clns1a/Dazap1/Dcps/Eif4a3/Exosc3/Exosc5/Exosc7/Exosc8/Hnrnpd/Hspa8/Lsm1/Polr2g/Prdx6/Rbm3/Rbmxl1/Slirp/Snw1/Ybx1	19
GO:0001824	blastocyst development	19/1551	163/23012	0.0138523	0.110313	0.0954144	Actl6a/Asf1b/Bnip2/Dad1/Emg1/Med21/Nasp/Ndufa2/Ppp1cc/Psmc3/Psmc4/Ptpn18/Rpl13/Rpl7l1/Rrm2/Sf3b6/Ube2a/Wdr74/Zpr1	19
GO:2001235	positive regulation of apoptotic signaling pathway	19/1551	177/23012	0.0300665	0.196979	0.170375	Bad/Bax/Bcap31/Ctsc/Ctsh/Eef1e1/Faf1/Fis1/Mtch2/Park7/Ppp1ca/Prkra/Pycard/Rpl11/Rpl26/Rps3/Rps7/Sh3glb1/Ubb	19
GO:0050792	regulation of viral process	19/1551	186/23012	0.0462125	0.264891	0.229115	Banf1/Bsg/Bst2/Csnk2b/Dynlt1f/Hmgb1/Ifitm1/Ifitm2/Ifitm3/Larp7/Lgals1/Pfn1/Ppia/Ppid/Ppie/Ppih/Rad23a/Slpi/Snx3	19
GO:1903531	negative regulation of secretion by cell	19/1551	188/23012	0.050514	0.282981	0.244763	Anxa1/Anxa5/Atp5pf/Cd300a/Eny2/Erp29/Gnai2/Idh2/Jagn1/Ndufaf2/Pfkl/Pnkd/Psmd9/Ptpmt1/Rap1a/Spi1/Tspo/Ucp2/Vamp8	19
GO:0009749	response to glucose	19/1551	206/23012	0.102357	0.46238	0.399933	Bad/Birc5/Dynll1/Eif2b1/Eif2b2/Eny2/Gpx1/Hmgn3/Jagn1/Khk/Mpc2/Ndufaf2/Oxct1/Pfkl/Pih1d1/Ptpmt1/Rac1/Sri/Ucp2	19
GO:0009746	response to hexose	19/1551	209/23012	0.113414	0.503032	0.435094	Bad/Birc5/Dynll1/Eif2b1/Eif2b2/Eny2/Gpx1/Hmgn3/Jagn1/Khk/Mpc2/Ndufaf2/Oxct1/Pfkl/Pih1d1/Ptpmt1/Rac1/Sri/Ucp2	19
GO:0034284	response to monosaccharide	19/1551	210/23012	0.117256	0.51065	0.441683	Bad/Birc5/Dynll1/Eif2b1/Eif2b2/Eny2/Gpx1/Hmgn3/Jagn1/Khk/Mpc2/Ndufaf2/Oxct1/Pfkl/Pih1d1/Ptpmt1/Rac1/Sri/Ucp2	19
GO:0051048	negative regulation of secretion	19/1551	210/23012	0.117256	0.51065	0.441683	Anxa1/Anxa5/Atp5pf/Cd300a/Eny2/Erp29/Gnai2/Idh2/Jagn1/Ndufaf2/Pfkl/Pnkd/Psmd9/Ptpmt1/Rap1a/Spi1/Tspo/Ucp2/Vamp8	19
GO:1902107	positive regulation of leukocyte differentiation	19/1551	212/23012	0.125172	0.537179	0.464629	Actb/Actl6a/Anxa1/Bad/Car2/Ccl3/Gfi1b/Gnas/H2-Aa/H2-DMa/Hmgb1/Il7r/Jun/Ninj1/Rhoa/Smarce1/Spi1/Tespa1/Tyrobp	19
GO:1903708	positive regulation of hemopoiesis	19/1551	212/23012	0.125172	0.537179	0.464629	Actb/Actl6a/Anxa1/Bad/Car2/Ccl3/Gfi1b/Gnas/H2-Aa/H2-DMa/Hmgb1/Il7r/Jun/Ninj1/Rhoa/Smarce1/Spi1/Tespa1/Tyrobp	19
GO:0016051	carbohydrate biosynthetic process	19/1551	215/23012	0.137626	0.573849	0.496347	Akr1a1/Akr1b1/Arpp19/Eno1/Gapdh/Got1/Gpi1/Gsto1/Mdh1/Mdh2/Mpdu1/Nans/Pgam1/Pgk1/Pgp/Ppp1ca/Ptges3/Slc25a11/Tpi1	19
GO:0050796	regulation of insulin secretion	19/1551	221/23012	0.164577	0.616596	0.533321	Bad/Birc5/Dynll1/Eny2/Gnas/Hmgn3/Jagn1/Mpc2/Ndufaf2/Oxct1/Pfkl/Psmd9/Ptpmt1/Rac1/Sirt3/Sri/Tm7sf3/Ucp2/Uqcc2	19
GO:0008361	regulation of cell size	19/1551	223/23012	0.174147	0.63738	0.551297	Actr3/Cdk4/Cfl1/Clns1a/Dbnl/E2f4/Eif2b2/Fxn/Hsp90ab1/Il7r/Kcnn4/Lamtor4/Lamtor5/Npm1/Rac1/Rhoa/Rpl4/Twf2/Vpreb1a	19
GO:0009743	response to carbohydrate	19/1551	225/23012	0.184001	0.66234	0.572887	Bad/Birc5/Dynll1/Eif2b1/Eif2b2/Eny2/Gpx1/Hmgn3/Jagn1/Khk/Mpc2/Ndufaf2/Oxct1/Pfkl/Pih1d1/Ptpmt1/Rac1/Sri/Ucp2	19
GO:0032984	protein-containing complex disassembly	19/1551	248/23012	0.314595	0.887221	0.767396	Arpc2/Calm1/Capza2/Capzb/Cfl1/Chmp2a/Dstn/Eif5a/Hspa8/Map1lc3b/Napa/Rhoa/Rpl23/Smarce1/Smn1/Stmn1/Twf2/Vamp8/Zfand1	19
GO:0042180	cellular ketone metabolic process	19/1551	255/23012	0.358969	0.94545	0.817761	Acadl/Akr1a1/Akr1b1/Aldoa/Anxa1/Comt/Coq7/Dbi/Eif6/Fh1/Glo1/Hagh/Hsd17b10/Ndufa9/Oxct1/Park7/Pnkd/Scp2/Vkorc1	19
GO:0031098	stress-activated protein kinase signaling cascade	19/1551	256/23012	0.365413	0.945601	0.817891	Akr1b1/Arl6ip5/Cdc42/Cops5/Dnaja1/Gps2/Gstp1/Hmgb1/Hras/Map2k2/Map4k1/Pbk/Pdcd10/Ppia/Prdx1/Pycard/Rhoa/Sphk1/Spi1	19
GO:0050870	positive regulation of T cell activation	19/1551	275/23012	0.489686	1	0.864943	Actb/Actl6a/Adk/Anxa1/Bad/Cd81/Coro1a/H2-Aa/H2-Ab1/H2-DMa/Hmgb1/Hspd1/Il7r/Lgals1/Pycard/Rhoa/Rps3/Smarce1/Tespa1	19
GO:0042593	glucose homeostasis	19/1551	300/23012	0.644566	1	0.864943	Bad/Birc5/Dynll1/Eny2/Gpi1/Gpx1/Hmgn3/Jagn1/Mpc2/Ndufaf2/Oxct1/Park7/Pih1d1/Ptpmt1/Rac1/Rps6/Rraga/Sri/Ucp2	19
GO:0033500	carbohydrate homeostasis	19/1551	301/23012	0.650281	1	0.864943	Bad/Birc5/Dynll1/Eny2/Gpi1/Gpx1/Hmgn3/Jagn1/Mpc2/Ndufaf2/Oxct1/Park7/Pih1d1/Ptpmt1/Rac1/Rps6/Rraga/Sri/Ucp2	19
GO:1903039	positive regulation of leukocyte cell-cell adhesion	19/1551	301/23012	0.650281	1	0.864943	Actb/Actl6a/Adk/Anxa1/Bad/Cd81/Coro1a/H2-Aa/H2-Ab1/H2-DMa/Hmgb1/Hspd1/Il7r/Lgals1/Pycard/Rhoa/Rps3/Smarce1/Tespa1	19
GO:0032409	regulation of transporter activity	19/1551	307/23012	0.683565	1	0.864943	1810037I17Rik/Actb/Calm1/Calm3/Cfl1/Fkbp1a/Fxyd5/Glrx/Gsto1/Ndfip1/Ndufa4/Park7/Phb2/S100a1/Slc25a4/Sri/Sumo1/Ywhae/Ywhah	19
GO:0045765	regulation of angiogenesis	19/1551	307/23012	0.683565	1	0.864943	Cd34/Ctsh/Egln1/Emc10/Hmgb1/Htatip2/Id1/Klf2/Mydgf/Ninj1/Pdcd10/Pdcd6/Pdcl3/Pgk1/Pkm/Rnh1/S100a1/Serpinf1/Sphk1	19
GO:1901342	regulation of vasculature development	19/1551	311/23012	0.704745	1	0.864943	Cd34/Ctsh/Egln1/Emc10/Hmgb1/Htatip2/Id1/Klf2/Mydgf/Ninj1/Pdcd10/Pdcd6/Pdcl3/Pgk1/Pkm/Rnh1/S100a1/Serpinf1/Sphk1	19
GO:0001818	negative regulation of cytokine production	19/1551	312/23012	0.709908	1	0.864943	Anxa1/Banf1/Bst2/C1qbp/Cd34/Cuedc2/Ddx56/Gstp1/Hmgb1/Klf2/Lbp/Ndfip1/Ppp1r11/Pycard/Rac1/Rbx1/Serpinb1a/Tspo/Tyrobp	19
GO:0070663	regulation of leukocyte proliferation	19/1551	312/23012	0.709908	1	0.864943	Adk/Anxa1/Cd300a/Cd81/Cebpb/Cnn2/Coro1a/Csf2ra/Gstp1/H2-Aa/Hmgb1/Lmo1/Lst1/Mif/Ndfip1/Pycard/Rps3/Tyrobp/Znhit1	19
GO:0002699	positive regulation of immune effector process	19/1551	316/23012	0.730021	1	0.864943	Anxa1/Cd300a/Cd81/Ddx1/Exosc3/Fcer1g/Gpi1/Hspd1/Lamp1/Lbp/Mif/Phb2/Pycard/Rap1a/Rps19/Spi1/Stx7/Tyrobp/Vamp8	19
GO:0016358	dendrite development	19/1551	326/23012	0.776399	1	0.864943	Actr3/Arf1/Arf4/Camk1/Cdc42/Cfl1/Dbnl/Dtnbp1/Dynlt1f/Hnrnpk/Hprt1/Id1/Llph/Lst1/Rac1/Rhoa/Sh3glb1/Trappc4/Ywhah	19
GO:0010631	epithelial cell migration	19/1551	327/23012	0.780725	1	0.864943	Anxa1/Atp5f1a/Atp5f1b/Bsg/Coro1a/Csnk2b/Ctsh/Emc10/Gpi1/Gpx1/Hmgb1/Jun/Pdcd10/Pdcd6/Pfn1/Ptp4a3/Rac1/Rhoa/Serpinf1	19
GO:0090132	epithelium migration	19/1551	329/23012	0.789204	1	0.864943	Anxa1/Atp5f1a/Atp5f1b/Bsg/Coro1a/Csnk2b/Ctsh/Emc10/Gpi1/Gpx1/Hmgb1/Jun/Pdcd10/Pdcd6/Pfn1/Ptp4a3/Rac1/Rhoa/Serpinf1	19
GO:0090130	tissue migration	19/1551	331/23012	0.797455	1	0.864943	Anxa1/Atp5f1a/Atp5f1b/Bsg/Coro1a/Csnk2b/Ctsh/Emc10/Gpi1/Gpx1/Hmgb1/Jun/Pdcd10/Pdcd6/Pfn1/Ptp4a3/Rac1/Rhoa/Serpinf1	19
GO:0031331	positive regulation of cellular catabolic process	19/1551	349/23012	0.861616	1	0.864943	Bax/Dcps/Endog/Exosc3/Exosc5/Exosc7/Exosc8/Hmgb1/Hnrnpd/Lsm1/Polr2g/Ralb/Sh3glb1/Slc25a4/Slc25a5/Svip/Tmem59/Vdac1/Ybx1	19
GO:0055074	calcium ion homeostasis	19/1551	349/23012	0.861616	1	0.864943	Bax/Bcap31/Calm1/Calm3/Coro1a/Dbi/Eif3e/Fis1/Fkbp1a/Ghitm/Gsto1/Immt/Smdt1/Sri/Stoml2/Tmco1/Tmem165/Ywhae/Znhit1	19
GO:0022409	positive regulation of cell-cell adhesion	19/1551	352/23012	0.870607	1	0.864943	Actb/Actl6a/Adk/Anxa1/Bad/Cd81/Coro1a/H2-Aa/H2-Ab1/H2-DMa/Hmgb1/Hspd1/Il7r/Lgals1/Pycard/Rhoa/Rps3/Smarce1/Tespa1	19
GO:0050890	cognition	19/1551	368/23012	0.911099	1	0.864943	Arf4/Arl6ip5/Comt/Dbi/Fen1/Gatm/Gm2a/Gnas/Grcc10/Ift20/Jun/Klk8/Mettl23/Ndufs4/Ntan1/Rp9/Serpinf1/Vdac1/Vdac3	19
GO:0019216	regulation of lipid metabolic process	19/1551	395/23012	0.955642	1	0.864943	Acadl/Anxa1/Arf1/Asah1/Dbi/Dnajc15/Dnajc19/Eif6/Fdps/Gps2/Ormdl2/Pex2/Phb2/Scp2/Sh3glb1/Sirt3/Sphk1/Stub1/Tspo	19
GO:0042063	gliogenesis	19/1551	396/23012	0.956831	1	0.864943	Actr3/Anxa1/Bag1/Ccl3/Cnp/Dbi/Eif2b1/Eif2b2/Hdac1/Hras/Idh2/Map2k2/Ndufs2/Phgdh/Ppp1cc/Rheb/Rhoa/Tspo/Vim	19
GO:0048638	regulation of developmental growth	19/1551	404/23012	0.965384	1	0.864943	Actr3/Cdk1/Cfl1/Dbnl/Ddx39b/Eif2b2/Fdps/Fxn/Gnas/Hnrnpk/Naca/Parp2/Pin1/Ppib/Rpl4/Sh3glb1/Slc25a4/Twf2/Ybx3	19
GO:0007264	small GTPase mediated signal transduction	19/1551	427/23012	0.982253	1	0.864943	Arhgdib/Bnip2/Brk1/Cdc42/Dbnl/Dynlt1f/Gabarap/Gdi2/Hras/Rab9/Rac1/Ralb/Rap1a/Rasgrp2/Rheb/Rhoa/Rsu1/Stmn1/Ywhaq	19
GO:1990542	mitochondrial transmembrane transport	18/1551	59/23012	3.38179e-08	1.62228e-06	1.40318e-06	Dnajc15/Dnajc19/Dnlz/Grpel1/Mrpl18/Pam16/Romo1/Slc25a39/Smdt1/Timm17a/Timm17b/Timm23/Timm50/Tomm20/Tomm40/Tomm7/Ucp2/Vdac1	18
GO:0051123	RNA polymerase II preinitiation complex assembly	18/1551	60/23012	4.52815e-08	2.15131e-06	1.86076e-06	Taf9/Gtf2a2/Gtf2b/Hmgb1/Med10/Med19/Med21/Med28/Med29/Med31/Med4/Med7/Med8/Med9/Psmc6/Taf10/Taf11/Taf12	18
GO:0070897	transcription preinitiation complex assembly	18/1551	66/23012	2.27378e-07	9.36228e-06	8.09784e-06	Taf9/Gtf2a2/Gtf2b/Hmgb1/Med10/Med19/Med21/Med28/Med29/Med31/Med4/Med7/Med8/Med9/Psmc6/Taf10/Taf11/Taf12	18
GO:0032206	positive regulation of telomere maintenance	18/1551	70/23012	5.94615e-07	2.16029e-05	1.86853e-05	Actl6a/Atrx/Aurkb/Cct2/Cct3/Cct4/Cct5/Cct7/Cct8/Dkc1/Ercc1/Hnrnpd/Ino80e/Nabp2/Pnkp/Ruvbl1/Ruvbl2/Tcp1	18
GO:0019080	viral gene expression	18/1551	76/23012	2.18008e-06	6.73235e-05	5.8231e-05	Denr/Eif3d/Eif3f/Eif3g/Gtf2b/Hdac1/Ifitm2/Ifitm3/Jun/Larp7/Mcts1/Pcbp2/Pfn1/Psmc3/Snw1/Spcs1/Ssb/Taf11	18
GO:0043648	dicarboxylic acid metabolic process	18/1551	94/23012	4.91924e-05	0.00103527	0.000895446	Aasdhppt/Ass1/Dhfr/Fh1/Gclm/Got1/Idh3a/Idh3b/Mdh1/Mdh2/Me2/Mrps36/Nit2/Oat/Phyh/Sdhb/Sucla2/Suclg1	18
GO:0007029	endoplasmic reticulum organization	18/1551	96/23012	6.56961e-05	0.00135252	0.00116985	Emc10/Emc2/Emc3/Emc4/Emc6/Emc7/Emc8/Jagn1/Rab18/Reep5/Sgta/Tmco1/Tmed2/Tmem147/Tmem33/Use1/Vapa/Wdr83os	18
GO:0042177	negative regulation of protein catabolic process	18/1551	117/23012	0.000832567	0.0112397	0.00972167	Taf9/Alad/Atraid/Cdk5rap3/Cst3/Ddrgk1/Eif3h/Gabarapl2/Hsp90ab1/Park7/Pbk/Pin1/Rpl11/Sgta/Snx3/Svip/Ubxn1/Usp14	18
GO:0030833	regulation of actin filament polymerization	18/1551	146/23012	0.00947828	0.0822728	0.0711613	Actr3/Arpc2/Arpc3/Arpc5/Arpc5l/Capza2/Capzb/Cfl1/Coro1a/Cotl1/Dbnl/Pfn1/Pycard/Rac1/Rhoa/Tmsb10/Tmsb4x/Twf2	18
GO:0034341	response to type II interferon	18/1551	148/23012	0.0108401	0.0909356	0.0786541	Actg1/Actr3/Bst2/Calm1/Ccl3/Ccl4/Cdc37/Cdc42/Gapdh/H2-Aa/H2-Ab1/Ifitm1/Ifitm2/Ifitm3/Rpl13a/Stx8/Vamp8/Vim	18
GO:0051783	regulation of nuclear division	18/1551	151/23012	0.0131696	0.106115	0.0917837	Anapc11/Anapc15/Aurkb/Birc5/Bub3/Cdc42/Cdca8/Fbxo5/Nsmce2/Pebp1/Psmg2/Rad51ap1/Spc24/Sphk1/Trip13/Tubg1/Ube2b/Ywhah	18
GO:0030218	erythrocyte differentiation	18/1551	155/23012	0.0168686	0.128623	0.111252	Atp5if1/Cdk5rap3/Gfi1b/Hscb/Klf1/Klf2/Lmo2/Lyar/Rhag/Rhd/Rps14/Rps19/Rps6/Slc25a5/Smap1/Spi1/Tmem14c/Tspo2	18
GO:0009411	response to UV	18/1551	157/23012	0.0189974	0.141578	0.122457	Aurkb/Bax/Cirbp/Eif2s1/Ercc1/Gpx1/Npm1/Pbk/Ppid/Rbx1/Rpain/Rpl26/Ruvbl2/Sdf4/Tipin/Triap1/Ube2a/Ube2b	18
GO:0031333	negative regulation of protein-containing complex assembly	18/1551	157/23012	0.0189974	0.141578	0.122457	Arpc2/Capza2/Capzb/Cdc42/Cfl1/Dnajc15/Eif4ebp1/Fkbp4/Hmgb1/Hspa8/Pfn1/Rpl13a/Stmn1/Svip/Tmsb10/Tmsb4x/Twf2/Vdac2	18
GO:0071478	cellular response to radiation	18/1551	177/23012	0.0531378	0.288838	0.249829	Aurkb/Bax/Eef1d/Eif2s1/Ercc1/Gtf2h5/Hras/Mtch2/Npm1/Pbk/Ppid/Rad51/Rad51ap1/Rbx1/Rpl26/Ruvbl2/Swi5/Triap1	18
GO:1902904	negative regulation of supramolecular fiber organization	18/1551	178/23012	0.0555591	0.299692	0.259216	Arpc2/Capza2/Capzb/Cfl1/Coro1a/Fkbp4/Gmfg/Hspa8/Pfdn1/Pfdn2/Pfdn4/Pfdn5/Pfdn6/Pfn1/Stmn1/Tmsb10/Tmsb4x/Twf2	18
GO:0043487	regulation of RNA stability	18/1551	182/23012	0.0660119	0.334528	0.289348	Cirbp/Dcps/Dkc1/Elavl1/Exosc3/Exosc5/Exosc7/Exosc8/Hnrnpd/Lsm1/Npm1/Nsun2/Phax/Polr2g/Taf15/Vim/Ybx1/Zcchc17	18
GO:0061013	regulation of mRNA catabolic process	18/1551	184/23012	0.0717098	0.360445	0.311765	Cirbp/Dcps/Eif4a3/Elavl1/Exosc3/Exosc5/Exosc7/Exosc8/Hnrnpab/Hnrnpd/Lsm1/Magoh/Npm1/Polr2g/Rbm8a/Taf15/Vim/Ybx1	18
GO:0000910	cytokinesis	18/1551	187/23012	0.0808602	0.391696	0.338795	Actr3/Arf1/Aurkb/Birc5/Calm1/Calm3/Cdc42/Cdca8/Cenpv/Cfl1/Chmp2a/Dctn3/Dstn/Jtb/Pin1/Rhoa/Sh3glb1/Stmn1	18
GO:0042770	signal transduction in response to DNA damage	18/1551	187/23012	0.0808602	0.391696	0.338795	Atrx/Cdk1/Cdk5rap3/Cops3/Ddx39b/Eef1e1/Mif/Npm1/Psmd10/Rad51/Rnaseh2b/Rpl26/Rps27l/Smyd2/Syf2/Tipin/Triap1/Znhit1	18
GO:0051260	protein homooligomerization	18/1551	189/23012	0.0873686	0.416687	0.360411	Alad/Alox5ap/Apip/Cby1/Chmp2a/Elavl1/Hprt1/Hsd17b10/Mif/Ninj1/Pkm/Pycard/Sgta/Sod2/Ssbp1/Tifa/Tk1/Tmem70	18
GO:0051650	establishment of vesicle localization	18/1551	191/23012	0.0942068	0.435839	0.376976	Ap3s1/Arf1/Bloc1s2/Chmp2a/Cops5/Dctn2/Dtnbp1/Nde1/Pdcd6/Sar1b/Snf8/Tmed9/Trappc1/Trappc2l/Trappc3/Trappc4/Trappc5/Trappc6b	18
GO:0042594	response to starvation	18/1551	207/23012	0.160791	0.616596	0.533321	Asns/Comt/Dnajc15/Eif2b1/Eif2s1/Eif4ebp1/Fbxo22/Gabarap/Gabarapl2/Higd1a/Jun/Map1lc3b/Pex2/Plin2/Ralb/Rraga/Seh1l/Sh3glb1	18
GO:0120032	regulation of plasma membrane bounded cell projection assembly	18/1551	212/23012	0.185771	0.667073	0.576981	Actr3/Arf4/Arpc2/Atg3/Brk1/Capzb/Cdc42/Cfl1/Dynll1/Gdi2/Hras/Ift20/Mien1/Mns1/Pfn1/Ppp1r35/Rac1/Twf2	18
GO:0031334	positive regulation of protein-containing complex assembly	18/1551	213/23012	0.190988	0.669932	0.579453	Stmp1/Actr3/Arl2/Arpc2/Bax/Brk1/Drg1/Faf1/Park7/Pfn1/Psmc6/Pycard/Rac1/Rhoa/Rps3/Sh3glb1/Stub1/Sumo1	18
GO:0060491	regulation of cell projection assembly	18/1551	215/23012	0.201636	0.694275	0.600508	Actr3/Arf4/Arpc2/Atg3/Brk1/Capzb/Cdc42/Cfl1/Dynll1/Gdi2/Hras/Ift20/Mien1/Mns1/Pfn1/Ppp1r35/Rac1/Twf2	18
GO:0045619	regulation of lymphocyte differentiation	18/1551	223/23012	0.246868	0.775445	0.670716	Actb/Actl6a/Adrm1/Anxa1/Bad/Fgl2/H2-Aa/H2-DMa/Hmgb1/Hmgb3/Il7r/Ndfip1/Prdx2/Prelid1/Rhoa/Smarce1/Spi1/Tespa1	18
GO:0040029	epigenetic regulation of gene expression	18/1551	229/23012	0.283224	0.833477	0.72091	Atrx/Cenpv/Dpy30/Eif1/Gnas/Gpx1/H3f3a/H3f3b/Hat1/Hdac1/Hmgb1/Klf2/Mbd2/Mettl23/Pole3/Spi1/Trmt112/Znhit1	18
GO:0031669	cellular response to nutrient levels	18/1551	237/23012	0.334223	0.913797	0.790382	Asns/Comt/Dnajc15/Eif2s1/Fbxo22/Gabarap/Gabarapl2/Higd1a/Jun/Lamtor1/Map1lc3b/Plin2/Ralb/Rheb/Rraga/Seh1l/Sh3glb1/Snw1	18
GO:0045930	negative regulation of mitotic cell cycle	18/1551	242/23012	0.367167	0.945601	0.817891	Anapc15/Aurkb/Birc5/Bub3/Cdca8/Cdk1/Cdk5rap3/Fbxo5/Nabp2/Psmg2/Rpl24/Rpl26/Rps27l/Rps6/Spc24/Syf2/Tipin/Trip13	18
GO:0042098	T cell proliferation	18/1551	269/23012	0.547809	1	0.864943	Adk/Anxa1/Bax/Ccnd3/Cd81/Cebpb/Coro1a/Ctps1/Fkbp1a/H2-Aa/Hmgb1/Lmo1/Ndfip1/Prdx2/Pycard/Rps3/Rps6/Znhit1	18
GO:0022898	regulation of transmembrane transporter activity	18/1551	294/23012	0.697892	1	0.864943	1810037I17Rik/Actb/Calm1/Calm3/Cfl1/Fkbp1a/Fxyd5/Glrx/Gsto1/Ndufa4/Park7/Phb2/S100a1/Slc25a4/Sri/Sumo1/Ywhae/Ywhah	18
GO:0006874	intracellular calcium ion homeostasis	18/1551	323/23012	0.829633	1	0.864943	Bax/Bcap31/Calm1/Calm3/Coro1a/Dbi/Eif3e/Fis1/Fkbp1a/Ghitm/Gsto1/Immt/Smdt1/Sri/Stoml2/Tmco1/Tmem165/Ywhae	18
GO:0001933	negative regulation of protein phosphorylation	18/1551	341/23012	0.886746	1	0.864943	Actb/Bag1/Bax/Cd300a/Cdk5rap3/Cdkn2c/Dnaja1/Dtnbp1/Gstp1/Jun/Npm1/Park7/Pbk/Pebp1/Pkig/Ppia/Pycard/Tmed2	18
GO:0043087	regulation of GTPase activity	18/1551	345/23012	0.897104	1	0.864943	Arl2/Ccl3/Ccl4/Dynlt1f/Eif2b1/Eif2s1/Gnas/Hras/Pin1/Pycard/Rap1a/Rasgrp2/Rgs10/Rsu1/Stmn1/Tmed2/Trappc6b/Zc3h15	18
GO:0061458	reproductive system development	18/1551	347/23012	0.90199	1	0.864943	Adrm1/Anxa1/Atrx/Bax/Cebpb/Dnajc19/Eif2b2/Eif2s2/Ercc1/Fkbp4/H3f3b/Hnrnpk/Ndufs6/Prdx4/Rac1/Serpinf1/Ubb/Ybx3	18
GO:1901653	cellular response to peptide	18/1551	347/23012	0.90199	1	0.864943	Adrm1/Anxa5/Car2/Cfl1/Eif4ebp1/Fis1/Gnai2/Gnas/Hnrnpk/Hras/Pkm/Rab8a/Rac1/Rpl23/Snx6/Srsf3/Uchl3/Vim	18
GO:0070588	calcium ion transmembrane transport	18/1551	350/23012	0.908964	1	0.864943	1810037I17Rik/Bax/Calm1/Calm3/Coro1a/Dbi/Fkbp1a/Ghitm/Gsto1/S100a1/Smdt1/Sri/Sumo1/Tmco1/Tmem165/Tspan13/Vdac1/Ywhae	18
GO:0070371	ERK1 and ERK2 cascade	18/1551	362/23012	0.93291	1	0.864943	Apip/Atp6v0c/Ccl3/Ccl4/Ctsh/Gnai2/Gstp1/Hmgb1/Hras/Jun/Map2k2/Mif/Nelfe/Phb2/Pin1/Pycard/Rap1a/Sirt3	18
GO:0007517	muscle organ development	18/1551	380/23012	0.958757	1	0.864943	Btbd1/Dtnbp1/Egln1/Fbxo22/Fkbp1a/Gpx1/Hmg20b/Myl6/Naca/Psma6/Ptcd2/Rhoa/Sap30/Sin3b/Snw1/Uqcc2/Vamp5/Ybx3	18
GO:0032496	response to lipopolysaccharide	18/1551	383/23012	0.962092	1	0.864943	Adh5/Cd14/Cdk4/Cebpb/Gstp1/Hadhb/Hmgb1/Lbp/Mif/Prdx2/Prdx3/Pycard/Rhoa/Rpl13a/Slpi/Spi1/Vim/Wfdc21	18
GO:0021700	developmental maturation	18/1551	387/23012	0.966169	1	0.864943	Akr1b1/Atp6v0d1/Atp6v1d/Atp6v1e1/Atp6v1f/Atp6v1g1/Ebp/Fbxo5/H3f3a/Hnrnpk/Klf1/Klf2/Nsun2/Pebp1/Pfn1/Rac1/Rhoa/Trip13	18
GO:0042742	defense response to bacterium	18/1551	401/23012	0.977557	1	0.864943	Cebpb/Fau/Fcer1g/Hp/Il7r/Lbp/Lyz2/Ppp1r11/Pycard/Romo1/Rpl30/Rpl39/Rps19/Seh1l/Slpi/Trem3/Wfdc17/Wfdc21	18
GO:0002237	response to molecule of bacterial origin	18/1551	403/23012	0.978867	1	0.864943	Adh5/Cd14/Cdk4/Cebpb/Gstp1/Hadhb/Hmgb1/Lbp/Mif/Prdx2/Prdx3/Pycard/Rhoa/Rpl13a/Slpi/Spi1/Vim/Wfdc21	18
GO:0000387	spliceosomal snRNP assembly	17/1551	34/23012	8.70536e-12	6.14474e-10	5.31485e-10	Clns1a/Gemin2/Gemin6/Gemin7/Lsm2/Lsm4/Prpf31/Smn1/Snrpb/Snrpc/Snrpd1/Snrpd2/Snrpd3/Snrpe/Snrpf/Snrpg/Strap	17
GO:0044743	protein transmembrane import into intracellular organelle	17/1551	38/23012	8.28336e-11	5.31534e-09	4.59746e-09	Aifm1/Chchd4/Dnajc15/Dnajc19/Dnlz/Grpel1/Hspd1/Pam16/Pex2/Romo1/Timm17a/Timm17b/Timm23/Timm50/Tomm20/Tomm40/Tomm7	17
GO:0001836	release of cytochrome c from mitochondria	17/1551	67/23012	1.48956e-06	4.84206e-05	4.1881e-05	Bad/Bax/Fam162a/Fis1/Fxn/Ghitm/Gpx1/Higd1a/Jun/Parl/Pdcd5/Prelid1/Psmd10/Pycard/Sod2/Timm50/Triap1	17
GO:1903051	negative regulation of proteolysis involved in protein catabolic process	17/1551	72/23012	4.34272e-06	0.000124753	0.000107904	Taf9/Alad/Csnk2a2/Ddrgk1/Eif3h/Gabarapl2/Hsp90ab1/Park7/Pbk/Pdcl3/Rpl11/Rpl23/Rps7/Sgta/Svip/Ubxn1/Usp14	17
GO:0006405	RNA export from nucleus	17/1551	89/23012	8.15654e-05	0.0016338	0.00141314	Alyref/Ddx39b/Eif4a3/Eny2/Magoh/Magohb/Ncbp2/Npm1/Nsun2/Nxt1/Phax/Rae1/Rbm8a/Sarnp/Srsf3/Ssb/Thoc3	17
GO:0031123	RNA 3'-end processing	17/1551	98/23012	0.000276832	0.00454428	0.00393054	Dkc1/Eri3/Exosc3/Exosc4/Exosc5/Exosc7/Exosc8/Fbl/Hsd17b10/Larp7/Ncbp2/Nudt21/Polr2d/Rps21/Slbp/Ssb/Ssu72	17
GO:0006368	transcription elongation by RNA polymerase II	17/1551	99/23012	0.00031357	0.00503502	0.004355	Adrm1/Elof1/Gtf2f1/Med10/Med19/Med21/Med28/Med29/Med31/Med4/Med7/Med8/Med9/Ncbp2/Nelfe/Polr2i/Supt4a	17
GO:2001243	negative regulation of intrinsic apoptotic signaling pathway	17/1551	111/23012	0.00120654	0.0151693	0.0131206	Bcl2l12/Dnaja1/Eno1/Gpx1/Hdac1/Mif/Ndufa13/Ndufs3/Park7/Parl/Ppia/Sh3glb1/Sod2/Tpt1/Triap1/Vdac2/Ybx3	17
GO:0034502	protein localization to chromosome	17/1551	113/23012	0.00147471	0.0181258	0.0156778	Atrx/Aurkb/Bub3/Cct2/Cct3/Cct4/Cct5/Cct7/Cct8/Cdk1/Cenpq/Dkc1/Nabp2/Ruvbl2/Spi1/Tcp1/Vrk1	17
GO:0031398	positive regulation of protein ubiquitination	17/1551	117/23012	0.0021636	0.0249775	0.0216041	Birc5/Cdk5rap3/Commd1/Gabarap/Ndfip1/Npm1/Pdcd6/Pin1/Psmd10/Rbx1/Rps2/Sphk1/Stub1/Ubb/Ube2l3/Ube2n/Ube2v2	17
GO:0019079	viral genome replication	17/1551	124/23012	0.00401113	0.0412895	0.0357131	Banf1/Bst2/Ddx56/Eef1a1/Hspa8/Ifitm1/Ifitm2/Ifitm3/Pcbp2/Ppia/Ppib/Ppid/Ppie/Ppih/Rad23a/Slpi/Vapa	17
GO:0051983	regulation of chromosome segregation	17/1551	131/23012	0.00699602	0.0643712	0.0556774	Actb/Actl6a/Anapc11/Anapc15/Aurkb/BC005624/Birc5/Bub3/Cdca8/Cdk1/Csnk2a2/Fbxo5/Nsmce2/Psmg2/Smarce1/Spc24/Trip13	17
GO:1903052	positive regulation of proteolysis involved in protein catabolic process	17/1551	132/23012	0.00754021	0.0687384	0.0594548	Atp5if1/Bag2/Bcap31/Ctsc/Dda1/Ddrgk1/Fbxo22/Gabarap/Hspa1a/Psmd10/Rad23a/Rbx1/Sgta/Stub1/Sumo1/Sumo2/Ube2v2	17
GO:0007093	mitotic cell cycle checkpoint signaling	17/1551	150/23012	0.0245223	0.170895	0.147815	Anapc15/Aurkb/Birc5/Bub3/Cdca8/Cdk1/Cdk5rap3/Nabp2/Psmg2/Rpl24/Rpl26/Rps27l/Rps6/Spc24/Syf2/Tipin/Trip13	17
GO:0009451	RNA modification	17/1551	156/23012	0.0341325	0.214293	0.185351	Qng1/Dkc1/Dnajb11/Dus1l/Emg1/Fbl/Gar1/Hnrnpab/Hsd17b10/Kti12/Larp7/Nhp2/Nop10/Nsun2/Osgep/Pusl1/Trmt112	17
GO:0043543	protein acylation	17/1551	159/23012	0.0398609	0.244055	0.211094	Actl6a/Taf9/Dek/Dscc1/Golga7/Gtf2b/Hat1/Meaf6/Naa10/Naa20/Park7/Ruvbl1/Ruvbl2/Sirt3/Sphk1/Taf10/Yeats4	17
GO:1902850	microtubule cytoskeleton organization involved in mitosis	17/1551	160/23012	0.0419163	0.246734	0.213411	Aurkb/Bccip/Birc5/Cdca8/Cdk1/Cenph/Chmp2a/Dctn2/Drg1/Hspa1a/Nde1/Nsfl1c/Nudc/Rae1/Rhoa/Stmn1/Tubg1	17
GO:0016570	histone modification	17/1551	165/23012	0.0533428	0.289634	0.250517	Actl6a/Taf9/Dek/Eny2/Hat1/Hdac1/Meaf6/Nelfe/Rbbp4/Ruvbl1/Ruvbl2/Smyd2/Taf10/Ube2a/Ube2b/Ube2n/Yeats4	17
GO:1901136	carbohydrate derivative catabolic process	17/1551	167/23012	0.0584706	0.313004	0.270731	Acat1/Cst3/Dctpp1/Dera/Dnph1/Dut/Fuca1/Gm2a/Gmpr2/Hexa/Hint1/Hprt1/Npl/Nt5c/Nudt19/Nudt9/Pycr3	17
GO:0043433	negative regulation of DNA-binding transcription factor activity	17/1551	169/23012	0.0639285	0.326313	0.282242	Cdk5rap3/Commd1/Commd6/Commd7/Egln1/Faf1/Id1/Otulin/Phb2/Prdx2/Psmd10/Pycard/Rpl11/Siva1/Spi1/Sri/Sumo1	17
GO:0050714	positive regulation of protein secretion	17/1551	186/23012	0.124323	0.535151	0.462875	Arf1/Bad/Bsg/Dynll1/Gnas/Ier3ip1/Kcnn4/Mpc2/Oxct1/Ppia/Ppid/Psmd9/Rac1/Sirt3/Sri/Tm7sf3/Vamp8	17
GO:0034612	response to tumor necrosis factor	17/1551	205/23012	0.221052	0.727176	0.628966	Actr3/Asah1/Ccl3/Ccl4/Cd14/Cfl1/Commd7/Endog/Gps2/Otulin/Pycard/Rps3/Rraga/Sphk1/Txndc17/Wfdc21/Ybx3	17
GO:1905475	regulation of protein localization to membrane	17/1551	210/23012	0.25094	0.783645	0.677808	Actb/Actr3/Arpc2/Cd81/Commd1/Cript/Fis1/Hras/Pdcd5/Rap1a/Rer1/Sh3glb1/Stx7/Stx8/Tmed2/Tmem59/Vamp8	17
GO:0019827	stem cell population maintenance	17/1551	214/23012	0.275921	0.819307	0.708654	Actb/Actl6a/Elavl1/Erdr1x/Hdac1/Lsm1/Med10/Med21/Med28/Med7/Rbbp4/Sap30/Sap30l/Smarce1/Spi1/Tpt1/Zfp706	17
GO:0098727	maintenance of cell number	17/1551	219/23012	0.308282	0.876421	0.758055	Actb/Actl6a/Elavl1/Erdr1x/Hdac1/Lsm1/Med10/Med21/Med28/Med7/Rbbp4/Sap30/Sap30l/Smarce1/Spi1/Tpt1/Zfp706	17
GO:0099111	microtubule-based transport	17/1551	221/23012	0.321526	0.89085	0.770535	Actr10/Ap3s1/Bloc1s2/Cdc42/Dpcd/Dtnbp1/Dynll1/Hsbp1/Hspa8/Ift20/Ift22/Ift27/Kxd1/Lamp1/Nde1/Ssna1/Ubb	17
GO:0006909	phagocytosis	17/1551	238/23012	0.438206	1	0.864943	Anxa1/Atg3/Cd300a/Cdc42/Cnn2/Coro1a/Fcer1g/Hmgb1/Lbp/Lyar/Ncf4/Pycard/Rac1/Rap1a/Snx3/Sphk1/Tyrobp	17
GO:0050777	negative regulation of immune response	17/1551	238/23012	0.438206	1	0.864943	Anxa1/Aurkb/Banf1/Cd300a/Eif4e2/Fgl2/Gfer/Gpx1/Il7r/Lyar/Ndfip1/Pcbp2/Ppp6c/Psma1/Psmb4/Rps19/Spi1	17
GO:1903046	meiotic cell cycle process	17/1551	238/23012	0.438206	1	0.864943	Actr3/Atrx/BC005624/Birc5/Ccnb2/Ccne1/Fbxo5/Nsun2/Psmc3ip/Psmd13/Rad51/Rad51ap1/Syce2/Trip13/Tubg1/Ubb/Ube2b	17
GO:0097191	extrinsic apoptotic signaling pathway	17/1551	242/23012	0.466018	1	0.864943	Bad/Bax/Bcl2l12/Bloc1s2/Faf1/Gabarap/Gclm/Gpx1/Gstp1/Ndufa13/Park7/Parp2/Ppp1ca/Prdx2/Pycard/Siva1/Spi1	17
GO:0002758	innate immune response-activating signaling pathway	17/1551	243/23012	0.472952	1	0.864943	Stmp1/C1qbp/Cd14/Cd300a/Clpb/Gps2/Hmgb1/Hspa8/Hspd1/Lbp/Ninj1/Otulin/Phb2/Pycard/Tifa/Tmem126a/Tyrobp	17
GO:0051403	stress-activated MAPK cascade	17/1551	243/23012	0.472952	1	0.864943	Arl6ip5/Cdc42/Cops5/Dnaja1/Gps2/Gstp1/Hmgb1/Hras/Map2k2/Map4k1/Pbk/Pdcd10/Ppia/Prdx1/Pycard/Sphk1/Spi1	17
GO:0032886	regulation of microtubule-based process	17/1551	265/23012	0.619395	1	0.864943	Anxa5/Arl2/Cfap20/Chmp2a/Drg1/Fkbp4/Hspa1a/Lamp1/Npm1/Nubp1/Ppp1r35/Rac1/Rae1/Rhoa/Rps3/Ska1/Stmn1	17
GO:0002573	myeloid leukocyte differentiation	17/1551	269/23012	0.644013	1	0.864943	Car2/Ccl3/Cd81/Cebpb/Clpb/Fcer1g/Gfi1b/Glo1/Gmpr2/Gnas/Jun/Ndfip1/Ninj1/Nme1/Spi1/Tyrobp/Ucp2	17
GO:0006898	receptor-mediated endocytosis	17/1551	273/23012	0.667808	1	0.864943	Ap2s1/Arf1/Atp5f1b/Ccdc32/Cd14/Cd300a/Cd81/Clta/Dtnbp1/Fcer1g/Hnrnpk/Ifitm3/Lrpap1/Ralb/Ramp1/Smap1/Snx17	17
GO:0002274	myeloid leukocyte activation	17/1551	276/23012	0.685078	1	0.864943	Anxa1/Cd300a/Crlf2/Ctsc/Fcer1g/Hmgb1/Hspd1/Jun/Jund/Lat2/Lbp/Prg3/Pycard/Sphk1/Spi1/Tyrobp/Vamp8	17
GO:0022604	regulation of cell morphogenesis	17/1551	277/23012	0.69072	1	0.864943	Actr3/Aldoa/Anxa1/Capzb/Ccl3/Cfdp1/Cfl1/Cldn13/Coro1a/Dbnl/Hnrnpk/Lst1/Myl12a/Myl12b/Rac1/S100a13/Sh3glb1	17
GO:0002218	activation of innate immune response	17/1551	280/23012	0.707297	1	0.864943	Stmp1/C1qbp/Cd14/Cd300a/Clpb/Gps2/Hmgb1/Hspa8/Hspd1/Lbp/Ninj1/Otulin/Phb2/Pycard/Tifa/Tmem126a/Tyrobp	17
GO:0051924	regulation of calcium ion transport	17/1551	295/23012	0.781882	1	0.864943	1810037I17Rik/Bax/Calm1/Calm3/Coro1a/Dbi/Fkbp1a/Gnai2/Gsto1/Rhoa/S100a1/Sri/Sumo1/Tspan13/Tspo/Vdac1/Ywhae	17
GO:0002703	regulation of leukocyte mediated immunity	17/1551	303/23012	0.815843	1	0.864943	Bst2/Cd300a/Cd81/Ddx1/Exosc3/Fcer1g/Gfer/Hmgb1/Hspd1/Il7r/Klrb1f/Lamp1/Ndfip1/Spi1/Stx7/Tyrobp/Vamp8	17
GO:0050807	regulation of synapse organization	17/1551	309/23012	0.838681	1	0.864943	Abhd17a/Actr3/Arf4/Camk1/Cdc42/Cfl1/Cript/Dbnl/Dtnbp1/Egln1/Hnrnpk/Hspa8/Klk8/Rheb/Rhoa/Tubb5/Ube2v2	17
GO:0050803	regulation of synapse structure or activity	17/1551	317/23012	0.865744	1	0.864943	Abhd17a/Actr3/Arf4/Camk1/Cdc42/Cfl1/Cript/Dbnl/Dtnbp1/Egln1/Hnrnpk/Hspa8/Klk8/Rheb/Rhoa/Tubb5/Ube2v2	17
GO:0030111	regulation of Wnt signaling pathway	17/1551	323/23012	0.883624	1	0.864943	2210016L21Rik/Atp6v0c/Cby1/Gid8/Hdac1/Ift20/Mbd2/Nxn/Otulin/Pfdn5/Pin1/Rps12/Ruvbl1/Ruvbl2/Snx3/Ubac2/Ube2b	17
GO:0048608	reproductive structure development	17/1551	343/23012	0.929921	1	0.864943	Adrm1/Anxa1/Atrx/Bax/Cebpb/Dnajc19/Eif2b2/Eif2s2/Ercc1/Fkbp4/H3f3b/Hnrnpk/Prdx4/Rac1/Serpinf1/Ubb/Ybx3	17
GO:1902074	response to salt	17/1551	343/23012	0.929921	1	0.864943	Alox5ap/Anxa5/Calm1/Calm3/Dhfr/Dntt/Gnai2/Hnrnpd/Impa2/Jun/Jund/CYTB/Mt1/Pdcd6/Rasgrp2/Rgs10/Tspo	17
GO:0051146	striated muscle cell differentiation	17/1551	345/23012	0.933554	1	0.864943	Actg1/Bnip2/Cacybp/Cby1/Cd81/Csrp2/Ddx39b/Fbxo22/Fdps/Gpx1/Hacd1/Ift20/Naca/Parp2/Pin1/Slc25a4/Ybx1	17
GO:0050878	regulation of body fluid levels	17/1551	349/23012	0.940344	1	0.864943	Akr1b1/Anxa5/Aprt/Dtnbp1/F13a1/Fcer1g/Fundc2/Gnai2/Gnas/Kcnn4/Map1lc3b/Nme1/Ppia/Prdx2/Tspan8/Vamp8/Vkorc1	17
GO:0046942	carboxylic acid transport	17/1551	362/23012	0.958471	1	0.864943	Anxa1/Arl6ip5/Atp5pf/Dtnbp1/Fis1/Mif/Mpc1/Mpc2/Pla2g12a/Plin2/Slc25a11/Slc25a17/Slc25a21/Slc38a5/Stard10/Tspo2/Ucp2	17
GO:0015849	organic acid transport	17/1551	364/23012	0.960783	1	0.864943	Anxa1/Arl6ip5/Atp5pf/Dtnbp1/Fis1/Mif/Mpc1/Mpc2/Pla2g12a/Plin2/Slc25a11/Slc25a17/Slc25a21/Slc38a5/Stard10/Tspo2/Ucp2	17
GO:0046486	glycerolipid metabolic process	17/1551	380/23012	0.97556	1	0.864943	Abhd16a/Agpat5/Dbi/Dnajc19/Dpm1/Dpm3/Gpx1/Impa2/Pgp/Phb2/Pigp/Pigx/Pigyl/Prdx6/Ptpmt1/Pyurf/Sh3glb1	17
GO:0051962	positive regulation of nervous system development	17/1551	390/23012	0.982042	1	0.864943	Actr3/Bag1/Dbnl/Eif2b2/Fxn/Hdac1/Map2k2/Ppp1cc/Rheb/Rpl4/Serpinf1/Sh3glb1/Snw1/Tspo/Twf2/Ube2v2/Vim	17
GO:0007178	transmembrane receptor protein serine/threonine kinase signaling pathway	17/1551	407/23012	0.989586	1	0.864943	Csnk2b/Got1/Hdac1/Hexa/Id1/Jun/Pin1/Rbbp4/Sap30/Sap30l/Snw1/Snx6/Spi1/Strap/Stub1/Sub1/Vim	17
GO:0030900	forebrain development	17/1551	424/23012	0.99411	1	0.864943	Atrx/Bax/Dbi/Dpcd/Grcc10/Hdac1/Hnrnpk/Hprt1/Nde1/Pfdn1/Rac1/Rhoa/Rnf7/Tyrobp/Ubb/Uqcrq/Ywhae	17
GO:0007281	germ cell development	17/1551	437/23012	0.996251	1	0.864943	Adrm1/Bax/Ercc1/Fbxo5/Gnas/H3f3a/H3f3b/Mns1/Nsun2/Pebp1/Rps6/Slirp/Tpgs1/Trip13/Ube2b/Vdac3/Yif1b	17
GO:0018208	peptidyl-proline modification	16/1551	42/23012	5.22155e-09	2.83513e-07	2.45222e-07	Egln1/Fkbp11/Fkbp1a/Fkbp2/Fkbp4/Pin1/Ppia/Ppib/Ppic/Ppid/Ppie/Ppig/Ppih/Ppil1/Ppil3/Prdx4	16
GO:0009123	nucleoside monophosphate metabolic process	16/1551	66/23012	5.72995e-06	0.000156418	0.000135293	Adk/Adsl/Ak2/Aprt/Dguok/Dnph1/Dut/Gmpr2/Guk1/Hprt1/Impdh2/Nme1/Nt5c/Nudt2/Tk1/Tyms	16
GO:0010833	telomere maintenance via telomere lengthening	16/1551	74/23012	2.69959e-05	0.000629182	0.000544207	Aurkb/Cct2/Cct3/Cct4/Cct5/Cct7/Cct8/Dkc1/Gar1/Nhp2/Nop10/Pnkp/Ptges3/Rad51/Tcp1/Ten1	16
GO:0032784	regulation of DNA-templated transcription elongation	16/1551	87/23012	0.000207428	0.00363441	0.00314356	Alyref/Ddx39b/Gtf2f1/Med10/Med19/Med21/Med28/Med29/Med31/Med4/Med7/Med8/Med9/Ncbp2/Nelfe/Supt4a	16
GO:0009408	response to heat	16/1551	90/23012	0.000310603	0.00503502	0.004355	Clpb/Dnaja1/Dnaja2/Eef1d/Eif2b1/Eif2b2/Eif2s1/Hsbp1/Hsp90ab1/Hspa1a/Pdcd6/Pdcl3/Psip1/Stub1/Sumo1/Ywhae	16
GO:0000422	autophagy of mitochondrion	16/1551	91/23012	0.000353652	0.00558272	0.00482874	Atg3/Atp5if1/Cdc37/Cisd2/Fis1/Fundc2/Gabarap/Gabarapl2/Map1lc3b/Parl/Phb2/Slc25a4/Slc25a5/Tomm7/Tspo/Vdac1	16
GO:0061726	mitochondrion disassembly	16/1551	91/23012	0.000353652	0.00558272	0.00482874	Atg3/Atp5if1/Cdc37/Cisd2/Fis1/Fundc2/Gabarap/Gabarapl2/Map1lc3b/Parl/Phb2/Slc25a4/Slc25a5/Tomm7/Tspo/Vdac1	16
GO:2001251	negative regulation of chromosome organization	16/1551	97/23012	0.000735704	0.0102687	0.00888182	Anapc15/Atrx/Aurkb/Birc5/Bub3/Cdca8/Ercc1/Fbxo5/H3f3a/H3f3b/Naa10/Psmg2/Spc24/Sub1/Ten1/Trip13	16
GO:1901874	negative regulation of post-translational protein modification	16/1551	98/23012	0.00082524	0.0111713	0.0096625	Bag2/Bex4/Dnaja1/Fbxo5/Gps2/Hmg20b/Nxn/Park7/Ppia/Rpl11/Rpl23/Rps3/Rps7/Tspo/Ube2b/Ubxn1	16
GO:0032091	negative regulation of protein binding	16/1551	100/23012	0.00103234	0.0132833	0.0114893	Actb/Aurkb/Bag2/Bax/Camk1/Dtnbp1/Gtf2f1/Hnrnpk/Id1/Lrpap1/Park7/Pin1/Ppp1r2/Ralb/Slpi/Stub1	16
GO:0045185	maintenance of protein location	16/1551	104/23012	0.00158036	0.0192466	0.0166472	Arl2/Faf1/Kdelr1/Kdelr2/Park7/Pfn1/Psmd10/Rer1/Sri/Tmed2/Tmsb10/Tmsb4x/Tspo/Twf2/Txn1/Ywhab	16
GO:0009062	fatty acid catabolic process	16/1551	109/23012	0.00259047	0.0290238	0.025104	Acaa2/Acadl/Acads/Acat1/Dbi/Decr1/Echs1/Eci2/Etfb/Hadhb/Hsd17b10/Nudt19/Pex2/Phyh/Scp2/Slc25a17	16
GO:0019395	fatty acid oxidation	16/1551	116/23012	0.00485493	0.0483633	0.0418315	Acaa2/Acadl/Acads/Acat1/Adh5/Dbi/Decr1/Echs1/Eci2/Etfb/Hadhb/Hsd17b10/Pex2/Phyh/Scp2/Slc25a17	16
GO:0006473	protein acetylation	16/1551	117/23012	0.00528128	0.0520854	0.0450509	Actl6a/Taf9/Dek/Dscc1/Gtf2b/Hat1/Meaf6/Naa10/Naa20/Park7/Ruvbl1/Ruvbl2/Sirt3/Sphk1/Taf10/Yeats4	16
GO:0007088	regulation of mitotic nuclear division	16/1551	118/23012	0.00573753	0.0543087	0.046974	Anapc11/Anapc15/Aurkb/Birc5/Bub3/Cdc42/Cdca8/Fbxo5/Nsmce2/Pebp1/Psmg2/Spc24/Sphk1/Trip13/Tubg1/Ywhah	16
GO:0034440	lipid oxidation	16/1551	125/23012	0.00989786	0.0847579	0.0733108	Acaa2/Acadl/Acads/Acat1/Adh5/Dbi/Decr1/Echs1/Eci2/Etfb/Hadhb/Hsd17b10/Pex2/Phyh/Scp2/Slc25a17	16
GO:0035303	regulation of dephosphorylation	16/1551	126/23012	0.0106496	0.0901018	0.077933	Arpp19/Calm1/Calm3/Camta1/Cd300a/Cdk5rap3/Gnai2/Itga1/Pin1/Ppia/Ppp1r11/Ppp1r2/Ppp1r35/Ppp1r7/Ywhab/Ywhae	16
GO:2000779	regulation of double-strand break repair	16/1551	131/23012	0.0151079	0.119246	0.103141	Actb/Actl6a/Aunip/Dek/Fh1/Meaf6/Mgmt/Pnkp/Rad51/Rad51ap1/Ruvbl1/Ruvbl2/Smarce1/Ube2n/Ube2v2/Yeats4	16
GO:0045739	positive regulation of DNA repair	16/1551	132/23012	0.0161517	0.124696	0.107855	Actb/Actl6a/Fh1/Hmgb1/Ino80e/Meaf6/Mgmt/Pnkp/Rad51ap1/Rps3/Ruvbl1/Ruvbl2/Smarce1/Ube2n/Ube2v2/Yeats4	16
GO:0045931	positive regulation of mitotic cell cycle	16/1551	132/23012	0.0161517	0.124696	0.107855	Anapc11/Anp32b/Anxa1/Asns/Birc5/Cdk1/Cdk4/Eif4ebp1/Fbxo5/Hmgb1/Larp7/Nsmce2/Phb2/Rpl17/Rrm2/Sphk1	16
GO:0046434	organophosphate catabolic process	16/1551	144/23012	0.0334509	0.211425	0.182871	Abhd16a/Acat1/Cnp/Dctpp1/Dera/Dnph1/Dut/Gmpr2/Hint1/Hprt1/Nt5c/Nudt19/Nudt5/Nudt9/Prdx6/Smpdl3a	16
GO:1903900	regulation of viral life cycle	16/1551	155/23012	0.0586909	0.31336	0.271039	Banf1/Bsg/Bst2/Csnk2b/Hmgb1/Ifitm1/Ifitm2/Ifitm3/Lgals1/Ppia/Ppid/Ppie/Ppih/Rad23a/Slpi/Snx3	16
GO:0044839	cell cycle G2/M phase transition	16/1551	156/23012	0.0614976	0.323944	0.280193	Arpp19/Aurkb/Birc5/Calm1/Calm3/Ccnb2/Cdk1/Cdk4/Cdk5rap3/Fbxo5/Hacd1/Nabp2/Npm1/Rnaseh2b/Syf2/Ube2a	16
GO:0071453	cellular response to oxygen levels	16/1551	161/23012	0.0768974	0.374704	0.324098	Acaa2/Atp6v0d1/Atp6v1g1/Bad/Chchd2/Commd1/Egln1/Eif4ebp1/Eno1/Fam162a/Higd1a/Ndufs2/Ndufs4/Pgk1/Sdhd/Stub1	16
GO:0097530	granulocyte migration	16/1551	161/23012	0.0768974	0.374704	0.324098	Anxa1/Bsg/C1qbp/Ccl3/Ccl4/Cd300a/Cklf/Fcer1g/Itga1/Jagn1/Lbp/Mpp1/Ppia/Ppib/Rac1/Trem3	16
GO:0007034	vacuolar transport	16/1551	163/23012	0.083708	0.40345	0.348961	Ap3s1/Arf1/Atp6v0d1/Chmp2a/Hspa1a/Hspa8/Lamp1/Mvb12a/Ndfip1/Snf8/Stx7/Stx8/Tmem50a/Vps29/Vps36/Vta1	16
GO:0000724	double-strand break repair via homologous recombination	16/1551	166/23012	0.0946329	0.436584	0.37762	Actb/Actl6a/Aunip/Gins2/Meaf6/Nabp2/Nsmce1/Nsmce2/Rad51/Rad51ap1/Rpa3/Ruvbl1/Ruvbl2/Swi5/Ube2n/Yeats4	16
GO:0000725	recombinational repair	16/1551	170/23012	0.110531	0.49137	0.425007	Actb/Actl6a/Aunip/Gins2/Meaf6/Nabp2/Nsmce1/Nsmce2/Rad51/Rad51ap1/Rpa3/Ruvbl1/Ruvbl2/Swi5/Ube2n/Yeats4	16
GO:0016482	cytosolic transport	16/1551	170/23012	0.110531	0.49137	0.425007	Ap1s1/Arl1/Coro1a/Lamp1/Map2k2/Plekhj1/Rab9/Rnf126/Sh3glb1/Snf8/Snx2/Snx3/Snx6/Stx8/Sys1/Vps29	16
GO:0010970	transport along microtubule	16/1551	179/23012	0.151814	0.598907	0.51802	Actr10/Ap3s1/Bloc1s2/Cdc42/Dtnbp1/Dynll1/Hsbp1/Hspa8/Ift20/Ift22/Ift27/Kxd1/Lamp1/Nde1/Ssna1/Ubb	16
GO:0050851	antigen receptor-mediated signaling pathway	16/1551	182/23012	0.167216	0.617499	0.534102	Bax/Cd300a/Cd79a/Cd81/Eif2b1/Eif2b2/Ermap/Fyb/Gps2/Hras/Kcnn4/Lat2/Rps3/Stoml2/Tespa1/Ube2n	16
GO:1902806	regulation of cell cycle G1/S phase transition	16/1551	192/23012	0.223958	0.73138	0.632602	Actb/Actl6a/Anp32b/Anxa1/Ccnh/Cdkn2c/Cirbp/Hacd1/Larp7/Phb2/Psme2/Rpl17/Rpl26/Rps27l/Rrm2/Smarce1	16
GO:0051495	positive regulation of cytoskeleton organization	16/1551	195/23012	0.242441	0.764449	0.661205	Actr3/Arl2/Arpc2/Brk1/Cdc42/Cfl1/Drg1/Dstn/Id1/Pfdn2/Pfn1/Ppp1r35/Pycard/Rac1/Rhoa/Rps3	16
GO:0032872	regulation of stress-activated MAPK cascade	16/1551	201/23012	0.281108	0.831757	0.719422	Arl6ip5/Cdc42/Cops5/Dnaja1/Gps2/Gstp1/Hmgb1/Hras/Map2k2/Pbk/Pdcd10/Ppia/Prdx1/Pycard/Sphk1/Spi1	16
GO:0070302	regulation of stress-activated protein kinase signaling cascade	16/1551	205/23012	0.307959	0.876006	0.757696	Arl6ip5/Cdc42/Cops5/Dnaja1/Gps2/Gstp1/Hmgb1/Hras/Map2k2/Pbk/Pdcd10/Ppia/Prdx1/Pycard/Sphk1/Spi1	16
GO:0030258	lipid modification	16/1551	207/23012	0.321651	0.89085	0.770535	Acaa2/Acadl/Acads/Acat1/Adh5/Dbi/Decr1/Echs1/Eci2/Etfb/Hadhb/Hsd17b10/Pex2/Phyh/Scp2/Slc25a17	16
GO:0030705	cytoskeleton-dependent intracellular transport	16/1551	213/23012	0.363566	0.945601	0.817891	Actr10/Ap3s1/Bloc1s2/Cdc42/Dtnbp1/Dynll1/Hsbp1/Hspa8/Ift20/Ift22/Ift27/Kxd1/Lamp1/Nde1/Ssna1/Ubb	16
GO:0007033	vacuole organization	16/1551	221/23012	0.420677	1	0.864943	Arf1/Atg3/Atp6v0c/Chmp2a/Coro1a/Emc6/Gabarap/Gabarapl2/Hexa/Ift20/Lamtor1/Map1lc3b/Nsfl1c/Ralb/Sh3glb1/Tmem165	16
GO:0048639	positive regulation of developmental growth	16/1551	221/23012	0.420677	1	0.864943	Cdk1/Dbnl/Ddx39b/Eif2b2/Fdps/Fxn/Hnrnpk/Naca/Parp2/Pin1/Ppib/Rpl4/Sh3glb1/Slc25a4/Twf2/Ybx3	16
GO:1902115	regulation of organelle assembly	16/1551	229/23012	0.478051	1	0.864943	Arf4/Arpc2/Atg3/Chmp2a/Cript/Drg1/Dynll1/Gdi2/Hspa1a/Ift20/Mns1/Npm1/Ppp1r35/Ralb/Rhoa/Sh3glb1	16
GO:0002221	pattern recognition receptor signaling pathway	16/1551	232/23012	0.499393	1	0.864943	Stmp1/C1qbp/Cd14/Cd300a/Clpb/Gps2/Hmgb1/Hspa8/Hspd1/Lbp/Ninj1/Otulin/Phb2/Pycard/Tifa/Tmem126a	16
GO:0045637	regulation of myeloid cell differentiation	16/1551	233/23012	0.506468	1	0.864943	Car2/Ccl3/Cebpb/Eif6/Gfi1b/Gnas/Hmgb1/Hmgb3/Jun/Lmo2/Ndfip1/Ninj1/Nme1/Smap1/Spi1/Tyrobp	16
GO:0010632	regulation of epithelial cell migration	16/1551	249/23012	0.615306	1	0.864943	Anxa1/Atp5f1a/Atp5f1b/Bsg/Csnk2b/Ctsh/Emc10/Gpi1/Hmgb1/Jun/Pdcd10/Pdcd6/Pfn1/Rac1/Rhoa/Serpinf1	16
GO:0048545	response to steroid hormone	16/1551	252/23012	0.634482	1	0.864943	Anxa1/Ass1/Ddrgk1/Dnaja1/Eif4ebp1/Fkbp4/Hdac1/Hmgb1/ND3/Park7/Phb2/Ptges3/Rhoa/Rwdd1/Ube2l3/Ywhah	16
GO:0010466	negative regulation of peptidase activity	16/1551	254/23012	0.647002	1	0.864943	Bcl2l12/Birc5/Cst3/Cstb/Gapdh/Gpi1/Gpx1/Lamtor5/Park7/Pebp1/Pih1d1/Serpinb1a/Serpinf1/Slpi/Triap1/Ubxn1	16
GO:0036293	response to decreased oxygen levels	16/1551	262/23012	0.69478	1	0.864943	Acaa2/Bad/Chchd2/Commd1/Egln1/Eif4ebp1/Eno1/Fam162a/Higd1a/Hmox2/Parp2/Pgk1/Pin1/Sdhd/Stub1/Ucp2	16
GO:0090257	regulation of muscle system process	16/1551	264/23012	0.706116	1	0.864943	Adk/Calm1/Calm3/Ddx39b/Eno1/Fdps/Glrx3/Grcc10/Ndufs4/Parp2/Pin1/Rhoa/Slc25a4/Sphk1/Sri/Sumo1	16
GO:0051091	positive regulation of DNA-binding transcription factor activity	16/1551	269/23012	0.73333	1	0.864943	Cops5/Ddrgk1/Hmgn3/Lamtor5/Npm1/Park7/Phb2/Ppia/Prdx3/Psma6/Pycard/Rps3/Rwdd1/Sphk1/Thap11/Ube2n	16
GO:0006650	glycerophospholipid metabolic process	16/1551	273/23012	0.753917	1	0.864943	Abhd16a/Agpat5/Dbi/Dnajc19/Dpm1/Dpm3/Impa2/Pgp/Phb2/Pigp/Pigx/Pigyl/Prdx6/Ptpmt1/Pyurf/Sh3glb1	16
GO:0032412	regulation of monoatomic ion transmembrane transporter activity	16/1551	283/23012	0.80068	1	0.864943	1810037I17Rik/Calm1/Calm3/Cfl1/Fkbp1a/Fxyd5/Glrx/Gsto1/Ndufa4/Park7/Phb2/S100a1/Sri/Sumo1/Ywhae/Ywhah	16
GO:0050670	regulation of lymphocyte proliferation	16/1551	285/23012	0.809225	1	0.864943	Adk/Anxa1/Cd300a/Cd81/Cebpb/Coro1a/H2-Aa/Hmgb1/Lmo1/Lst1/Mif/Ndfip1/Pycard/Rps3/Tyrobp/Znhit1	16
GO:0032944	regulation of mononuclear cell proliferation	16/1551	289/23012	0.825516	1	0.864943	Adk/Anxa1/Cd300a/Cd81/Cebpb/Coro1a/H2-Aa/Hmgb1/Lmo1/Lst1/Mif/Ndfip1/Pycard/Rps3/Tyrobp/Znhit1	16
GO:0048588	developmental cell growth	16/1551	291/23012	0.833267	1	0.864943	Actr3/Dbnl/Ddx39b/Eif2b2/Fdps/Fxn/Hnrnpk/Hsp90ab1/Llph/Parp2/Pin1/Rpl4/Sh3glb1/Slc25a4/Ssna1/Twf2	16
GO:0010506	regulation of autophagy	16/1551	298/23012	0.858374	1	0.864943	Cisd1/Cisd2/Endog/Hmgb1/Parl/Pycard/Rab8a/Ralb/Rraga/Sh3glb1/Slc25a4/Slc25a5/Svip/Tmem59/Tspo/Vdac1	16
GO:1990830	cellular response to leukemia inhibitory factor	16/1551	309/23012	0.8918	1	0.864943	Bcat2/Cacybp/Chchd4/Eef1e1/Gclm/Mkrn1/Mpc1/Mrpl15/Pdcd10/Pmm1/Ptp4a3/Rps16/Slc25a5/Srm/Srsf3/Srsf7	16
GO:1990823	response to leukemia inhibitory factor	16/1551	311/23012	0.897136	1	0.864943	Bcat2/Cacybp/Chchd4/Eef1e1/Gclm/Mkrn1/Mpc1/Mrpl15/Pdcd10/Pmm1/Ptp4a3/Rps16/Slc25a5/Srm/Srsf3/Srsf7	16
GO:0007162	negative regulation of cell adhesion	16/1551	315/23012	0.907169	1	0.864943	Anxa1/Ass1/Atp5f1b/Cd300a/Cebpb/Cfl1/Fgl2/Gstp1/H2-Aa/Hmgb1/Lgals1/Ndfip1/Prdx2/Rhoa/Spi1/Tnfaip8l2	16
GO:0050769	positive regulation of neurogenesis	16/1551	328/23012	0.934367	1	0.864943	Actr3/Bag1/Dbnl/Eif2b2/Fxn/Hdac1/Map2k2/Ppp1cc/Rheb/Rpl4/Serpinf1/Sh3glb1/Snw1/Tspo/Twf2/Vim	16
GO:0070372	regulation of ERK1 and ERK2 cascade	16/1551	338/23012	0.950391	1	0.864943	Apip/Atp6v0c/Ccl3/Ccl4/Gnai2/Gstp1/Hmgb1/Hras/Jun/Mif/Nelfe/Phb2/Pin1/Pycard/Rap1a/Sirt3	16
GO:0009410	response to xenobiotic stimulus	16/1551	342/23012	0.955782	1	0.864943	Alad/Ccl4/Gclm/Ggh/Gnas/Gpx1/Gsto1/Gstp1/Guk1/Hmbs/Jun/Rap1a/Rhoa/Sod2/Ube2b/Vkorc1	16
GO:0009100	glycoprotein metabolic process	16/1551	354/23012	0.969008	1	0.864943	Alg5/Cst3/Dad1/Ddost/Dpm1/Dpm3/Hexa/Itm2b/Krtcap2/Ost4/Ostc/Pmm1/Ramp1/Tmem165/Tmem258/Tmem59	16
GO:0001503	ossification	16/1551	482/23012	0.999683	1	0.864943	Asf1a/Atraid/Cebpb/Clec5a/Clic1/Ebp/Erh/Fbxo5/Gnas/H3f3a/H3f3b/Id1/Ifitm1/Jund/Pam16/Rhoa	16
GO:0006278	RNA-templated DNA biosynthetic process	15/1551	60/23012	7.44191e-06	0.000195588	0.000169172	Aurkb/Cct2/Cct3/Cct4/Cct5/Cct7/Cct8/Dkc1/Gar1/Nhp2/Nop10/Pnkp/Ptges3/Tcp1/Ten1	15
GO:0007004	telomere maintenance via telomerase	15/1551	60/23012	7.44191e-06	0.000195588	0.000169172	Aurkb/Cct2/Cct3/Cct4/Cct5/Cct7/Cct8/Dkc1/Gar1/Nhp2/Nop10/Pnkp/Ptges3/Tcp1/Ten1	15
GO:0032786	positive regulation of DNA-templated transcription, elongation	15/1551	65/23012	2.10866e-05	0.000505772	0.000437464	Alyref/Ddx39b/Gtf2f1/Med10/Med19/Med21/Med28/Med29/Med31/Med4/Med7/Med8/Med9/Ncbp2/Supt4a	15
GO:0098754	detoxification	15/1551	72/23012	7.52348e-05	0.00152977	0.00132317	Adh5/Akr1a1/Aldh2/Ccs/Dhfr/Esd/Mt1/Mt2/Nxn/Park7/Prdx1/Prdx2/Prdx6/Sod2/Txn1	15
GO:0034728	nucleosome organization	15/1551	88/23012	0.00074925	0.010399	0.00899454	Anp32b/Asf1a/Asf1b/Atrx/Chaf1b/Chrac1/Dnajc9/Hat1/Nap1l4/Nasp/Npm1/Pole3/Rbbp4/Set/Smarce1	15
GO:1903321	negative regulation of protein modification by small protein conjugation or removal	15/1551	92/23012	0.00120177	0.0151693	0.0131206	Bag2/Bex4/Dnaja1/Fbxo5/Gps2/Hmg20b/Nxn/Park7/Ppia/Rpl11/Rpl23/Rps3/Rps7/Tspo/Ubxn1	15
GO:0006096	glycolytic process	15/1551	103/23012	0.00374863	0.0389492	0.0336889	Aldoa/Arl2/Eif6/Eno1/Galk1/Gapdh/Gpi1/Khk/Mtch2/Pfkl/Pgam1/Pgk1/Pkm/Tpi1/Ucp2	15
GO:0033045	regulation of sister chromatid segregation	15/1551	105/23012	0.00450804	0.045365	0.0392381	Actb/Actl6a/Anapc11/Anapc15/Aurkb/Birc5/Bub3/Cdca8/Cdk1/Fbxo5/Nsmce2/Psmg2/Smarce1/Spc24/Trip13	15
GO:0046364	monosaccharide biosynthetic process	15/1551	108/23012	0.00587733	0.0555256	0.0480265	Akr1a1/Akr1b1/Arpp19/Eno1/Gapdh/Got1/Gpi1/Gsto1/Mdh1/Mdh2/Pgam1/Pgk1/Pgp/Slc25a11/Tpi1	15
GO:1901800	positive regulation of proteasomal protein catabolic process	15/1551	113/23012	0.00888729	0.0795369	0.0687949	Bag2/Bcap31/Dda1/Ddrgk1/Fbxo22/Gabarap/Hspa1a/Psmd10/Rad23a/Rbx1/Sgta/Stub1/Sumo1/Sumo2/Ube2v2	15
GO:0051101	regulation of DNA binding	15/1551	123/23012	0.0184763	0.138531	0.119821	Calm1/Ddrgk1/Edf1/Gtf2b/Hmgb1/Id1/Jun/Lamtor5/Nme1/Park7/Sri/Sumo1/Taf10/Txn1/Zfp593	15
GO:0051225	spindle assembly	15/1551	123/23012	0.0184763	0.138531	0.119821	Aurkb/Bccip/Birc5/Ccnb2/Cdca8/Chmp2a/Drg1/Fbxo5/Gtf2b/Haus1/Haus4/Hspa1a/Rhoa/Rps3/Tubb5	15
GO:0048145	regulation of fibroblast proliferation	15/1551	126/23012	0.0225106	0.161195	0.139425	Bax/Brk1/Cd300a/Cdk4/Fth1/Gstp1/Hras/Jun/Med31/Mif/Ndufs4/Pex2/Rnaseh2b/Sod2/Sphk1	15
GO:0070646	protein modification by small protein removal	15/1551	127/23012	0.0239925	0.168965	0.146145	Cops3/Cops4/Cops5/Cops6/Cops7a/Eif3f/Eny2/Gps1/Hint1/Josd2/Otulin/Park7/Ubxn1/Uchl3/Usp14	15
GO:0009308	amine metabolic process	15/1551	128/23012	0.0255462	0.173457	0.150031	Akr1b1/Aldh2/Comt/Fh1/Gde1/Hnmt/Hprt1/Ndufs4/Oaz1/Park7/Pebp1/Pnkd/Prg3/Sms/Srm	15
GO:0035966	response to topologically incorrect protein	15/1551	135/23012	0.0385884	0.237442	0.205373	Bax/Cdk5rap3/Cops5/Ddrgk1/Derl2/Eif2s1/Hspd1/Pdia6/Rnf126/Sdf2l1/Stub1/Tm7sf3/Tmed2/Tmem33/Ube2j2	15
GO:0046467	membrane lipid biosynthetic process	15/1551	136/23012	0.0407821	0.246734	0.213411	Asah1/Dpm1/Dpm3/Elovl1/Hacd1/Hacd2/Ormdl2/Pigp/Pigx/Pigyl/Pyurf/Sirt3/Sphk1/Sptssa/Vapa	15
GO:0046165	alcohol biosynthetic process	15/1551	144/23012	0.0616007	0.324142	0.280364	Akr1b1/Asah1/Cyb5r3/Dhfr/Ebp/Fdps/Got1/Isyna1/Park7/Pcbd2/Pex2/Pgp/Scp2/Sphk1/Sptssa	15
GO:0051701	biological process involved in interaction with host	15/1551	159/23012	0.11765	0.510815	0.441826	Alyref/Bad/Bsg/Chmp2a/Ddx39b/Dynlt1f/Hmgb1/Ifitm1/Ifitm2/Ifitm3/Lgals1/Snx3/Thoc3/Vamp8/Vapa	15
GO:0071333	cellular response to glucose stimulus	15/1551	159/23012	0.11765	0.510815	0.441826	Bad/Birc5/Dynll1/Eny2/Gpx1/Hmgn3/Jagn1/Mpc2/Ndufaf2/Oxct1/Pih1d1/Ptpmt1/Rac1/Sri/Ucp2	15
GO:0071331	cellular response to hexose stimulus	15/1551	161/23012	0.126858	0.542688	0.469395	Bad/Birc5/Dynll1/Eny2/Gpx1/Hmgn3/Jagn1/Mpc2/Ndufaf2/Oxct1/Pih1d1/Ptpmt1/Rac1/Sri/Ucp2	15
GO:0071326	cellular response to monosaccharide stimulus	15/1551	162/23012	0.131613	0.553564	0.478801	Bad/Birc5/Dynll1/Eny2/Gpx1/Hmgn3/Jagn1/Mpc2/Ndufaf2/Oxct1/Pih1d1/Ptpmt1/Rac1/Sri/Ucp2	15
GO:0071322	cellular response to carbohydrate stimulus	15/1551	170/23012	0.173175	0.636177	0.550257	Bad/Birc5/Dynll1/Eny2/Gpx1/Hmgn3/Jagn1/Mpc2/Ndufaf2/Oxct1/Pih1d1/Ptpmt1/Rac1/Sri/Ucp2	15
GO:0048284	organelle fusion	15/1551	171/23012	0.178794	0.65197	0.563917	Anxa1/Bax/Chchd3/Chmp2a/Coro1a/Fis1/Mtch2/Parl/Rab8a/Sphk1/Stoml2/Stx7/Stx8/Vamp8/Yipf4	15
GO:0001678	intracellular glucose homeostasis	15/1551	177/23012	0.214325	0.72119	0.623788	Bad/Birc5/Dynll1/Eny2/Gpx1/Hmgn3/Jagn1/Mpc2/Ndufaf2/Oxct1/Pih1d1/Ptpmt1/Rac1/Sri/Ucp2	15
GO:0031929	TOR signaling	15/1551	179/23012	0.226818	0.740231	0.640258	Eif4ebp1/Endog/Lamtor1/Lamtor2/Lamtor3/Lamtor4/Lamtor5/Pdcd6/Pih1d1/Rbx1/Rheb/Rps6/Rraga/Seh1l/Ube2n	15
GO:1901991	negative regulation of mitotic cell cycle phase transition	15/1551	181/23012	0.23961	0.764449	0.661205	Anapc15/Aurkb/Birc5/Bub3/Cdca8/Cdk1/Cdk5rap3/Fbxo5/Nabp2/Psmg2/Rpl26/Rps27l/Spc24/Syf2/Trip13	15
GO:0009267	cellular response to starvation	15/1551	182/23012	0.246113	0.773565	0.66909	Asns/Comt/Dnajc15/Eif2s1/Fbxo22/Gabarap/Gabarapl2/Higd1a/Jun/Map1lc3b/Plin2/Ralb/Rraga/Seh1l/Sh3glb1	15
GO:0045580	regulation of T cell differentiation	15/1551	189/23012	0.293399	0.843403	0.729496	Actb/Actl6a/Adrm1/Anxa1/Bad/Fgl2/H2-Aa/H2-DMa/Hmgb1/Il7r/Prdx2/Prelid1/Rhoa/Smarce1/Tespa1	15
GO:0031047	regulatory ncRNA-mediated gene silencing	15/1551	214/23012	0.47608	1	0.864943	Dkc1/Eif4e2/Eif6/Elavl1/Exosc3/Exosc4/Exosc5/Fbl/Larp7/Ncbp2/Prkra/Rbm3/Srsf3/Tsn/Tsnax	15
GO:0009566	fertilization	15/1551	217/23012	0.498149	1	0.864943	Aldoa/Bax/Cct2/Cct3/Cct4/Cct5/Cct7/Cct8/H3f3a/H3f3b/Park7/Slirp/Tcp1/Vdac2/Ybx3	15
GO:0017157	regulation of exocytosis	15/1551	225/23012	0.555848	1	0.864943	Anxa1/Arf1/Cd300a/Chmp2a/Dtnbp1/Fcer1g/Gnai2/Lamp1/Rab8a/Rab9/Rap1a/Snf8/Spi1/Tprg1l/Vamp8	15
GO:0001666	response to hypoxia	15/1551	231/23012	0.597538	1	0.864943	Acaa2/Bad/Chchd2/Commd1/Egln1/Eif4ebp1/Eno1/Fam162a/Higd1a/Hmox2/Pgk1/Pin1/Sdhd/Stub1/Ucp2	15
GO:0043542	endothelial cell migration	15/1551	231/23012	0.597538	1	0.864943	Anxa1/Atp5f1a/Atp5f1b/Bsg/Csnk2b/Emc10/Gpi1/Gpx1/Hmgb1/Pdcd10/Pdcd6/Ptp4a3/Rac1/Rhoa/Serpinf1	15
GO:0050679	positive regulation of epithelial cell proliferation	15/1551	233/23012	0.611055	1	0.864943	Bad/Cdc42/Cdk4/Egfl7/Emc10/Hmgb1/Hras/Id1/Itgb3bp/Jun/Mydgf/Nme1/Pdcd6/Pdcl3/Pold4	15
GO:0010976	positive regulation of neuron projection development	15/1551	239/23012	0.650301	1	0.864943	Actr3/Camk1/Dbnl/Ddx56/Dynlt1f/Hnrnpk/Mob2/Nme1/Ranbp1/Rap1a/Serpinf1/Snx3/Sphk1/Twf2/Ube2v2	15
GO:0002685	regulation of leukocyte migration	15/1551	245/23012	0.687382	1	0.864943	Anxa1/C1qbp/Cd300a/Cd81/Cnn2/Coro1a/Hmgb1/Lbp/Mif/Mpp1/Ninj1/Pycard/Rac1/Rhoa/Spi1	15
GO:0071560	cellular response to transforming growth factor beta stimulus	15/1551	248/23012	0.705045	1	0.864943	Actr3/Got1/Hdac1/Jun/Pdcd5/Pin1/Rbbp4/Sap30/Sap30l/Snw1/Snx6/Spi1/Stk16/Strap/Stub1	15
GO:0099173	postsynapse organization	15/1551	251/23012	0.722097	1	0.864943	Abhd17a/Actb/Actr3/Arf1/Arf4/Cdc42/Cfl1/Cript/Dbnl/Dtnbp1/Hnrnpk/Hspa8/Rac1/Rer1/Rheb	15
GO:0071559	response to transforming growth factor beta	15/1551	252/23012	0.727642	1	0.864943	Actr3/Got1/Hdac1/Jun/Pdcd5/Pin1/Rbbp4/Sap30/Sap30l/Snw1/Snx6/Spi1/Stk16/Strap/Stub1	15
GO:0045055	regulated exocytosis	15/1551	264/23012	0.788642	1	0.864943	Arf1/Cd300a/Coro1a/Dtnbp1/Fcer1g/Gnai2/Lamp1/Lat2/Napa/Rap1a/Sdf4/Spi1/Syngr2/Tprg1l/Vamp8	15
GO:0099003	vesicle-mediated transport in synapse	15/1551	270/23012	0.815275	1	0.864943	Actb/Actg1/Ap2s1/Ap3s1/Atp6v0d1/Atp6v1d/Atp6v1e1/Atp6v1f/Atp6v1g1/Ctbp1/Dtnbp1/Napa/Rab8a/Rap1a/Tprg1l	15
GO:0048738	cardiac muscle tissue development	15/1551	279/23012	0.850496	1	0.864943	Cacybp/Cby1/Cdc42/Cdk1/Ddx39b/Egln1/Fdps/Fkbp1a/Ift20/Ndufv2/Parp2/Pin1/Ptcd2/Sin3b/Slc25a4	15
GO:0014706	striated muscle tissue development	15/1551	300/23012	0.912511	1	0.864943	Cacybp/Cby1/Cdc42/Cdk1/Ddx39b/Egln1/Fdps/Fkbp1a/Ift20/Ndufv2/Parp2/Pin1/Ptcd2/Sin3b/Slc25a4	15
GO:0007548	sex differentiation	15/1551	335/23012	0.968212	1	0.864943	Adrm1/Atrx/Bax/Cebpb/Dnajc19/Eif2b2/Eif2s2/Ercc1/Fkbp4/H3f3b/Hnrnpk/Prdx4/Rac1/Ubb/Ybx3	15
GO:0007265	Ras protein signal transduction	15/1551	341/23012	0.973639	1	0.864943	Arhgdib/Brk1/Cdc42/Dbnl/Dynlt1f/Gabarap/Hras/Rab9/Rac1/Ralb/Rap1a/Rasgrp2/Rhoa/Rsu1/Stmn1	15
GO:0008202	steroid metabolic process	15/1551	357/23012	0.984283	1	0.864943	Acadl/Asah1/Comt/Cyb5r3/Ebp/Fdps/Hsd11b1/Hsd17b10/Npc2/Pex2/Scp2/Stub1/Tecr/Tspo/Ywhah	15
GO:0031589	cell-substrate adhesion	15/1551	368/23012	0.989144	1	0.864943	Actg1/Arpc2/C1qbp/Cd34/Cdc42/Cfl1/Coro1a/Hacd1/Itga1/Lgals1/Ninj1/Rac1/Rhoa/Rpl29/Rsu1	15
GO:0000413	protein peptidyl-prolyl isomerization	14/1551	26/23012	1.68689e-10	1.04186e-08	9.01152e-09	Fkbp11/Fkbp1a/Fkbp2/Fkbp4/Pin1/Ppia/Ppib/Ppic/Ppid/Ppie/Ppig/Ppih/Ppil1/Ppil3	14
GO:0046365	monosaccharide catabolic process	14/1551	45/23012	8.63742e-07	3.04839e-05	2.63669e-05	Aldoa/Bad/Eno1/Galk1/Gapdh/Gpi1/Hexa/Khk/Ldha/Nudt5/Pfkl/Pgk1/Pkm/Tpi1	14
GO:0009262	deoxyribonucleotide metabolic process	14/1551	47/23012	1.55656e-06	5.02679e-05	4.34789e-05	Adk/Ak2/Cmpk1/Dctpp1/Dera/Dguok/Dnph1/Dtymk/Dut/Guk1/Nme1/Nt5c/Rrm2/Tyms	14
GO:2000059	negative regulation of ubiquitin-dependent protein catabolic process	14/1551	57/23012	1.85498e-05	0.000453736	0.000392455	Taf9/Csnk2a2/Ddrgk1/Eif3h/Park7/Pbk/Pdcl3/Rpl11/Rpl23/Rps7/Sgta/Svip/Ubxn1/Usp14	14
GO:0006334	nucleosome assembly	14/1551	69/23012	0.000174203	0.00310736	0.00268769	Anp32b/Asf1a/Asf1b/Atrx/Chaf1b/Chrac1/Dnajc9/Hat1/Nap1l4/Nasp/Npm1/Pole3/Rbbp4/Set	14
GO:0042440	pigment metabolic process	14/1551	69/23012	0.000174203	0.00310736	0.00268769	Alad/Atp5if1/Blvra/Blvrb/Cpox/Ddt/Fxn/Hebp1/Hmbs/Hmox2/Slc25a39/Snx3/Tmem14c/Urod	14
GO:0034243	regulation of transcription elongation by RNA polymerase II	14/1551	74/23012	0.000374689	0.00585867	0.00506741	Gtf2f1/Med10/Med19/Med21/Med28/Med29/Med31/Med4/Med7/Med8/Med9/Ncbp2/Nelfe/Supt4a	14
GO:0090559	regulation of membrane permeability	14/1551	74/23012	0.000374689	0.00585867	0.00506741	Acaa2/Atp5if1/Bad/Bax/Bloc1s2/Cnp/Dynlt1f/Lbp/Mtch2/Sh3glb1/Siva1/Slc25a4/Slc25a5/Vdac2	14
GO:1901657	glycosyl compound metabolic process	14/1551	76/23012	0.000497802	0.00735509	0.00636173	Qng1/Adk/Akr1a1/Akr1b1/Aprt/Dera/Dguok/Dtymk/Fuca1/Hprt1/Oard1/Pcmt1/Pycr3/Tk1	14
GO:0006635	fatty acid beta-oxidation	14/1551	77/23012	0.00057127	0.0083019	0.00718067	Acaa2/Acadl/Acads/Acat1/Dbi/Decr1/Echs1/Eci2/Etfb/Hadhb/Hsd17b10/Pex2/Scp2/Slc25a17	14
GO:0010822	positive regulation of mitochondrion organization	14/1551	78/23012	0.000653739	0.00928196	0.00802837	Atp5if1/Bad/Bax/Endog/Fam162a/Fis1/Pdcd5/Pycard/Sh3glb1/Siva1/Slc25a4/Slc25a5/Ssbp1/Vdac1	14
GO:0031397	negative regulation of protein ubiquitination	14/1551	81/23012	0.00096404	0.0126014	0.0108995	Bag2/Bex4/Dnaja1/Fbxo5/Gps2/Nxn/Park7/Ppia/Rpl11/Rpl23/Rps3/Rps7/Tspo/Ubxn1	14
GO:1901292	nucleoside phosphate catabolic process	14/1551	81/23012	0.00096404	0.0126014	0.0108995	Acat1/Cnp/Dctpp1/Dera/Dnph1/Dut/Gmpr2/Hint1/Hprt1/Nt5c/Nudt19/Nudt5/Nudt9/Smpdl3a	14
GO:0046496	nicotinamide nucleotide metabolic process	14/1551	82/23012	0.00109169	0.013914	0.0120348	Hsd11b1/Idh2/Idh3a/Idh3b/Ldha/Ldhb/Mdh1/Mdh2/Me2/Pgls/Prdx5/Rbks/Rpia/Taldo1	14
GO:0051851	modulation by host of symbiont process	14/1551	82/23012	0.00109169	0.013914	0.0120348	Cdc42/Cfl1/Ddx56/Eef1a1/Hdac1/Hspa8/Jun/Ppib/Psmc3/Rab9/Sap30/Snw1/Taf11/Vapa	14
GO:0019362	pyridine nucleotide metabolic process	14/1551	84/23012	0.00138979	0.0171674	0.0148488	Hsd11b1/Idh2/Idh3a/Idh3b/Ldha/Ldhb/Mdh1/Mdh2/Me2/Pgls/Prdx5/Rbks/Rpia/Taldo1	14
GO:0035304	regulation of protein dephosphorylation	14/1551	86/23012	0.00175296	0.0208206	0.0180086	Arpp19/Calm1/Calm3/Camta1/Cd300a/Gnai2/Itga1/Pin1/Ppia/Ppp1r11/Ppp1r2/Ppp1r7/Ywhab/Ywhae	14
GO:0072332	intrinsic apoptotic signaling pathway by p53 class mediator	14/1551	86/23012	0.00175296	0.0208206	0.0180086	Bax/Bcl2l12/Hint1/Hnrnpk/Mif/Pycard/Rpl11/Rpl26/Rps27l/Rps7/Sh3glb1/Snw1/Triap1/Ubb	14
GO:0030071	regulation of mitotic metaphase/anaphase transition	14/1551	89/23012	0.00244283	0.0275571	0.0238353	Actb/Actl6a/Anapc11/Anapc15/Aurkb/Birc5/Bub3/Cdca8/Fbxo5/Nsmce2/Psmg2/Smarce1/Spc24/Trip13	14
GO:0032436	positive regulation of proteasomal ubiquitin-dependent protein catabolic process	14/1551	90/23012	0.00271727	0.0300358	0.0259793	Bcap31/Dda1/Ddrgk1/Fbxo22/Gabarap/Hspa1a/Psmd10/Rad23a/Rbx1/Sgta/Stub1/Sumo1/Sumo2/Ube2v2	14
GO:0042542	response to hydrogen peroxide	14/1551	92/23012	0.00334225	0.0353093	0.0305405	Akr1b1/Anxa1/Cfl1/Fxn/Glrx2/Gpx1/Lig1/Oser1/Park7/Prdx3/Rps3/Sod2/Sphk1/Txn1	14
GO:1902099	regulation of metaphase/anaphase transition of cell cycle	14/1551	92/23012	0.00334225	0.0353093	0.0305405	Actb/Actl6a/Anapc11/Anapc15/Aurkb/Birc5/Bub3/Cdca8/Fbxo5/Nsmce2/Psmg2/Smarce1/Spc24/Trip13	14
GO:0072524	pyridine-containing compound metabolic process	14/1551	93/23012	0.00369614	0.0385288	0.0333252	Hsd11b1/Idh2/Idh3a/Idh3b/Ldha/Ldhb/Mdh1/Mdh2/Me2/Pgls/Prdx5/Rbks/Rpia/Taldo1	14
GO:0007091	metaphase/anaphase transition of mitotic cell cycle	14/1551	94/23012	0.00407995	0.0419107	0.0362504	Actb/Actl6a/Anapc11/Anapc15/Aurkb/Birc5/Bub3/Cdca8/Fbxo5/Nsmce2/Psmg2/Smarce1/Spc24/Trip13	14
GO:0044784	metaphase/anaphase transition of cell cycle	14/1551	97/23012	0.00542924	0.0530156	0.0458554	Actb/Actl6a/Anapc11/Anapc15/Aurkb/Birc5/Bub3/Cdca8/Fbxo5/Nsmce2/Psmg2/Smarce1/Spc24/Trip13	14
GO:0035967	cellular response to topologically incorrect protein	14/1551	104/23012	0.00998594	0.0853643	0.0738352	Bax/Cdk5rap3/Cops5/Ddrgk1/Derl2/Eif2s1/Hspd1/Pdia6/Rnf126/Sdf2l1/Stub1/Tm7sf3/Tmed2/Tmem33	14
GO:2000060	positive regulation of ubiquitin-dependent protein catabolic process	14/1551	107/23012	0.0126801	0.102373	0.088547	Bcap31/Dda1/Ddrgk1/Fbxo22/Gabarap/Hspa1a/Psmd10/Rad23a/Rbx1/Sgta/Stub1/Sumo1/Sumo2/Ube2v2	14
GO:0008630	intrinsic apoptotic signaling pathway in response to DNA damage	14/1551	114/23012	0.0211405	0.152936	0.132281	Bad/Bax/Bcl2l12/Hnrnpk/Mif/Mtch2/Pycard/Rpl26/Rps27l/Rps3/Snw1/Sod2/Tpt1/Triap1	14
GO:0050000	chromosome localization	14/1551	115/23012	0.0226309	0.161822	0.139967	Actr3/Aurkb/Birc5/Bub3/Cdc42/Cdca8/Cenpq/Chmp2a/Dctn2/Nde1/Nudc/Seh1l/Spc24/Ube2b	14
GO:0120034	positive regulation of plasma membrane bounded cell projection assembly	14/1551	118/23012	0.0275737	0.185627	0.160557	Actr3/Arpc2/Brk1/Cdc42/Cfl1/Dynll1/Hras/Ift20/Mien1/Mns1/Pfn1/Ppp1r35/Rac1/Twf2	14
GO:1901989	positive regulation of cell cycle phase transition	14/1551	120/23012	0.0312833	0.203919	0.176378	Anapc11/Anp32b/Anxa1/Birc5/Cdk1/Cdk4/Ddx39b/Fbxo5/Larp7/Npm1/Nsmce2/Phb2/Rpl17/Rrm2	14
GO:0006612	protein targeting to membrane	14/1551	124/23012	0.0397696	0.244046	0.211086	Actr3/Arpc2/Fis1/Golga7/Hras/Naca/Sec61b/Sec61g/Sec62/Sgta/Srp14/Srp19/Srp9/Yif1b	14
GO:0007052	mitotic spindle organization	14/1551	127/23012	0.0471265	0.269817	0.233376	Aurkb/Bccip/Birc5/Cdca8/Cenph/Chmp2a/Dctn2/Drg1/Hspa1a/Nudc/Rae1/Rhoa/Stmn1/Tubg1	14
GO:0071621	granulocyte chemotaxis	14/1551	130/23012	0.0553829	0.299068	0.258676	Anxa1/Bsg/C1qbp/Ccl3/Ccl4/Cklf/Fcer1g/Itga1/Lbp/Mpp1/Ppia/Ppib/Rac1/Trem3	14
GO:1990266	neutrophil migration	14/1551	132/23012	0.0614055	0.323804	0.280072	Bsg/C1qbp/Ccl3/Ccl4/Cklf/Fcer1g/Itga1/Jagn1/Lbp/Mpp1/Ppia/Ppib/Rac1/Trem3	14
GO:0046822	regulation of nucleocytoplasmic transport	14/1551	134/23012	0.0678536	0.342806	0.296508	Anp32b/Camk1/Cdk1/Chchd4/Hsp90ab1/Nsun2/Park7/Pkig/Ppp1cc/Ran/Sumo1/Txn1/Ywhae/Zpr1	14
GO:0006665	sphingolipid metabolic process	14/1551	144/23012	0.10668	0.47832	0.413719	Asah1/Bax/Elovl1/Gm2a/Hacd1/Hacd2/Hexa/Ormdl2/Sirt3/Smpdl3a/Sphk1/Sptssa/Tecr/Vapa	14
GO:0034763	negative regulation of transmembrane transport	14/1551	151/23012	0.140444	0.574714	0.497095	1810037I17Rik/Arl6ip5/Calm1/Calm3/Commd1/Gsto1/Iscu/Oaz1/Park7/Sri/Sumo1/Vdac1/Ywhae/Ywhaq	14
GO:0050729	positive regulation of inflammatory response	14/1551	162/23012	0.203795	0.701218	0.606514	Alox5ap/Ccl3/Cd81/Cebpb/Ctsc/Ddt/Fcer1g/Lbp/Lgals1/Ninj1/Park7/Pycard/Rps19/Vamp8	14
GO:0043488	regulation of mRNA stability	14/1551	166/23012	0.229604	0.747879	0.646873	Cirbp/Dcps/Elavl1/Exosc3/Exosc5/Exosc7/Exosc8/Hnrnpd/Lsm1/Npm1/Polr2g/Taf15/Vim/Ybx1	14
GO:2000045	regulation of G1/S transition of mitotic cell cycle	14/1551	166/23012	0.229604	0.747879	0.646873	Actb/Actl6a/Anp32b/Anxa1/Ccnh/Cdkn2c/Hacd1/Larp7/Psme2/Rpl17/Rpl26/Rps27l/Rrm2/Smarce1	14
GO:0051494	negative regulation of cytoskeleton organization	14/1551	176/23012	0.299268	0.854237	0.738866	Arpc2/Capza2/Capzb/Cfl1/Coro1a/Fkbp4/Gmfg/Npm1/Nubp1/Pfn1/Stmn1/Tmsb10/Tmsb4x/Twf2	14
GO:1902905	positive regulation of supramolecular fiber organization	14/1551	183/23012	0.351248	0.929575	0.80403	Actr3/Arl2/Arpc2/Brk1/Cdc42/Cfl1/Drg1/Dstn/Id1/Pfn1/Pycard/Rac1/Rhoa/Rps3	14
GO:0071356	cellular response to tumor necrosis factor	14/1551	185/23012	0.366416	0.945601	0.817891	Actr3/Asah1/Ccl3/Ccl4/Cfl1/Commd7/Gps2/Otulin/Pycard/Rps3/Rraga/Sphk1/Txndc17/Ybx3	14
GO:0071383	cellular response to steroid hormone stimulus	14/1551	185/23012	0.366416	0.945601	0.817891	Anxa1/Ddrgk1/Dnaja1/Eif4ebp1/Fkbp4/Hdac1/ND3/Park7/Phb2/Ptges3/Rhoa/Rwdd1/Ube2l3/Ywhah	14
GO:0031330	negative regulation of cellular catabolic process	14/1551	195/23012	0.443214	1	0.864943	Cirbp/Dbi/Dkc1/Elavl1/Hnrnpab/Hnrnpd/Nsun2/Phax/Rraga/Slirp/Taf15/Tspo/Ybx1/Zcchc17	14
GO:0071902	positive regulation of protein serine/threonine kinase activity	14/1551	201/23012	0.489209	1	0.864943	Camk1/Ccnd3/Erp29/Higd1a/Hras/Hsp90ab1/Map2k2/Mif/Pdcd10/Pih1d1/Psmd10/Ralb/Rhoa/Rps3	14
GO:1903169	regulation of calcium ion transmembrane transport	14/1551	202/23012	0.496813	1	0.864943	1810037I17Rik/Bax/Calm1/Calm3/Coro1a/Dbi/Fkbp1a/Gsto1/S100a1/Sri/Sumo1/Tspan13/Vdac1/Ywhae	14
GO:0140013	meiotic nuclear division	14/1551	212/23012	0.571106	1	0.864943	Actr3/BC005624/Birc5/Ccnb2/Ccne1/Fbxo5/Psmc3ip/Psmd13/Rad51/Rad51ap1/Syce2/Trip13/Ubb/Ube2b	14
GO:2000241	regulation of reproductive process	14/1551	223/23012	0.647385	1	0.864943	Anxa5/Arhgdib/Bax/BC005624/C1qbp/Fbxo5/Park7/Prdx4/Rac1/Rad51ap1/Serpinf1/Trip13/Ube2b/Ybx3	14
GO:0008654	phospholipid biosynthetic process	14/1551	224/23012	0.653961	1	0.864943	Agpat5/Dpm1/Dpm3/Fdps/Impa2/Isyna1/Pigp/Pigx/Pigyl/Ptpmt1/Pyurf/Scp2/Sh3glb1/Vapa	14
GO:0070085	glycosylation	14/1551	225/23012	0.660471	1	0.864943	Alg5/Dad1/Ddost/Dpm1/Dpm3/Krtcap2/Nans/Ost4/Ostc/Pmm1/Ramp1/Tmem165/Tmem258/Tmem59	14
GO:0002285	lymphocyte activation involved in immune response	14/1551	227/23012	0.673289	1	0.864943	Anxa1/Cd81/Coro1a/Ercc1/Exosc3/Fcer1g/Fgl2/Hmgb1/Hspd1/Lamp1/Lgals1/Ndfip1/Rps6/Spi1	14
GO:0099504	synaptic vesicle cycle	14/1551	230/23012	0.691997	1	0.864943	Actb/Actg1/Ap2s1/Ap3s1/Atp6v0d1/Atp6v1d/Atp6v1e1/Atp6v1f/Atp6v1g1/Ctbp1/Dtnbp1/Napa/Rap1a/Tprg1l	14
GO:0007163	establishment or maintenance of cell polarity	14/1551	236/23012	0.727465	1	0.864943	Actb/Actr3/Arf4/Arpc5/Bccip/Cdc42/Cfl1/Hsp90ab1/Ift20/Nde1/Nsfl1c/Pdzd11/Rac1/Rhoa	14
GO:0097305	response to alcohol	14/1551	256/23012	0.825982	1	0.864943	Alad/Aldh2/Arpc2/Cdk1/Cdk4/Eef1b2/Ggh/Gnas/Hnrnpd/Hnrnpk/Map4k1/Rad51/Rps6/Sdf4	14
GO:0043270	positive regulation of monoatomic ion transport	14/1551	276/23012	0.895217	1	0.864943	Arf1/Bax/Calm1/Calm3/Cfl1/Dbi/Glrx/Gnas/Gsto1/Ndufa4/S100a1/Sri/Sumo1/Tspo	14
GO:0021537	telencephalon development	14/1551	280/23012	0.905947	1	0.864943	Bax/Dbi/Dpcd/Grcc10/Hdac1/Hnrnpk/Hprt1/Nde1/Pfdn1/Rac1/Rhoa/Rnf7/Uqcrq/Ywhae	14
GO:0034764	positive regulation of transmembrane transport	14/1551	280/23012	0.905947	1	0.864943	Arf1/Bax/Calm1/Calm3/Car2/Cfl1/Dbi/Glrx/Gsto1/Ndufa4/Rap1a/S100a1/Sri/Sumo1	14
GO:0009101	glycoprotein biosynthetic process	14/1551	289/23012	0.926801	1	0.864943	Alg5/Dad1/Ddost/Dpm1/Dpm3/Itm2b/Krtcap2/Ost4/Ostc/Pmm1/Ramp1/Tmem165/Tmem258/Tmem59	14
GO:0071375	cellular response to peptide hormone stimulus	14/1551	297/23012	0.94192	1	0.864943	Adrm1/Anxa5/Car2/Cfl1/Eif4ebp1/Gnai2/Gnas/Hnrnpk/Hras/Pkm/Rab8a/Rac1/Srsf3/Uchl3	14
GO:0015850	organic hydroxy compound transport	14/1551	317/23012	0.968492	1	0.864943	Actb/Cd300a/Commd1/Dtnbp1/Fcer1g/Gps2/Lamtor1/Npc2/Park7/Scp2/Sdhd/Tspo/Tspo2/Vapa	14
GO:0019932	second-messenger-mediated signaling	14/1551	326/23012	0.976418	1	0.864943	Bcap31/Camta1/Egln1/Fis1/Gapdh/Gnas/Hint1/Lat2/Mt1/Mt2/Pebp1/Sphk1/Tmbim4/Ube2b	14
GO:0007611	learning or memory	14/1551	329/23012	0.97863	1	0.864943	Arf4/Arl6ip5/Comt/Dbi/Fen1/Gatm/Gm2a/Ift20/Jun/Klk8/Ntan1/Serpinf1/Vdac1/Vdac3	14
GO:0071216	cellular response to biotic stimulus	14/1551	333/23012	0.981288	1	0.864943	Cd14/Cdk4/Cebpb/Gstp1/Hadhb/Hmgb1/Lbp/Mif/Prdx2/Pycard/Rhoa/Spi1/Tmco1/Vim	14
GO:0030150	protein import into mitochondrial matrix	13/1551	20/23012	2.79786e-11	1.92003e-09	1.66072e-09	Dnajc15/Dnajc19/Dnlz/Grpel1/Pam16/Romo1/Timm17a/Timm17b/Timm23/Timm50/Tomm20/Tomm40/Tomm7	13
GO:0051204	protein insertion into mitochondrial membrane	13/1551	25/23012	1.36343e-09	7.65537e-08	6.62146e-08	Bax/Mtch1/Mtch2/Ndufa13/Pdcd5/Romo1/Samm50/Sh3glb1/Timm10/Timm13/Timm9/Tomm22/Tomm40	13
GO:0090151	establishment of protein localization to mitochondrial membrane	13/1551	28/23012	8.1058e-09	4.30653e-07	3.72491e-07	Bax/Mtch1/Mtch2/Ndufa13/Pdcd5/Romo1/Samm50/Sh3glb1/Timm10/Timm13/Timm9/Tomm22/Tomm40	13
GO:0000470	maturation of LSU-rRNA	13/1551	30/23012	2.28217e-08	1.11645e-06	9.6567e-07	Eif6/Mak16/Nhp2/Nifk/Npm1/Rpf2/Rpl10a/Rpl35/Rpl7/Rpl7a/Rpl7l1/Rrp15/Rsl1d1	13
GO:0000460	maturation of 5.8S rRNA	13/1551	35/23012	2.04598e-07	8.5671e-06	7.41005e-06	C1d/Eif6/Eri3/Exosc3/Exosc4/Exosc7/Exosc8/Fcf1/Mak16/Npm1/Rcl1/Rps21/Rrp15	13
GO:0042168	heme metabolic process	13/1551	36/23012	3.00498e-07	1.21702e-05	1.05265e-05	Alad/Atp5if1/Blvra/Blvrb/Cpox/Fxn/Hebp1/Hmbs/Hmox2/Slc25a39/Snx3/Tmem14c/Urod	13
GO:0006778	porphyrin-containing compound metabolic process	13/1551	43/23012	3.04896e-06	9.13024e-05	7.89714e-05	Alad/Atp5if1/Blvra/Blvrb/Cpox/Fxn/Hebp1/Hmbs/Hmox2/Slc25a39/Snx3/Tmem14c/Urod	13
GO:0009394	2'-deoxyribonucleotide metabolic process	13/1551	45/23012	5.36071e-06	0.000147151	0.000127278	Adk/Ak2/Cmpk1/Dctpp1/Dguok/Dnph1/Dtymk/Dut/Guk1/Nme1/Nt5c/Rrm2/Tyms	13
GO:0019692	deoxyribose phosphate metabolic process	13/1551	45/23012	5.36071e-06	0.000147151	0.000127278	Adk/Ak2/Cmpk1/Dctpp1/Dguok/Dnph1/Dtymk/Dut/Guk1/Nme1/Nt5c/Rrm2/Tyms	13
GO:0090199	regulation of release of cytochrome c from mitochondria	13/1551	51/23012	2.39184e-05	0.000562767	0.000486761	Bad/Bax/Fam162a/Fxn/Ghitm/Gpx1/Higd1a/Parl/Pdcd5/Prelid1/Psmd10/Pycard/Triap1	13
GO:0033013	tetrapyrrole metabolic process	13/1551	52/23012	2.99376e-05	0.000693298	0.000599663	Alad/Atp5if1/Blvra/Blvrb/Cpox/Fxn/Hebp1/Hmbs/Hmox2/Slc25a39/Snx3/Tmem14c/Urod	13
GO:0033120	positive regulation of RNA splicing	13/1551	53/23012	3.72384e-05	0.000817755	0.000707312	Cirbp/Clns1a/Dazap1/Eif4a3/Hnrnpk/Hspa8/Prdx6/Rbm3/Rbmxl1/Slirp/Smn1/Snw1/Zpr1	13
GO:1990748	cellular detoxification	13/1551	54/23012	4.60438e-05	0.000976405	0.000844534	Adh5/Akr1a1/Aldh2/Ccs/Dhfr/Esd/Nxn/Park7/Prdx1/Prdx2/Prdx6/Sod2/Txn1	13
GO:1901799	negative regulation of proteasomal protein catabolic process	13/1551	55/23012	5.66065e-05	0.00118014	0.00102075	Taf9/Alad/Ddrgk1/Eif3h/Gabarapl2/Hsp90ab1/Park7/Pbk/Rpl11/Sgta/Svip/Ubxn1/Usp14	13
GO:0045010	actin nucleation	13/1551	59/23012	0.00012268	0.00230479	0.00199351	Actr3/Arf1/Arpc1a/Arpc1b/Arpc2/Arpc3/Arpc4/Arpc5/Arpc5l/Brk1/Coro1a/Gmfg/Rnh1	13
GO:1901607	alpha-amino acid biosynthetic process	13/1551	59/23012	0.00012268	0.00230479	0.00199351	Aasdhppt/Apip/Asns/Ass1/Bcat2/Dhfr/Got1/Park7/Phgdh/Pycr2/Pycr3/Sdsl/Sephs2	13
GO:0046902	regulation of mitochondrial membrane permeability	13/1551	61/23012	0.000175476	0.00310763	0.00268792	Acaa2/Atp5if1/Bad/Bax/Bloc1s2/Cnp/Dynlt1f/Mtch2/Sh3glb1/Siva1/Slc25a4/Slc25a5/Vdac2	13
GO:0097237	cellular response to toxic substance	13/1551	61/23012	0.000175476	0.00310763	0.00268792	Adh5/Akr1a1/Aldh2/Ccs/Dhfr/Esd/Nxn/Park7/Prdx1/Prdx2/Prdx6/Sod2/Txn1	13
GO:0043457	regulation of cellular respiration	13/1551	64/23012	0.000290703	0.00475617	0.00411382	Arl2/Chchd4/Cisd1/Cox7a2/Cox7a2l/Dnajc15/Gadd45gip1/Il10rb/Iscu/Park7/Prelid1/Rhoa/Uqcc2	13
GO:0008652	amino acid biosynthetic process	13/1551	67/23012	0.000465034	0.00694179	0.00600425	Aasdhppt/Apip/Asns/Ass1/Bcat2/Dhfr/Got1/Park7/Phgdh/Pycr2/Pycr3/Sdsl/Sephs2	13
GO:2001244	positive regulation of intrinsic apoptotic signaling pathway	13/1551	73/23012	0.00108574	0.013914	0.0120348	Bad/Bax/Bcap31/Fis1/Mtch2/Park7/Prkra/Rpl11/Rpl26/Rps3/Rps7/Sh3glb1/Ubb	13
GO:0006900	vesicle budding from membrane	13/1551	76/23012	0.00159343	0.0193443	0.0167317	Ap3s1/Arf1/Pdcd6/Sar1b/Snx3/Tmed9/Trappc1/Trappc2l/Trappc3/Trappc4/Trappc5/Trappc6b/Vapa	13
GO:0006919	activation of cysteine-type endopeptidase activity involved in apoptotic process	13/1551	78/23012	0.00203052	0.0237182	0.0205149	Aifm1/Anp32b/Bad/Bax/Cycs/Fam162a/Hspd1/Mtch1/Pdcd2/Pdcd6/Pycard/Rnf7/Rps27l	13
GO:2000781	positive regulation of double-strand break repair	13/1551	86/23012	0.00487149	0.0484307	0.0418898	Actb/Actl6a/Fh1/Meaf6/Mgmt/Pnkp/Rad51ap1/Ruvbl1/Ruvbl2/Smarce1/Ube2n/Ube2v2/Yeats4	13
GO:0061178	regulation of insulin secretion involved in cellular response to glucose stimulus	13/1551	91/23012	0.00787087	0.0716206	0.0619477	Bad/Birc5/Dynll1/Eny2/Hmgn3/Jagn1/Mpc2/Ndufaf2/Oxct1/Ptpmt1/Rac1/Sri/Ucp2	13
GO:0019319	hexose biosynthetic process	13/1551	97/23012	0.013208	0.106115	0.0917837	Akr1b1/Arpp19/Eno1/Gapdh/Got1/Gpi1/Mdh1/Mdh2/Pgam1/Pgk1/Pgp/Slc25a11/Tpi1	13
GO:1903312	negative regulation of mRNA metabolic process	13/1551	97/23012	0.013208	0.106115	0.0917837	C1qbp/Cirbp/Elavl1/Hnrnpab/Hnrnpd/Hnrnpk/Npm1/Rnps1/Sap18/Srsf7/Srsf9/Taf15/Ybx1	13
GO:0035773	insulin secretion involved in cellular response to glucose stimulus	13/1551	101/23012	0.0180778	0.136998	0.118495	Bad/Birc5/Dynll1/Eny2/Hmgn3/Jagn1/Mpc2/Ndufaf2/Oxct1/Ptpmt1/Rac1/Sri/Ucp2	13
GO:0030593	neutrophil chemotaxis	13/1551	105/23012	0.0241931	0.169318	0.14645	Bsg/C1qbp/Ccl3/Ccl4/Cklf/Fcer1g/Itga1/Lbp/Mpp1/Ppia/Ppib/Rac1/Trem3	13
GO:0006576	biogenic amine metabolic process	13/1551	108/23012	0.0296953	0.195433	0.169038	Akr1b1/Aldh2/Comt/Gde1/Hnmt/Hprt1/Ndufs4/Oaz1/Park7/Pnkd/Prg3/Sms/Srm	13
GO:0019751	polyol metabolic process	13/1551	108/23012	0.0296953	0.195433	0.169038	Akr1b1/Asah1/Dhfr/Galk1/Got1/Impa2/Isyna1/Pcbd2/Pgp/Scp2/Sphk1/Sptssa/Tpi1	13
GO:0036503	ERAD pathway	13/1551	109/23012	0.0317167	0.205389	0.17765	Bcap31/Derl2/Faf1/Psmc6/Sdf2l1/Sec61b/Sgta/Stub1/Svip/Ubac2/Ube2j2/Ubxn1/Usp14	13
GO:0051303	establishment of chromosome localization	13/1551	109/23012	0.0317167	0.205389	0.17765	Aurkb/Birc5/Bub3/Cdc42/Cdca8/Cenpq/Chmp2a/Dctn2/Nde1/Nudc/Seh1l/Spc24/Ube2b	13
GO:0006986	response to unfolded protein	13/1551	112/23012	0.0383749	0.236422	0.204492	Bax/Cdk5rap3/Cops5/Ddrgk1/Derl2/Eif2s1/Hspd1/Pdia6/Stub1/Tm7sf3/Tmed2/Tmem33/Ube2j2	13
GO:0071346	cellular response to type II interferon	13/1551	120/23012	0.0608325	0.322158	0.278649	Actg1/Actr3/Calm1/Ccl3/Ccl4/Cdc37/Cdc42/Gapdh/H2-Ab1/Rpl13a/Stx8/Vamp8/Vim	13
GO:0010212	response to ionizing radiation	13/1551	132/23012	0.108569	0.486347	0.420663	Anxa1/Bax/Eef1d/Ercc1/Gpx1/Gtf2h5/Hras/Nabp2/Rad51/Rad51ap1/Rpl26/Sod2/Swi5	13
GO:0007127	meiosis I	13/1551	134/23012	0.118222	0.511225	0.44218	BC005624/Birc5/Ccnb2/Ccne1/Fbxo5/Psmc3ip/Psmd13/Rad51/Rad51ap1/Syce2/Trip13/Ubb/Ube2b	13
GO:0031109	microtubule polymerization or depolymerization	13/1551	134/23012	0.118222	0.511225	0.44218	Arl2/Drg1/Fbxo5/Fkbp4/Nde1/Rac1/Rhoa/Rps3/Ska1/Smn1/Ssna1/Stmn1/Tubg1	13
GO:0000086	G2/M transition of mitotic cell cycle	13/1551	138/23012	0.138957	0.574714	0.497095	Arpp19/Birc5/Calm1/Calm3/Cdk1/Cdk4/Cdk5rap3/Fbxo5/Hacd1/Nabp2/Rnaseh2b/Syf2/Ube2a	13
GO:0061982	meiosis I cell cycle process	13/1551	139/23012	0.144433	0.581143	0.502656	BC005624/Birc5/Ccnb2/Ccne1/Fbxo5/Psmc3ip/Psmd13/Rad51/Rad51ap1/Syce2/Trip13/Ubb/Ube2b	13
GO:0001889	liver development	13/1551	140/23012	0.150024	0.593488	0.513333	Anxa1/Cdk5rap3/Cebpb/Gfer/Hmbs/Hp/Jun/Klf1/Mpst/Pkm/Ptcd2/Sod2/Taf10	13
GO:0001776	leukocyte homeostasis	13/1551	141/23012	0.155727	0.609705	0.52736	Anxa1/Bax/Ccnb2/Coro1a/Fcer1g/Hmgb1/Il7r/Lmo1/Mif/Prdx2/Rps6/Siva1/Vpreb1a	13
GO:0061008	hepaticobiliary system development	13/1551	143/23012	0.167466	0.617962	0.534502	Anxa1/Cdk5rap3/Cebpb/Gfer/Hmbs/Hp/Jun/Klf1/Mpst/Pkm/Ptcd2/Sod2/Taf10	13
GO:0032006	regulation of TOR signaling	13/1551	156/23012	0.25347	0.784367	0.678433	Endog/Lamtor1/Lamtor2/Lamtor3/Lamtor4/Lamtor5/Pdcd6/Pih1d1/Rbx1/Rheb/Rraga/Seh1l/Ube2n	13
GO:0043271	negative regulation of monoatomic ion transport	13/1551	157/23012	0.260687	0.799536	0.691553	1810037I17Rik/Calm1/Calm3/Cd300a/Commd1/Gsto1/Iscu/Park7/Sri/Sumo1/Vdac1/Ywhae/Ywhaq	13
GO:0006633	fatty acid biosynthetic process	13/1551	159/23012	0.275332	0.818048	0.707565	Acadl/Anxa1/Eif6/Elovl1/Gstp1/Hacd1/Hacd2/Mecr/Mif/Ndufab1/Ptges3/Sphk1/Tecr	13
GO:0051147	regulation of muscle cell differentiation	13/1551	163/23012	0.305376	0.869161	0.751775	Camk1/Ddx39b/Eif5a/Fbxo22/Fdps/Med28/Naca/Parp2/Pin1/Slc25a4/Sod2/Tmsb4x/Ybx1	13
GO:0007338	single fertilization	13/1551	168/23012	0.344069	0.916355	0.792595	Aldoa/Cct2/Cct3/Cct4/Cct5/Cct7/Cct8/H3f3a/H3f3b/Park7/Slirp/Tcp1/Vdac2	13
GO:0001935	endothelial cell proliferation	13/1551	174/23012	0.391603	0.979594	0.847293	Aimp1/Atp5f1a/Atp5if1/Cd34/Egfl7/Emc10/Hmgb1/Jun/Mydgf/Pdcd10/Pdcd6/Pdcl3/Pold4	13
GO:0001909	leukocyte mediated cytotoxicity	13/1551	175/23012	0.399593	0.991658	0.857728	Coro1a/Ctsc/Ctsh/Gfer/Hprt1/Il7r/Klrb1f/Lamp1/Prdx1/Spi1/Stx7/Trem3/Tyrobp	13
GO:0010594	regulation of endothelial cell migration	13/1551	177/23012	0.415603	1	0.864943	Anxa1/Atp5f1a/Atp5f1b/Bsg/Csnk2b/Emc10/Gpi1/Hmgb1/Pdcd10/Pdcd6/Rac1/Rhoa/Serpinf1	13
GO:1905952	regulation of lipid localization	13/1551	190/23012	0.518905	1	0.864943	Atp5pf/Commd1/Dbi/Fis1/Gps2/Lamtor1/Mif/Plin2/Prelid1/Sar1b/Scp2/Triap1/Tspo	13
GO:0071674	mononuclear cell migration	13/1551	194/23012	0.549781	1	0.864943	Anxa1/C1qbp/Ccl3/Ccl4/Cdc42/Cklf/Coro1a/Hmgb1/Ninj1/Pycard/Rhoa/Rps19/Spi1	13
GO:0006486	protein glycosylation	13/1551	199/23012	0.587343	1	0.864943	Alg5/Dad1/Ddost/Dpm1/Dpm3/Krtcap2/Ost4/Ostc/Pmm1/Ramp1/Tmem165/Tmem258/Tmem59	13
GO:0043413	macromolecule glycosylation	13/1551	199/23012	0.587343	1	0.864943	Alg5/Dad1/Ddost/Dpm1/Dpm3/Krtcap2/Ost4/Ostc/Pmm1/Ramp1/Tmem165/Tmem258/Tmem59	13
GO:0002695	negative regulation of leukocyte activation	13/1551	206/23012	0.637528	1	0.864943	Anxa1/Cd300a/Cebpb/Fgl2/H2-Aa/Hmgb1/Hmgb3/Lst1/Ndfip1/Prdx2/Spi1/Tnfaip8l2/Tyrobp	13
GO:0007519	skeletal muscle tissue development	13/1551	213/23012	0.684392	1	0.864943	Fbxo22/Gpx1/Hmg20b/Myl6/Naca/Psma6/Rhoa/Sap30/Sin3b/Snw1/Uqcc2/Vamp5/Ybx3	13
GO:0043414	macromolecule methylation	13/1551	218/23012	0.715603	1	0.864943	Emg1/Fbl/Gnas/Hsd17b10/Larp7/Ndufaf7/Nelfe/Nsun2/Pcmt1/Smyd2/Snrpb/Snrpd3/Trmt112	13
GO:0033673	negative regulation of kinase activity	13/1551	223/23012	0.744817	1	0.864943	Actb/Cd300a/Cdk5rap3/Cdkn2c/Dnaja1/Dtnbp1/Gstp1/Npm1/Park7/Pkig/Ppia/Prdx3/Pycard	13
GO:0050866	negative regulation of cell activation	13/1551	224/23012	0.750415	1	0.864943	Anxa1/Cd300a/Cebpb/Fgl2/H2-Aa/Hmgb1/Hmgb3/Lst1/Ndfip1/Prdx2/Spi1/Tnfaip8l2/Tyrobp	13
GO:0060538	skeletal muscle organ development	13/1551	225/23012	0.75593	1	0.864943	Fbxo22/Gpx1/Hmg20b/Myl6/Naca/Psma6/Rhoa/Sap30/Sin3b/Snw1/Uqcc2/Vamp5/Ybx3	13
GO:0001649	osteoblast differentiation	13/1551	230/23012	0.782269	1	0.864943	Asf1a/Atraid/Cebpb/Clec5a/Clic1/Erh/Fbxo5/Gnas/H3f3a/H3f3b/Id1/Ifitm1/Jund	13
GO:0002819	regulation of adaptive immune response	13/1551	243/23012	0.841182	1	0.864943	Anxa1/Cd81/Exosc3/Fcer1g/H2-Ab1/H2-DMa/Hmgb1/Hspd1/Il7r/Mif/Ndfip1/Pycard/Stx7	13
GO:0003015	heart process	13/1551	252/23012	0.874254	1	0.864943	Atp5pf/Calm1/Calm3/Cdc42/Glrx3/Gnai2/Gpx1/Pebp1/Rac1/S100a1/Sri/Sumo1/Znhit1	13
GO:0007249	canonical NF-kappaB signal transduction	13/1551	254/23012	0.880804	1	0.864943	Ddrgk1/Ddx1/Gapdh/Gstp1/Hdac1/Lamtor5/Pycard/Rbx1/Rhoa/S100a13/Tifa/Ube2i/Ube2n	13
GO:0008406	gonad development	13/1551	260/23012	0.898822	1	0.864943	Adrm1/Atrx/Bax/Cebpb/Eif2b2/Eif2s2/Ercc1/H3f3b/Hnrnpk/Prdx4/Rac1/Ubb/Ybx3	13
GO:0045137	development of primary sexual characteristics	13/1551	264/23012	0.909546	1	0.864943	Adrm1/Atrx/Bax/Cebpb/Eif2b2/Eif2s2/Ercc1/H3f3b/Hnrnpk/Prdx4/Rac1/Ubb/Ybx3	13
GO:0002377	immunoglobulin production	13/1551	274/23012	0.932282	1	0.864943	Crlf2/Ctnnbl1/Ercc1/Exosc3/Fgl2/Gpi1/H2-Ab1/Hspd1/Il7r/Ndfip1/Phb2/Vpreb1a/Vpreb3	13
GO:0071222	cellular response to lipopolysaccharide	13/1551	296/23012	0.96574	1	0.864943	Cd14/Cdk4/Cebpb/Gstp1/Hadhb/Hmgb1/Lbp/Mif/Prdx2/Pycard/Rhoa/Spi1/Vim	13
GO:0071219	cellular response to molecule of bacterial origin	13/1551	306/23012	0.975333	1	0.864943	Cd14/Cdk4/Cebpb/Gstp1/Hadhb/Hmgb1/Lbp/Mif/Prdx2/Pycard/Rhoa/Spi1/Vim	13
GO:0006959	humoral immune response	13/1551	307/23012	0.976144	1	0.864943	C1qbp/Cd81/Fau/Fcnb/Gapdh/H2-DMa/Romo1/Rpl30/Rpl39/Rps19/Slpi/Wfdc17/Wfdc21	13
GO:0010721	negative regulation of cell development	13/1551	321/23012	0.985233	1	0.864943	Actr3/Anxa1/Cfl1/Dnajb11/Fgl2/Hmgb1/Hmgb3/Id1/Idh2/Nme1/Prdx2/Tspo/Ywhah	13
GO:0090287	regulation of cellular response to growth factor stimulus	13/1551	323/23012	0.986234	1	0.864943	Got1/Hdac1/Pdcd6/Pin1/Ptp4a3/Rbbp4/Sap30/Sap30l/Sh3glb1/Snw1/Snx6/Strap/Stub1	13
GO:0006936	muscle contraction	13/1551	324/23012	0.98671	1	0.864943	Aldoa/Calm1/Calm3/Eno1/Fkbp1a/Grcc10/Hsbp1/Myl6/Ndufs6/Rhoa/Sphk1/Sri/Sumo1	13
GO:0018105	peptidyl-serine phosphorylation	13/1551	332/23012	0.990011	1	0.864943	Bax/Camk1/Cdk1/Csnk2a2/Hsp90ab1/Map2k2/Map4k1/Mif/Park7/Pbk/Pdcd10/Txn1/Vrk1	13
GO:0018209	peptidyl-serine modification	13/1551	344/23012	0.993564	1	0.864943	Bax/Camk1/Cdk1/Csnk2a2/Hsp90ab1/Map2k2/Map4k1/Mif/Park7/Pbk/Pdcd10/Txn1/Vrk1	13
GO:0034329	cell junction assembly	13/1551	479/23012	0.999979	1	0.864943	Actb/Actg1/Actr3/Cdc42/Cfl1/Cldn13/Cript/Dbnl/Rac1/Rap1a/Rhoa/Rps6/Ube2v2	13
GO:0006122	mitochondrial electron transport, ubiquinol to cytochrome c	12/1551	13/23012	1.03006e-13	7.83005e-12	6.77255e-12	Cyc1/Cycs/CYTB/Uqcc3/Uqcr10/Uqcr11/Uqcrb/Uqcrc1/Uqcrc2/Uqcrfs1/Uqcrh/Uqcrq	12
GO:1901798	positive regulation of signal transduction by p53 class mediator	12/1551	33/23012	7.89566e-07	2.82699e-05	2.44519e-05	Cdk5rap3/Eef1e1/Rpl11/Rpl23/Rpl26/Rpl37/Rps15/Rps20/Rps7/Sh3glb1/Ubb/Znhit1	12
GO:0006099	tricarboxylic acid cycle	12/1551	35/23012	1.63638e-06	5.18291e-05	4.48292e-05	Fh1/Idh2/Idh3a/Idh3b/Mdh1/Mdh2/Mrps36/Ndufs4/Sdhb/Sdhd/Sucla2/Suclg1	12
GO:0007007	inner mitochondrial membrane organization	12/1551	35/23012	1.63638e-06	5.18291e-05	4.48292e-05	Bax/Chchd3/Ghitm/Immt/Ndufa13/Romo1/Samm50/Timm10/Timm13/Timm9/Tmem11/Uqcc3	12
GO:0006458	'de novo' protein folding	12/1551	38/23012	4.39325e-06	0.000124753	0.000107904	Bag1/Cct2/Chchd4/Dnajc2/Dnajc7/H2-DMa/Hspa1a/Hspa8/Hspe1/Ptges3/Sdf2l1/Sh3glb1	12
GO:0017004	cytochrome complex assembly	12/1551	38/23012	4.39325e-06	0.000124753	0.000107904	Uqcc6/Stmp1/Uqcc4/Coa3/Coa6/Cox14/Cox19/Cox20/Smim20/Uqcc5/Uqcc2/Uqcc3	12
GO:0019320	hexose catabolic process	12/1551	38/23012	4.39325e-06	0.000124753	0.000107904	Aldoa/Bad/Eno1/Galk1/Gapdh/Gpi1/Khk/Ldha/Pfkl/Pgk1/Pkm/Tpi1	12
GO:0090329	regulation of DNA-templated DNA replication	12/1551	39/23012	5.95788e-06	0.000158268	0.000136893	Atrx/Dscc1/Endog/Fbxo5/Ilkap/Npm1/Rfc2/Rfc3/Rfc4/Rfc5/Ssbp1/Tipin	12
GO:0009126	purine nucleoside monophosphate metabolic process	12/1551	41/23012	1.06079e-05	0.000271573	0.000234895	Adk/Adsl/Ak2/Aprt/Dguok/Dnph1/Gmpr2/Guk1/Hprt1/Impdh2/Nt5c/Nudt2	12
GO:0009124	nucleoside monophosphate biosynthetic process	12/1551	43/23012	1.8162e-05	0.00044646	0.000386162	Adk/Adsl/Aprt/Dguok/Dut/Gmpr2/Hprt1/Impdh2/Nme1/Nudt2/Tk1/Tyms	12
GO:0034314	Arp2/3 complex-mediated actin nucleation	12/1551	45/23012	3.00275e-05	0.000693298	0.000599663	Actr3/Arf1/Arpc1a/Arpc1b/Arpc2/Arpc3/Arpc4/Arpc5/Arpc5l/Brk1/Gmfg/Rnh1	12
GO:0045740	positive regulation of DNA replication	12/1551	49/23012	7.49257e-05	0.00152977	0.00132317	Atrx/Cacybp/Cdc42/Cdk1/Cst3/Endog/Faf1/Hras/Jun/Npm1/Rac1/Ssbp1	12
GO:0032968	positive regulation of transcription elongation by RNA polymerase II	12/1551	53/23012	0.000168598	0.00302925	0.00262013	Gtf2f1/Med10/Med19/Med21/Med28/Med29/Med31/Med4/Med7/Med8/Med9/Ncbp2	12
GO:0010823	negative regulation of mitochondrion organization	12/1551	55/23012	0.000244639	0.00421171	0.00364289	Acaa2/Fxn/Ghitm/Gpx1/Higd1a/Parl/Prelid1/Psmd10/Slc25a4/Slc25a5/Triap1/Tspo	12
GO:0006749	glutathione metabolic process	12/1551	63/23012	0.000903075	0.0119307	0.0103194	Arl6ip5/Ethe1/Gclm/Glo1/Gpx1/Gpx4/Gsto1/Gstp1/Hagh/Mgst2/Park7/Sod2	12
GO:0006406	mRNA export from nucleus	12/1551	69/23012	0.00205456	0.02383	0.0206116	Alyref/Ddx39b/Eif4a3/Eny2/Magoh/Magohb/Nsun2/Nxt1/Rbm8a/Sarnp/Srsf3/Thoc3	12
GO:0009064	glutamine family amino acid metabolic process	12/1551	69/23012	0.00205456	0.02383	0.0206116	Asns/Ass1/Ctps1/Fh1/Gclm/Got1/Nit2/Oat/Phgdh/Pycr2/Pycr3/Ucp2	12
GO:0032507	maintenance of protein location in cell	12/1551	72/23012	0.00297312	0.0324287	0.028049	Arl2/Kdelr1/Kdelr2/Park7/Pfn1/Rer1/Tmed2/Tmsb10/Tmsb4x/Tspo/Twf2/Txn1	12
GO:0009166	nucleotide catabolic process	12/1551	73/23012	0.00334441	0.0353093	0.0305405	Acat1/Cnp/Dctpp1/Dera/Dnph1/Dut/Gmpr2/Hint1/Hprt1/Nt5c/Nudt19/Nudt9	12
GO:1905818	regulation of chromosome separation	12/1551	74/23012	0.00375224	0.0389492	0.0336889	Anapc11/Anapc15/Aurkb/Birc5/Bub3/Cdca8/Csnk2a2/Fbxo5/Nsmce2/Psmg2/Spc24/Trip13	12
GO:1905897	regulation of response to endoplasmic reticulum stress	12/1551	79/23012	0.00643059	0.060406	0.0522478	Bax/Bcap31/Cops5/Ddrgk1/Erp29/Park7/Pdia6/Sgta/Svip/Tmem33/Ubxn1/Usp14	12
GO:0034620	cellular response to unfolded protein	12/1551	83/23012	0.00950774	0.0822728	0.0711613	Bax/Cdk5rap3/Cops5/Ddrgk1/Derl2/Eif2s1/Hspd1/Pdia6/Stub1/Tm7sf3/Tmed2/Tmem33	12
GO:0070918	regulatory ncRNA processing	12/1551	83/23012	0.00950774	0.0822728	0.0711613	Dkc1/Exosc3/Exosc4/Exosc5/Fbl/Larp7/Ncbp2/Prkra/Rbm3/Srsf3/Tsn/Tsnax	12
GO:0051304	chromosome separation	12/1551	84/23012	0.0104313	0.088407	0.076467	Anapc11/Anapc15/Aurkb/Birc5/Bub3/Cdca8/Csnk2a2/Fbxo5/Nsmce2/Psmg2/Spc24/Trip13	12
GO:0006094	gluconeogenesis	12/1551	93/23012	0.0221682	0.159205	0.137703	Arpp19/Eno1/Gapdh/Got1/Gpi1/Mdh1/Mdh2/Pgam1/Pgk1/Pgp/Slc25a11/Tpi1	12
GO:0051341	regulation of oxidoreductase activity	12/1551	93/23012	0.0221682	0.159205	0.137703	Ccs/Dhfr/Fxn/Gnai2/Gstp1/Ndufa4/Park7/Phb2/Prdx5/S100a1/Sdhaf4/Sirt3	12
GO:1901992	positive regulation of mitotic cell cycle phase transition	12/1551	97/23012	0.0297332	0.195433	0.169038	Anapc11/Anp32b/Anxa1/Birc5/Cdk1/Cdk4/Fbxo5/Larp7/Nsmce2/Phb2/Rpl17/Rrm2	12
GO:0034766	negative regulation of monoatomic ion transmembrane transport	12/1551	115/23012	0.0868461	0.415398	0.359296	1810037I17Rik/Calm1/Calm3/Commd1/Gsto1/Iscu/Park7/Sri/Sumo1/Vdac1/Ywhae/Ywhaq	12
GO:0071456	cellular response to hypoxia	12/1551	120/23012	0.110185	0.490913	0.424612	Acaa2/Bad/Chchd2/Commd1/Egln1/Eif4ebp1/Eno1/Fam162a/Higd1a/Pgk1/Sdhd/Stub1	12
GO:0007030	Golgi organization	12/1551	136/23012	0.206292	0.7053	0.610045	Arl1/Cdc42/Cdk1/Map2k2/Nsfl1c/Pdcd10/Rab8a/Tmed1/Tmed2/Tmed9/Vrk1/Yipf4	12
GO:0007098	centrosome cycle	12/1551	136/23012	0.206292	0.7053	0.610045	Arl2/Bnip2/Chmp2a/Haus1/Haus4/Nde1/Npm1/Nsfl1c/Nubp1/Ppp1r35/Ranbp1/Uxt	12
GO:0000018	regulation of DNA recombination	12/1551	138/23012	0.220348	0.726046	0.627989	Actb/Actl6a/Alyref/Exosc3/Meaf6/Ndfip1/Rad51/Rad51ap1/Ruvbl1/Ruvbl2/Ube2b/Yeats4	12
GO:0050852	T cell receptor signaling pathway	12/1551	141/23012	0.242141	0.764449	0.661205	Cd300a/Cd81/Eif2b1/Eif2b2/Ermap/Fyb/Hras/Kcnn4/Rps3/Stoml2/Tespa1/Ube2n	12
GO:0036294	cellular response to decreased oxygen levels	12/1551	145/23012	0.272378	0.811432	0.701842	Acaa2/Bad/Chchd2/Commd1/Egln1/Eif4ebp1/Eno1/Fam162a/Higd1a/Pgk1/Sdhd/Stub1	12
GO:0031023	microtubule organizing center organization	12/1551	151/23012	0.319789	0.888182	0.768227	Arl2/Bnip2/Chmp2a/Haus1/Haus4/Nde1/Npm1/Nsfl1c/Nubp1/Ppp1r35/Ranbp1/Uxt	12
GO:0001936	regulation of endothelial cell proliferation	12/1551	152/23012	0.327881	0.902114	0.780277	Aimp1/Atp5f1a/Atp5if1/Egfl7/Emc10/Hmgb1/Jun/Mydgf/Pdcd10/Pdcd6/Pdcl3/Pold4	12
GO:0032368	regulation of lipid transport	12/1551	158/23012	0.377221	0.960748	0.830993	Atp5pf/Commd1/Dbi/Fis1/Gps2/Lamtor1/Mif/Prelid1/Sar1b/Scp2/Triap1/Tspo	12
GO:0010634	positive regulation of epithelial cell migration	12/1551	162/23012	0.410575	1	0.864943	Anxa1/Atp5f1a/Atp5f1b/Bsg/Ctsh/Emc10/Gpi1/Hmgb1/Jun/Pdcd6/Pfn1/Rac1	12
GO:0031099	regeneration	12/1551	165/23012	0.435655	1	0.864943	Anxa1/Cd81/Cdk1/Cebpb/Dhfr/Gfer/Gpx1/Jun/Map2k2/Naca/Ninj1/Pkm	12
GO:1900180	regulation of protein localization to nucleus	12/1551	166/23012	0.444008	1	0.864943	Cdk1/Cdk5rap3/Hsp90ab1/Lamtor5/Larp7/Npm1/Park7/Pin1/Pkig/Ran/Sumo1/Zpr1	12
GO:0051250	negative regulation of lymphocyte activation	12/1551	174/23012	0.510184	1	0.864943	Anxa1/Cd300a/Cebpb/Fgl2/H2-Aa/Hmgb1/Hmgb3/Lst1/Ndfip1/Prdx2/Tnfaip8l2/Tyrobp	12
GO:0010951	negative regulation of endopeptidase activity	12/1551	182/23012	0.574057	1	0.864943	Bcl2l12/Birc5/Cst3/Gapdh/Gpi1/Gpx1/Lamtor5/Park7/Pih1d1/Serpinb1a/Serpinf1/Triap1	12
GO:0055088	lipid homeostasis	12/1551	184/23012	0.589496	1	0.864943	Commd1/Fundc2/Got1/Lamtor1/Mtch2/Npc2/Ormdl2/Pex2/Raly/Sar1b/Tmem97/Tspo	12
GO:0002832	negative regulation of response to biotic stimulus	12/1551	185/23012	0.597123	1	0.864943	Aurkb/Banf1/C1qbp/Eif4e2/Fgl2/Gfer/Hspa8/Lyar/Pcbp2/Ppp6c/Prdx2/Rps19	12
GO:0051170	import into nucleus	12/1551	185/23012	0.597123	1	0.864943	Cdk1/Cfl1/Elavl1/Hsp90ab1/Htatip2/Phb2/Pkig/Rab18/Ran/Rpain/Sumo1/Zpr1	12
GO:0046887	positive regulation of hormone secretion	12/1551	194/23012	0.662639	1	0.864943	Aimp1/Bad/Dynll1/Gnas/Mpc2/Oxct1/Psmd9/Rac1/Sirt3/Sri/Tm7sf3/Vamp8	12
GO:0006469	negative regulation of protein kinase activity	12/1551	202/23012	0.715532	1	0.864943	Actb/Cd300a/Cdk5rap3/Cdkn2c/Dnaja1/Dtnbp1/Gstp1/Npm1/Park7/Pkig/Ppia/Pycard	12
GO:0007179	transforming growth factor beta receptor signaling pathway	12/1551	206/23012	0.739919	1	0.864943	Got1/Hdac1/Jun/Pin1/Rbbp4/Sap30/Sap30l/Snw1/Snx6/Spi1/Strap/Stub1	12
GO:0006109	regulation of carbohydrate metabolic process	12/1551	208/23012	0.751582	1	0.864943	Arl2/Arpp19/Bad/Bckdk/Eif6/Hmgb1/Hsd11b1/Igfbp4/Khk/Mtch2/Pgp/Ppp1ca	12
GO:0034767	positive regulation of monoatomic ion transmembrane transport	12/1551	208/23012	0.751582	1	0.864943	Arf1/Bax/Calm1/Calm3/Cfl1/Dbi/Glrx/Gsto1/Ndufa4/S100a1/Sri/Sumo1	12
GO:0022408	negative regulation of cell-cell adhesion	12/1551	209/23012	0.757279	1	0.864943	Anxa1/Ass1/Cd300a/Cebpb/Fgl2/Gstp1/H2-Aa/Hmgb1/Ndfip1/Prdx2/Spi1/Tnfaip8l2	12
GO:0043122	regulation of canonical NF-kappaB signal transduction	12/1551	213/23012	0.779176	1	0.864943	Ddx1/Gapdh/Gstp1/Hdac1/Lamtor5/Pycard/Rbx1/Rhoa/S100a13/Tifa/Ube2i/Ube2n	12
GO:0032680	regulation of tumor necrosis factor production	12/1551	214/23012	0.784426	1	0.864943	Ccl3/Ccl4/Cd14/Fcer1g/Gstp1/Hmgb1/Hspd1/Lbp/Mif/Pycard/Tspo/Tyrobp	12
GO:1903555	regulation of tumor necrosis factor superfamily cytokine production	12/1551	217/23012	0.799644	1	0.864943	Ccl3/Ccl4/Cd14/Fcer1g/Gstp1/Hmgb1/Hspd1/Lbp/Mif/Pycard/Tspo/Tyrobp	12
GO:0001505	regulation of neurotransmitter levels	12/1551	221/23012	0.8187	1	0.864943	Arl6ip5/Dtnbp1/Hnmt/Napa/Park7/Pdzd11/Pebp1/Pnkd/Rap1a/Slc29a1/Sphk1/Tprg1l	12
GO:0032640	tumor necrosis factor production	12/1551	221/23012	0.8187	1	0.864943	Ccl3/Ccl4/Cd14/Fcer1g/Gstp1/Hmgb1/Hspd1/Lbp/Mif/Pycard/Tspo/Tyrobp	12
GO:0046890	regulation of lipid biosynthetic process	12/1551	222/23012	0.823247	1	0.864943	Acadl/Anxa1/Asah1/Dbi/Eif6/Fdps/Ormdl2/Pex2/Scp2/Sirt3/Sphk1/Tspo	12
GO:0071706	tumor necrosis factor superfamily cytokine production	12/1551	224/23012	0.832082	1	0.864943	Ccl3/Ccl4/Cd14/Fcer1g/Gstp1/Hmgb1/Hspd1/Lbp/Mif/Pycard/Tspo/Tyrobp	12
GO:0042129	regulation of T cell proliferation	12/1551	226/23012	0.840579	1	0.864943	Adk/Anxa1/Cd81/Cebpb/Coro1a/H2-Aa/Hmgb1/Lmo1/Ndfip1/Pycard/Rps3/Znhit1	12
GO:0035264	multicellular organism growth	12/1551	227/23012	0.844701	1	0.864943	Atrx/Ercc1/Fxn/Gnas/H3f3a/H3f3b/Klf2/Ndufs6/Ppib/Rpl29/Taf10/Tmed2	12
GO:0002700	regulation of production of molecular mediator of immune response	12/1551	236/23012	0.878181	1	0.864943	Bst2/Cd81/Cuedc2/Ddx1/Exosc3/Fcer1g/Gpi1/Mif/Ndfip1/Phb2/Pycard/Vpreb3	12
GO:0070374	positive regulation of ERK1 and ERK2 cascade	12/1551	236/23012	0.878181	1	0.864943	Atp6v0c/Ccl3/Ccl4/Gnai2/Hmgb1/Hras/Jun/Mif/Nelfe/Phb2/Pycard/Rap1a	12
GO:0030324	lung development	12/1551	244/23012	0.902832	1	0.864943	Asah1/Cdc42/Ctsh/Ctsz/Hmgb1/Hsd11b1/Id1/Klf2/Map2k2/Ppp1ca/Ptges3/Rpl13a	12
GO:0030323	respiratory tube development	12/1551	247/23012	0.910944	1	0.864943	Asah1/Cdc42/Ctsh/Ctsz/Hmgb1/Hsd11b1/Id1/Klf2/Map2k2/Ppp1ca/Ptges3/Rpl13a	12
GO:0060828	regulation of canonical Wnt signaling pathway	12/1551	252/23012	0.923204	1	0.864943	Cby1/Gid8/Hdac1/Ift20/Otulin/Pfdn5/Pin1/Rps12/Ruvbl1/Ruvbl2/Ubac2/Ube2b	12
GO:0032868	response to insulin	12/1551	263/23012	0.94522	1	0.864943	Eif4ebp1/Eif6/Ggh/Gnai2/Hnrnpk/Hras/Khk/Pkm/Rab8a/Rps6/Srsf3/Uchl3	12
GO:0045926	negative regulation of growth	12/1551	263/23012	0.94522	1	0.864943	Actr3/Bst2/Ccdc85b/Cdkn2c/Cfl1/Cirbp/Dnajc2/Eno1/Fxn/Gnas/Ndufa13/Ndufs3	12
GO:0045444	fat cell differentiation	12/1551	268/23012	0.953263	1	0.864943	Cby1/Ccdc85b/Cebpb/Ctbp1/Gps2/Gpx1/Psmb8/Sdf4/Selenbp1/Sod2/Uchl3/Wfdc21	12
GO:0060541	respiratory system development	12/1551	277/23012	0.965157	1	0.864943	Asah1/Cdc42/Ctsh/Ctsz/Hmgb1/Hsd11b1/Id1/Klf2/Map2k2/Ppp1ca/Ptges3/Rpl13a	12
GO:0048515	spermatid differentiation	12/1551	279/23012	0.967402	1	0.864943	Adrm1/Bax/H3f3b/Mns1/Nsun2/Pebp1/Slirp/Tpgs1/Trip13/Ube2b/Vdac3/Yif1b	12
GO:0048863	stem cell differentiation	12/1551	283/23012	0.971507	1	0.864943	Cdc42/Cfl1/Hdac1/Mtch2/Nsun2/Nudt21/Pdcd6/Phf5a/Psmd11/Rbbp4/Rps7/Tcof1	12
GO:0010001	glial cell differentiation	12/1551	291/23012	0.978352	1	0.864943	Actr3/Bag1/Cnp/Eif2b1/Eif2b2/Hdac1/Hras/Map2k2/Phgdh/Rheb/Rhoa/Vim	12
GO:0060560	developmental growth involved in morphogenesis	12/1551	292/23012	0.979093	1	0.864943	Actr3/Cfl1/Dbnl/Eif2b2/Fxn/Hnrnpk/Hsp90ab1/Llph/Rpl4/Sh3glb1/Ssna1/Twf2	12
GO:0060070	canonical Wnt signaling pathway	12/1551	306/23012	0.987309	1	0.864943	Cby1/Gid8/Hdac1/Ift20/Otulin/Pfdn5/Pin1/Rps12/Ruvbl1/Ruvbl2/Ubac2/Ube2b	12
GO:0060562	epithelial tube morphogenesis	12/1551	395/23012	0.99965	1	0.864943	Bsg/Cfl1/Coq7/Csnk2b/Ctsh/Ctsz/Pfn1/Phb2/Ppp1ca/Rhoa/Rps7/Tmed2	12
GO:0008544	epidermis development	12/1551	397/23012	0.999679	1	0.864943	Anxa1/Asah1/Cldn13/Dbi/Elovl1/Gnas/Hdac1/Nsun2/Rac1/Stmn1/Tfdp1/Ybx1	12
GO:0000028	ribosomal small subunit assembly	11/1551	20/23012	1.19925e-08	6.17238e-07	5.33876e-07	Fau/Mrps7/Rps14/Rps15/Rps19/Rps25/Rps27/Rps27l/Rps5/Rps6/Rpsa	11
GO:0016226	iron-sulfur cluster assembly	11/1551	26/23012	3.77992e-07	1.4706e-05	1.27198e-05	Fxn/Glrx3/Glrx5/Hscb/Isca2/Iscu/Ndufab1/Nfs1/Nfu1/Nubp1/Nubp2	11
GO:0031163	metallo-sulfur cluster assembly	11/1551	26/23012	3.77992e-07	1.4706e-05	1.27198e-05	Fxn/Glrx3/Glrx5/Hscb/Isca2/Iscu/Ndufab1/Nfs1/Nfu1/Nubp1/Nubp2	11
GO:0045048	protein insertion into ER membrane	11/1551	28/23012	9.26435e-07	3.2236e-05	2.78823e-05	Emc10/Emc2/Emc3/Emc4/Emc6/Emc7/Emc8/Sgta/Tmco1/Tmem147/Wdr83os	11
GO:0002183	cytoplasmic translational initiation	11/1551	29/23012	1.40168e-06	4.61715e-05	3.99357e-05	Denr/Eif2s2/Eif3d/Eif3i/Eif3m/Eif4a1/Eif4ebp1/Mcts1/Ncbp2/Rpl13a/Slbp	11
GO:0045454	cell redox homeostasis	11/1551	32/23012	4.33007e-06	0.000124753	0.000107904	Glrx3/Gpx1/Prdx1/Prdx2/Prdx3/Prdx4/Prdx5/Prdx6/Txn1/Txn2/Txnrd2	11
GO:0051084	'de novo' post-translational protein folding	11/1551	37/23012	2.0978e-05	0.00050562	0.000437333	Bag1/Cct2/Chchd4/Dnajc7/H2-DMa/Hspa1a/Hspa8/Hspe1/Ptges3/Sdf2l1/Sh3glb1	11
GO:0009116	nucleoside metabolic process	11/1551	50/23012	0.000407649	0.00627474	0.00542729	Qng1/Adk/Aprt/Dera/Dguok/Dtymk/Hprt1/Oard1/Pcmt1/Pycr3/Tk1	11
GO:0032210	regulation of telomere maintenance via telomerase	11/1551	50/23012	0.000407649	0.00627474	0.00542729	Aurkb/Cct2/Cct3/Cct4/Cct5/Cct7/Cct8/Dkc1/Pnkp/Tcp1/Ten1	11
GO:0016073	snRNA metabolic process	11/1551	52/23012	0.00058228	0.00843708	0.00729759	Dkc1/Exosc3/Exosc4/Exosc5/Exosc7/Exosc8/Larp7/Nhp2/Nop10/Rbm7/Snapc5	11
GO:0042743	hydrogen peroxide metabolic process	11/1551	57/23012	0.00130522	0.0162856	0.0140861	Cycs/Gpx1/Park7/Prdx1/Prdx2/Prdx3/Prdx4/Prdx5/Prdx6/Sod2/Txn1	11
GO:0010965	regulation of mitotic sister chromatid separation	11/1551	59/23012	0.0017498	0.0208206	0.0180086	Anapc11/Anapc15/Aurkb/Birc5/Bub3/Cdca8/Fbxo5/Nsmce2/Psmg2/Spc24/Trip13	11
GO:1904356	regulation of telomere maintenance via telomere lengthening	11/1551	59/23012	0.0017498	0.0208206	0.0180086	Aurkb/Cct2/Cct3/Cct4/Cct5/Cct7/Cct8/Dkc1/Pnkp/Tcp1/Ten1	11
GO:0072527	pyrimidine-containing compound metabolic process	11/1551	60/23012	0.00201444	0.0235861	0.0204007	Cmpk1/Ctps1/Dctpp1/Dtymk/Dut/Nme1/Nme4/Nt5c/Pycr3/Tk1/Tyms	11
GO:0051306	mitotic sister chromatid separation	11/1551	62/23012	0.00264127	0.0293931	0.0254233	Anapc11/Anapc15/Aurkb/Birc5/Bub3/Cdca8/Fbxo5/Nsmce2/Psmg2/Spc24/Trip13	11
GO:0006446	regulation of translational initiation	11/1551	64/23012	0.00341671	0.0359957	0.0311342	Bzw1/Bzw2/Eif1/Eif2s1/Eif3k/Eif4e2/Eif4ebp1/Npm1/Polr2g/Rpl13a/Tmed2	11
GO:0006414	translational elongation	11/1551	66/23012	0.00436456	0.0441008	0.0381447	Eef1a1/Eef1b2/Eef1d/Eif4a3/Eif4e2/Eif5a/Rplp1/Rplp2/Srp9/Trnau1ap/Tsfm	11
GO:0030330	DNA damage response, signal transduction by p53 class mediator	11/1551	68/23012	0.00551027	0.0535949	0.0463566	Atrx/Cops3/Eef1e1/Mif/Npm1/Psmd10/Rpl26/Rps27l/Smyd2/Triap1/Znhit1	11
GO:0006879	intracellular iron ion homeostasis	11/1551	73/23012	0.00941925	0.0820821	0.0709963	Atp6v0d1/Atp6v1g1/Bola2/Egln1/Fth1/Ftl1/Fxn/Glrx3/Iscu/Ndfip1/Nubp1	11
GO:0043462	regulation of ATP-dependent activity	11/1551	74/23012	0.0104087	0.0883669	0.0764324	1810037I17Rik/Ahsa1/Atp5if1/Dnajb11/Dnajc24/Dnajc9/Napa/Pam16/Pfn1/Ssbp1/Sumo1	11
GO:0000380	alternative mRNA splicing, via spliceosome	11/1551	75/23012	0.011476	0.0951002	0.0822563	Magoh/Ncbp2/Rbm17/Rbm7/Rbm8a/Rnps1/Rsrc1/Sap18/Srsf2/Srsf9/Strap	11
GO:0032088	negative regulation of NF-kappaB transcription factor activity	11/1551	82/23012	0.0214368	0.154626	0.133743	Cdk5rap3/Commd1/Commd6/Commd7/Faf1/Otulin/Prdx2/Psmd10/Pycard/Siva1/Spi1	11
GO:0032272	negative regulation of protein polymerization	11/1551	84/23012	0.0251922	0.173457	0.150031	Arpc2/Capza2/Capzb/Cfl1/Fkbp4/Pfn1/Stmn1/Tmsb10/Tmsb4x/Twf2/Vdac2	11
GO:0051262	protein tetramerization	11/1551	86/23012	0.0294029	0.194224	0.167993	Apip/Cby1/Farsa/Hprt1/Hsd17b10/Nudt21/Pkm/Rrm2/Sod2/Ssbp1/Tk1	11
GO:1902369	negative regulation of RNA catabolic process	11/1551	87/23012	0.0316871	0.205389	0.17765	Cirbp/Dkc1/Elavl1/Hnrnpab/Hnrnpd/Nsun2/Phax/Slirp/Taf15/Ybx1/Zcchc17	11
GO:0006637	acyl-CoA metabolic process	11/1551	88/23012	0.0340945	0.214293	0.185351	Acaa2/Acat1/Acot9/Hmgcl/Mcee/Mpc1/Mpc2/Nudt19/Sucla2/Suclg1/Vdac1	11
GO:0035383	thioester metabolic process	11/1551	88/23012	0.0340945	0.214293	0.185351	Acaa2/Acat1/Acot9/Hmgcl/Mcee/Mpc1/Mpc2/Nudt19/Sucla2/Suclg1/Vdac1	11
GO:0045069	regulation of viral genome replication	11/1551	91/23012	0.0420848	0.246734	0.213411	Banf1/Bst2/Ifitm1/Ifitm2/Ifitm3/Ppia/Ppid/Ppie/Ppih/Rad23a/Slpi	11
GO:0090398	cellular senescence	11/1551	91/23012	0.0420848	0.246734	0.213411	Bcl2l12/Eef1e1/Fbxo5/Hras/Mif/Npm1/Nsmce2/Rsl1d1/Spi1/Ybx1/Ypel3	11
GO:1903432	regulation of TORC1 signaling	11/1551	91/23012	0.0420848	0.246734	0.213411	Lamtor1/Lamtor2/Lamtor3/Lamtor4/Lamtor5/Pih1d1/Rbx1/Rheb/Rraga/Seh1l/Ube2n	11
GO:0050709	negative regulation of protein secretion	11/1551	92/23012	0.0450129	0.258615	0.223687	Anxa1/Anxa5/Eny2/Erp29/Idh2/Jagn1/Ndufaf2/Pfkl/Psmd9/Ptpmt1/Ucp2	11
GO:0043525	positive regulation of neuron apoptotic process	11/1551	94/23012	0.0512805	0.285876	0.247267	Aifm1/Bax/Ccl3/Cdc42/Egln1/Fis1/Itga1/Jun/Pin1/Rhoa/Ube2m	11
GO:0051310	metaphase chromosome alignment	11/1551	94/23012	0.0512805	0.285876	0.247267	Aurkb/Birc5/Bub3/Cdc42/Cdca8/Cenpq/Chmp2a/Dctn2/Nudc/Seh1l/Spc24	11
GO:0034644	cellular response to UV	11/1551	95/23012	0.054624	0.295616	0.255691	Aurkb/Bax/Eif2s1/Ercc1/Npm1/Pbk/Ppid/Rbx1/Rpl26/Ruvbl2/Triap1	11
GO:0038202	TORC1 signaling	11/1551	97/23012	0.0617393	0.324525	0.280696	Lamtor1/Lamtor2/Lamtor3/Lamtor4/Lamtor5/Pih1d1/Rbx1/Rheb/Rraga/Seh1l/Ube2n	11
GO:0061640	cytoskeleton-dependent cytokinesis	11/1551	109/23012	0.116817	0.51065	0.441683	Actr3/Arf1/Aurkb/Birc5/Cdca8/Cfl1/Chmp2a/Dctn3/Jtb/Rhoa/Stmn1	11
GO:0033865	nucleoside bisphosphate metabolic process	11/1551	116/23012	0.158654	0.616596	0.533321	Acaa2/Acat1/Acot9/Hmgcl/Mcee/Mpc1/Mpc2/Nudt19/Sucla2/Suclg1/Vdac1	11
GO:0033875	ribonucleoside bisphosphate metabolic process	11/1551	116/23012	0.158654	0.616596	0.533321	Acaa2/Acat1/Acot9/Hmgcl/Mcee/Mpc1/Mpc2/Nudt19/Sucla2/Suclg1/Vdac1	11
GO:0034032	purine nucleoside bisphosphate metabolic process	11/1551	116/23012	0.158654	0.616596	0.533321	Acaa2/Acat1/Acot9/Hmgcl/Mcee/Mpc1/Mpc2/Nudt19/Sucla2/Suclg1/Vdac1	11
GO:0071482	cellular response to light stimulus	11/1551	116/23012	0.158654	0.616596	0.533321	Aurkb/Bax/Eif2s1/Ercc1/Npm1/Pbk/Ppid/Rbx1/Rpl26/Ruvbl2/Triap1	11
GO:0050764	regulation of phagocytosis	11/1551	124/23012	0.21432	0.72119	0.623788	Atg3/Cd300a/Cnn2/Fcer1g/Hmgb1/Lbp/Lyar/Pycard/Rap1a/Snx3/Sphk1	11
GO:0060996	dendritic spine development	11/1551	134/23012	0.293249	0.843403	0.729496	Actr3/Arf1/Arf4/Camk1/Cdc42/Cfl1/Dbnl/Dtnbp1/Hnrnpk/Llph/Rac1	11
GO:0099175	regulation of postsynapse organization	11/1551	139/23012	0.33543	0.916176	0.79244	Abhd17a/Actr3/Arf4/Cdc42/Cfl1/Cript/Dbnl/Dtnbp1/Hnrnpk/Hspa8/Rheb	11
GO:0045621	positive regulation of lymphocyte differentiation	11/1551	141/23012	0.352632	0.930361	0.804709	Actb/Actl6a/Anxa1/Bad/H2-Aa/H2-DMa/Il7r/Rhoa/Smarce1/Spi1/Tespa1	11
GO:0008360	regulation of cell shape	11/1551	144/23012	0.378674	0.963454	0.833333	Aldoa/Anxa1/Ccl3/Cfdp1/Cfl1/Coro1a/Lst1/Myl12a/Myl12b/Rac1/S100a13	11
GO:0006690	icosanoid metabolic process	11/1551	145/23012	0.387399	0.979594	0.847293	Alox5ap/Anxa1/Gpx1/Gpx4/Gstp1/Mgst2/Mgst3/Mif/Prg3/Ptges3/Sphk1	11
GO:0090277	positive regulation of peptide hormone secretion	11/1551	150/23012	0.431168	1	0.864943	Aimp1/Bad/Dynll1/Gnas/Mpc2/Oxct1/Psmd9/Rac1/Sirt3/Sri/Tm7sf3	11
GO:1903038	negative regulation of leukocyte cell-cell adhesion	11/1551	153/23012	0.457386	1	0.864943	Anxa1/Ass1/Cd300a/Cebpb/Fgl2/Gstp1/H2-Aa/Hmgb1/Ndfip1/Prdx2/Tnfaip8l2	11
GO:0002793	positive regulation of peptide secretion	11/1551	154/23012	0.466093	1	0.864943	Aimp1/Bad/Dynll1/Gnas/Mpc2/Oxct1/Psmd9/Rac1/Sirt3/Sri/Tm7sf3	11
GO:1904375	regulation of protein localization to cell periphery	11/1551	156/23012	0.483435	1	0.864943	Actb/Actr3/Commd1/Hras/Rap1a/Rer1/Stx7/Stx8/Tmed2/Tmem59/Vamp8	11
GO:0070507	regulation of microtubule cytoskeleton organization	11/1551	159/23012	0.509212	1	0.864943	Arl2/Chmp2a/Drg1/Fkbp4/Hspa1a/Rac1/Rae1/Rhoa/Rps3/Ska1/Stmn1	11
GO:0002698	negative regulation of immune effector process	11/1551	169/23012	0.59199	1	0.864943	Anxa1/Bst2/Cd300a/Cuedc2/Fgl2/Gfer/Il7r/Ndfip1/Rps19/Spi1/Vpreb3	11
GO:0009755	hormone-mediated signaling pathway	11/1551	169/23012	0.59199	1	0.864943	Csnk2b/Ddrgk1/Dnaja1/Fkbp4/Hdac1/Park7/Phb2/Ptges3/Rhoa/Rwdd1/Ywhah	11
GO:1990845	adaptive thermogenesis	11/1551	173/23012	0.623289	1	0.864943	Acadl/Cebpb/Decr1/Fh1/Gatm/Gnas/Id1/Rheb/Slc25a4/Slc25a5/Ucp2	11
GO:0015718	monocarboxylic acid transport	11/1551	180/23012	0.674968	1	0.864943	Anxa1/Atp5pf/Fis1/Mif/Mpc1/Mpc2/Pla2g12a/Plin2/Slc25a17/Stard10/Tspo2	11
GO:0045766	positive regulation of angiogenesis	11/1551	182/23012	0.688946	1	0.864943	Cd34/Ctsh/Emc10/Hmgb1/Mydgf/Ninj1/Pdcd6/Pdcl3/Pkm/S100a1/Sphk1	11
GO:1904018	positive regulation of vasculature development	11/1551	182/23012	0.688946	1	0.864943	Cd34/Ctsh/Emc10/Hmgb1/Mydgf/Ninj1/Pdcd6/Pdcl3/Pkm/S100a1/Sphk1	11
GO:0043409	negative regulation of MAPK cascade	11/1551	184/23012	0.702557	1	0.864943	Cd300a/Cdk5rap3/Dnaja1/Gps2/Gstp1/Pbk/Pebp1/Pin1/Ppia/Psmd10/Sirt3	11
GO:0051302	regulation of cell division	11/1551	186/23012	0.715793	1	0.864943	Aurkb/Birc5/Calm1/Calm3/Cdc42/Cdca8/Cenpv/Pin1/Rhoa/Sh3glb1/Ybx1	11
GO:1990138	neuron projection extension	11/1551	211/23012	0.848792	1	0.864943	Actr3/Dbnl/Eif2b2/Fxn/Hnrnpk/Hsp90ab1/Llph/Rpl4/Sh3glb1/Ssna1/Twf2	11
GO:0001101	response to acid chemical	11/1551	216/23012	0.868435	1	0.864943	Cebpb/Cfl1/Eno1/Klf2/Lamtor1/Lamtor2/Lamtor3/Lamtor4/Lamtor5/Rbx1/Rraga	11
GO:0031345	negative regulation of cell projection organization	11/1551	220/23012	0.882636	1	0.864943	Actr3/Capzb/Cfl1/Dguok/Dtnbp1/Gdi2/Id1/Lgals1/Rhoa/Vim/Ywhah	11
GO:0002822	regulation of adaptive immune response based on somatic recombination of immune receptors built from immunoglobulin superfamily domains	11/1551	227/23012	0.904475	1	0.864943	Anxa1/Cd81/Exosc3/Fcer1g/H2-Ab1/H2-DMa/Hmgb1/Hspd1/Il7r/Ndfip1/Stx7	11
GO:0010810	regulation of cell-substrate adhesion	11/1551	228/23012	0.9073	1	0.864943	Actg1/Arpc2/C1qbp/Cdc42/Cfl1/Hacd1/Lgals1/Ninj1/Rac1/Rhoa/Rsu1	11
GO:0002706	regulation of lymphocyte mediated immunity	11/1551	231/23012	0.91536	1	0.864943	Cd81/Exosc3/Fcer1g/Gfer/Hmgb1/Hspd1/Il7r/Klrb1f/Lamp1/Ndfip1/Stx7	11
GO:0055001	muscle cell development	11/1551	235/23012	0.92518	1	0.864943	Actg1/Csrp2/Ddx39b/Fbxo22/Fdps/Gpx1/Naca/Parp2/Pin1/Ptcd2/Slc25a4	11
GO:0016064	immunoglobulin mediated immune response	11/1551	237/23012	0.929715	1	0.864943	C1qbp/Cd81/Crlf2/Ercc1/Exosc3/Fcer1g/Fgl2/H2-Ab1/H2-DMa/Hspd1/Ndfip1	11
GO:0019724	B cell mediated immunity	11/1551	240/23012	0.936075	1	0.864943	C1qbp/Cd81/Crlf2/Ercc1/Exosc3/Fcer1g/Fgl2/H2-Ab1/H2-DMa/Hspd1/Ndfip1	11
GO:0002064	epithelial cell development	11/1551	243/23012	0.941932	1	0.864943	Adrm1/Akr1b1/Atrx/Bad/E2f4/Gpx1/Id1/Rac1/Rap1a/Rheb/Vim	11
GO:0002520	immune system development	11/1551	258/23012	0.964725	1	0.864943	Adrm1/Ccnb2/Ctnnbl1/Ercc1/Exosc3/Hmgb1/Hspd1/Il7r/Map2k2/Ndfip1/Prdx2	11
GO:0090092	regulation of transmembrane receptor protein serine/threonine kinase signaling pathway	11/1551	262/23012	0.969265	1	0.864943	Csnk2b/Got1/Hdac1/Pin1/Rbbp4/Sap30/Sap30l/Snw1/Snx6/Strap/Stub1	11
GO:0007286	spermatid development	11/1551	268/23012	0.975093	1	0.864943	Adrm1/H3f3b/Mns1/Nsun2/Pebp1/Slirp/Tpgs1/Trip13/Ube2b/Vdac3/Yif1b	11
GO:0007626	locomotory behavior	11/1551	271/23012	0.977614	1	0.864943	Cnp/Cstb/Fxn/Hexa/Hprt1/Ndufs4/Ntan1/Park7/Sod2/Tmbim4/Uchl3	11
GO:0033002	muscle cell proliferation	11/1551	279/23012	0.983244	1	0.864943	Akr1b1/Cdk1/Comt/Ddx39b/Gnai2/Gstp1/Jun/Park7/Rhoa/Sod2/Sugt1	11
GO:0001894	tissue homeostasis	11/1551	281/23012	0.984432	1	0.864943	Akr1b1/Bax/Bsg/Car2/Cd34/Coro1a/Fh1/Gnas/Prdx5/Rac1/Strap	11
GO:0060249	anatomical structure homeostasis	11/1551	281/23012	0.984432	1	0.864943	Akr1b1/Bax/Bsg/Car2/Cd34/Coro1a/Fh1/Gnas/Prdx5/Rac1/Strap	11
GO:0071695	anatomical structure maturation	11/1551	315/23012	0.995811	1	0.864943	Akr1b1/Ebp/Fbxo5/H3f3a/Klf1/Klf2/Nsun2/Pebp1/Rac1/Rhoa/Trip13	11
GO:0048511	rhythmic process	11/1551	318/23012	0.996289	1	0.864943	Adrm1/Anxa1/Ass1/Cdk1/Hdac1/Hnrnpd/Id1/Impdh2/Ndufa9/Ppp1ca/Ppp1cc	11
GO:0001654	eye development	11/1551	428/23012	0.999973	1	0.864943	Bax/Bsg/Grcc10/Hdac1/Hmgb1/Jun/Ninj1/Pfdn5/Rpl24/Uchl3/Vim	11
GO:0150063	visual system development	11/1551	431/23012	0.999976	1	0.864943	Bax/Bsg/Grcc10/Hdac1/Hmgb1/Jun/Ninj1/Pfdn5/Rpl24/Uchl3/Vim	11
GO:0048880	sensory system development	11/1551	435/23012	0.99998	1	0.864943	Bax/Bsg/Grcc10/Hdac1/Hmgb1/Jun/Ninj1/Pfdn5/Rpl24/Uchl3/Vim	11
GO:0006123	mitochondrial electron transport, cytochrome c to oxygen	10/1551	19/23012	9.89183e-08	4.4032e-06	3.80852e-06	Cox4i1/Cox5a/Cox5b/Cox6a1/Cox7a2/Cox7a2l/Cox7b/Cox7c/Cox8a/Cycs	10
GO:0000027	ribosomal large subunit assembly	10/1551	25/23012	2.40646e-06	7.33969e-05	6.34842e-05	Brix1/Mrpl20/Mrto4/Rpf2/Rpl10/Rpl11/Rpl23a/Rpl24/Rpl6/Rplp0	10
GO:0006007	glucose catabolic process	10/1551	26/23012	3.67425e-06	0.000108062	9.34677e-05	Aldoa/Bad/Eno1/Gapdh/Gpi1/Ldha/Pfkl/Pgk1/Pkm/Tpi1	10
GO:0070199	establishment of protein localization to chromosome	10/1551	29/23012	1.14954e-05	0.000292776	0.000253235	Cct2/Cct3/Cct4/Cct5/Cct7/Cct8/Dkc1/Nabp2/Ruvbl2/Tcp1	10
GO:0070198	protein localization to chromosome, telomeric region	10/1551	32/23012	3.07287e-05	0.000699681	0.000605184	Atrx/Cct2/Cct3/Cct4/Cct5/Cct7/Cct8/Dkc1/Nabp2/Tcp1	10
GO:0006901	vesicle coating	10/1551	33/23012	4.14367e-05	0.000894198	0.000773431	Ap3s1/Pdcd6/Sar1b/Tmed9/Trappc1/Trappc2l/Trappc3/Trappc4/Trappc5/Trappc6b	10
GO:0032212	positive regulation of telomere maintenance via telomerase	10/1551	33/23012	4.14367e-05	0.000894198	0.000773431	Aurkb/Cct2/Cct3/Cct4/Cct5/Cct7/Cct8/Dkc1/Pnkp/Tcp1	10
GO:0048026	positive regulation of mRNA splicing, via spliceosome	10/1551	36/23012	9.44889e-05	0.00186748	0.00161526	Cirbp/Clns1a/Dazap1/Eif4a3/Hspa8/Prdx6/Rbm3/Rbmxl1/Slirp/Snw1	10
GO:1904358	positive regulation of telomere maintenance via telomere lengthening	10/1551	37/23012	0.000121715	0.00230479	0.00199351	Aurkb/Cct2/Cct3/Cct4/Cct5/Cct7/Cct8/Dkc1/Pnkp/Tcp1	10
GO:0009167	purine ribonucleoside monophosphate metabolic process	10/1551	38/23012	0.00015528	0.00281039	0.00243083	Adk/Adsl/Ak2/Aprt/Gmpr2/Guk1/Hprt1/Impdh2/Nt5c/Nudt2	10
GO:0032435	negative regulation of proteasomal ubiquitin-dependent protein catabolic process	10/1551	42/23012	0.000377576	0.00586667	0.00507434	Taf9/Ddrgk1/Eif3h/Park7/Pbk/Rpl11/Sgta/Svip/Ubxn1/Usp14	10
GO:0050685	positive regulation of mRNA processing	10/1551	42/23012	0.000377576	0.00586667	0.00507434	Cirbp/Clns1a/Dazap1/Eif4a3/Hspa8/Prdx6/Rbm3/Rbmxl1/Slirp/Snw1	10
GO:1902108	regulation of mitochondrial membrane permeability involved in apoptotic process	10/1551	43/23012	0.00046259	0.00692624	0.0059908	Acaa2/Atp5if1/Bax/Bloc1s2/Mtch2/Sh3glb1/Siva1/Slc25a4/Slc25a5/Vdac2	10
GO:0051438	regulation of ubiquitin-protein transferase activity	10/1551	44/23012	0.000562896	0.00820433	0.00709628	Bag2/Fbxo5/Park7/Pin1/Rpl11/Rpl23/Rps2/Rps7/Stub1/Ube2l3	10
GO:0030490	maturation of SSU-rRNA	10/1551	47/23012	0.000976819	0.0127347	0.0110148	Fcf1/Gtf2h5/Lsm6/Rcl1/Rps16/Rps19/Rps21/Rps8/Utp3/Wdr46	10
GO:0034605	cellular response to heat	10/1551	52/23012	0.00219656	0.02524	0.0218312	Clpb/Eef1d/Eif2s1/Hsbp1/Hsp90ab1/Pdcd6/Pdcl3/Stub1/Sumo1/Ywhae	10
GO:1904263	positive regulation of TORC1 signaling	10/1551	52/23012	0.00219656	0.02524	0.0218312	Lamtor1/Lamtor2/Lamtor3/Lamtor4/Lamtor5/Pih1d1/Rbx1/Rheb/Rraga/Seh1l	10
GO:0009161	ribonucleoside monophosphate metabolic process	10/1551	53/23012	0.00254678	0.0285991	0.0247366	Adk/Adsl/Ak2/Aprt/Gmpr2/Guk1/Hprt1/Impdh2/Nt5c/Nudt2	10
GO:0046148	pigment biosynthetic process	10/1551	53/23012	0.00254678	0.0285991	0.0247366	Alad/Atp5if1/Cpox/Ddt/Fxn/Hmbs/Slc25a39/Snx3/Tmem14c/Urod	10
GO:0019083	viral transcription	10/1551	56/23012	0.00387225	0.0400267	0.0346208	Gtf2b/Hdac1/Ifitm2/Ifitm3/Jun/Larp7/Pfn1/Psmc3/Snw1/Taf11	10
GO:0033047	regulation of mitotic sister chromatid segregation	10/1551	57/23012	0.00441842	0.0445539	0.0385366	Anapc15/Aurkb/Birc5/Bub3/Cdca8/Cdk1/Fbxo5/Psmg2/Spc24/Trip13	10
GO:0046173	polyol biosynthetic process	10/1551	64/23012	0.0101302	0.0861499	0.0745148	Akr1b1/Asah1/Dhfr/Got1/Isyna1/Pcbd2/Pgp/Scp2/Sphk1/Sptssa	10
GO:0006487	protein N-linked glycosylation	10/1551	65/23012	0.0112688	0.0940527	0.0813502	Alg5/Dad1/Ddost/Dpm1/Krtcap2/Ost4/Ostc/Pmm1/Tmem165/Tmem258	10
GO:0032008	positive regulation of TOR signaling	10/1551	69/23012	0.0168113	0.128384	0.111045	Lamtor1/Lamtor2/Lamtor3/Lamtor4/Lamtor5/Pih1d1/Rbx1/Rheb/Rraga/Seh1l	10
GO:0006801	superoxide metabolic process	10/1551	70/23012	0.0184664	0.138531	0.119821	Ccs/Dhfr/Gnai2/Gstp1/Ncf4/Prdx1/Prdx2/Prg3/Sod2/Tyrobp	10
GO:0030968	endoplasmic reticulum unfolded protein response	10/1551	70/23012	0.0184664	0.138531	0.119821	Bax/Cdk5rap3/Cops5/Ddrgk1/Derl2/Eif2s1/Pdia6/Stub1/Tmed2/Tmem33	10
GO:0070936	protein K48-linked ubiquitination	10/1551	72/23012	0.0221307	0.159205	0.137703	Gabarap/Ppia/Rbx1/Rnf126/Rnf187/Ube2a/Ube2b/Ube2e1/Ube2e3/Ube2t	10
GO:1904029	regulation of cyclin-dependent protein kinase activity	10/1551	75/23012	0.0285751	0.190283	0.164584	Actb/Bccip/Ccnb2/Ccnd3/Ccne1/Ccnh/Cdk5rap3/Cdkn2c/Hsp90ab1/Psmd10	10
GO:0006289	nucleotide-excision repair	10/1551	78/23012	0.0362501	0.225298	0.19487	Actb/Actl6a/Commd1/Ercc1/Gtf2h5/Hmgb1/Polr2i/Rad23a/Rpa3/Smarce1	10
GO:0010324	membrane invagination	10/1551	78/23012	0.0362501	0.225298	0.19487	Arf1/Aurkb/Cd300a/Cdc42/Chmp2a/Fcer1g/Lbp/Rac1/Rhoa/Snx3	10
GO:0009988	cell-cell recognition	10/1551	80/23012	0.0420967	0.246734	0.213411	Aldoa/Cct2/Cct3/Cct4/Cct5/Cct7/Cct8/Cd81/Tcp1/Vdac2	10
GO:0030433	ubiquitin-dependent ERAD pathway	10/1551	83/23012	0.0520205	0.285876	0.247267	Bcap31/Derl2/Faf1/Psmc6/Sec61b/Sgta/Stub1/Svip/Ube2j2/Usp14	10
GO:0018394	peptidyl-lysine acetylation	10/1551	84/23012	0.0556459	0.299833	0.259338	Actl6a/Taf9/Dek/Hat1/Meaf6/Ruvbl1/Ruvbl2/Sirt3/Taf10/Yeats4	10
GO:0072384	organelle transport along microtubule	10/1551	87/23012	0.0675015	0.341377	0.295271	Actr10/Ap3s1/Bloc1s2/Cdc42/Dtnbp1/Hsbp1/Kxd1/Lamp1/Nde1/Ubb	10
GO:0046785	microtubule polymerization	10/1551	88/23012	0.0717845	0.360454	0.311773	Arl2/Drg1/Fbxo5/Fkbp4/Nde1/Rac1/Rps3/Ssna1/Stmn1/Tubg1	10
GO:0097581	lamellipodium organization	10/1551	92/23012	0.0905932	0.425495	0.368029	Actr3/Arpc2/Arpc5/Brk1/Capzb/Cdc42/Cfl1/Rac1/Snx2/Twf2	10
GO:0032465	regulation of cytokinesis	10/1551	94/23012	0.101005	0.4621	0.39969	Aurkb/Birc5/Calm1/Calm3/Cdc42/Cdca8/Cenpv/Pin1/Rhoa/Sh3glb1	10
GO:0002260	lymphocyte homeostasis	10/1551	95/23012	0.106462	0.477774	0.413247	Bax/Ccnb2/Coro1a/Il7r/Lmo1/Mif/Prdx2/Rps6/Siva1/Vpreb1a	10
GO:0009063	amino acid catabolic process	10/1551	97/23012	0.117871	0.511225	0.44218	Acat1/Bcat2/Bckdk/Etfb/Got1/Hibch/Hmgcl/Hsd17b10/Oat/Sdsl	10
GO:1904063	negative regulation of cation transmembrane transport	10/1551	102/23012	0.149208	0.590736	0.510953	1810037I17Rik/Calm1/Calm3/Commd1/Gsto1/Iscu/Sri/Sumo1/Vdac1/Ywhae	10
GO:1901222	regulation of non-canonical NF-kappaB signal transduction	10/1551	103/23012	0.15594	0.610057	0.527664	Hmgb1/Ndufc2/Phb2/Prdx1/Ptp4a3/Pycard/Rhoa/Rps3/Sphk1/Spi1	10
GO:0048525	negative regulation of viral process	10/1551	105/23012	0.169846	0.626276	0.541693	Banf1/Bst2/Csnk2b/Ifitm1/Ifitm2/Ifitm3/Larp7/Ppia/Slpi/Snx3	10
GO:0002532	production of molecular mediator involved in inflammatory response	10/1551	107/23012	0.184319	0.66234	0.572887	Alox5ap/Cd300a/Cuedc2/Fcer1g/Lbp/Prdx2/Pycard/Rps19/Seh1l/Vamp8	10
GO:0032024	positive regulation of insulin secretion	10/1551	115/23012	0.247239	0.775624	0.670871	Bad/Dynll1/Gnas/Mpc2/Oxct1/Psmd9/Rac1/Sirt3/Sri/Tm7sf3	10
GO:0032652	regulation of interleukin-1 production	10/1551	115/23012	0.247239	0.775624	0.670871	Stmp1/Anxa1/Ccl3/Gstp1/Hmgb1/Pycard/S100a13/Serpinb1a/Sphk1/Tyrobp	10
GO:0030518	intracellular steroid hormone receptor signaling pathway	10/1551	118/23012	0.272585	0.811432	0.701842	Ddrgk1/Dnaja1/Fkbp4/Hdac1/Park7/Phb2/Ptges3/Rhoa/Rwdd1/Ywhah	10
GO:0032612	interleukin-1 production	10/1551	121/23012	0.298675	0.853038	0.737829	Stmp1/Anxa1/Ccl3/Gstp1/Hmgb1/Pycard/S100a13/Serpinb1a/Sphk1/Tyrobp	10
GO:0042100	B cell proliferation	10/1551	123/23012	0.316413	0.887783	0.767882	Bax/Cd300a/Cd79a/Cd81/Ctps1/Hspd1/Il7r/Mif/Tyrobp/Vpreb1a	10
GO:0043401	steroid hormone mediated signaling pathway	10/1551	123/23012	0.316413	0.887783	0.767882	Ddrgk1/Dnaja1/Fkbp4/Hdac1/Park7/Phb2/Ptges3/Rhoa/Rwdd1/Ywhah	10
GO:0044000	movement in host	10/1551	123/23012	0.316413	0.887783	0.767882	Bsg/Chmp2a/Hmgb1/Ifitm1/Ifitm2/Ifitm3/Lgals1/Snx3/Vamp8/Vapa	10
GO:0038061	non-canonical NF-kappaB signal transduction	10/1551	125/23012	0.334374	0.913797	0.790382	Hmgb1/Ndufc2/Phb2/Prdx1/Ptp4a3/Pycard/Rhoa/Rps3/Sphk1/Spi1	10
GO:0045582	positive regulation of T cell differentiation	10/1551	125/23012	0.334374	0.913797	0.790382	Actb/Actl6a/Anxa1/Bad/H2-Aa/H2-DMa/Il7r/Rhoa/Smarce1/Tespa1	10
GO:0006575	cellular modified amino acid metabolic process	10/1551	128/23012	0.361644	0.945601	0.817891	Abhd16a/Acadl/Ass1/Dhfr/Gatm/Ggh/Mthfd2/Park7/Pcmt1/Tyms	10
GO:0051261	protein depolymerization	10/1551	128/23012	0.361644	0.945601	0.817891	Arpc2/Capza2/Capzb/Cfl1/Dstn/Hspa8/Rhoa/Smn1/Stmn1/Twf2	10
GO:0015748	organophosphate ester transport	10/1551	133/23012	0.407606	1	0.864943	Dbi/Kcnn4/Pitpna/Prelid1/Scp2/Slc25a17/Slc25a4/Slc25a5/Triap1/Vapa	10
GO:0141060	disruption of anatomical structure in another organism	10/1551	135/23012	0.426049	1	0.864943	Bad/Csnk2b/Fgl2/Gapdh/Lyz2/Ninj1/Romo1/Rpl30/Rps19/Trem3	10
GO:0032411	positive regulation of transporter activity	10/1551	136/23012	0.435262	1	0.864943	Calm1/Calm3/Cfl1/Glrx/Gsto1/Ndufa4/Park7/S100a1/Slc25a4/Sumo1	10
GO:0042157	lipoprotein metabolic process	10/1551	137/23012	0.444464	1	0.864943	Abhd17a/Dbi/Dpm1/Dpm3/Golga7/Pigp/Pigx/Pigyl/Pyurf/Svip	10
GO:0017015	regulation of transforming growth factor beta receptor signaling pathway	10/1551	139/23012	0.462814	1	0.864943	Got1/Hdac1/Pin1/Rbbp4/Sap30/Sap30l/Snw1/Snx6/Strap/Stub1	10
GO:0032760	positive regulation of tumor necrosis factor production	10/1551	141/23012	0.481061	1	0.864943	Ccl3/Ccl4/Cd14/Fcer1g/Hmgb1/Hspd1/Lbp/Mif/Pycard/Tyrobp	10
GO:0098781	ncRNA transcription	10/1551	142/23012	0.490134	1	0.864943	Gtf2h5/Jun/Larp7/Npm1/Npm3/Pih1d1/Polr2f/Snapc5/Spi1/Tcof1	10
GO:1903844	regulation of cellular response to transforming growth factor beta stimulus	10/1551	142/23012	0.490134	1	0.864943	Got1/Hdac1/Pin1/Rbbp4/Sap30/Sap30l/Snw1/Snx6/Strap/Stub1	10
GO:1903557	positive regulation of tumor necrosis factor superfamily cytokine production	10/1551	143/23012	0.49917	1	0.864943	Ccl3/Ccl4/Cd14/Fcer1g/Hmgb1/Hspd1/Lbp/Mif/Pycard/Tyrobp	10
GO:0051053	negative regulation of DNA metabolic process	10/1551	144/23012	0.508162	1	0.864943	Aunip/Dnajc2/Ercc1/Fbxo5/Gmnn/Ndfip1/Rps3/Sub1/Ten1/Tipin	10
GO:0051592	response to calcium ion	10/1551	147/23012	0.534842	1	0.864943	Alox5ap/Anxa5/Calm1/Calm3/Hnrnpd/Jun/Jund/CYTB/Pdcd6/Rasgrp2	10
GO:0002761	regulation of myeloid leukocyte differentiation	10/1551	151/23012	0.569587	1	0.864943	Car2/Ccl3/Cebpb/Gfi1b/Gnas/Jun/Ndfip1/Ninj1/Nme1/Tyrobp	10
GO:0071887	leukocyte apoptotic process	10/1551	154/23012	0.594909	1	0.864943	Anxa1/Aurkb/Bax/Fcer1g/Il7r/Kdelr1/Mif/Prelid1/Rps6/Siva1	10
GO:0051092	positive regulation of NF-kappaB transcription factor activity	10/1551	156/23012	0.611397	1	0.864943	Ddrgk1/Lamtor5/Npm1/Ppia/Prdx3/Psma6/Pycard/Rps3/Sphk1/Ube2n	10
GO:0008037	cell recognition	10/1551	157/23012	0.619515	1	0.864943	Aldoa/Cct2/Cct3/Cct4/Cct5/Cct7/Cct8/Cd81/Tcp1/Vdac2	10
GO:0002456	T cell mediated immunity	10/1551	159/23012	0.635488	1	0.864943	Cd81/Crlf2/Ctsc/Ctsh/Hmgb1/Hprt1/Hspd1/Il7r/Kdelr1/Stx7	10
GO:1903305	regulation of regulated secretory pathway	10/1551	159/23012	0.635488	1	0.864943	Arf1/Cd300a/Dtnbp1/Fcer1g/Gnai2/Lamp1/Rap1a/Spi1/Tprg1l/Vamp8	10
GO:1902652	secondary alcohol metabolic process	10/1551	162/23012	0.65876	1	0.864943	Acadl/Cyb5r3/Ebp/Fdps/Idh2/Idh3a/Idh3b/Npc2/Pex2/Scp2	10
GO:0061025	membrane fusion	10/1551	171/23012	0.723232	1	0.864943	Anxa1/Chmp2a/Coro1a/Nsfl1c/Rab8a/Sphk1/Stx7/Stx8/Vamp8/Yipf4	10
GO:0050728	negative regulation of inflammatory response	10/1551	172/23012	0.729877	1	0.864943	Gps2/Gpx1/Gstp1/Ndfip1/Otulin/Pbk/Psma1/Psmb4/Rps19/Tnfaip8l2	10
GO:1903034	regulation of response to wounding	10/1551	173/23012	0.736416	1	0.864943	Actg1/Anxa1/Anxa5/Cldn13/Hmgb1/Hras/Map2k2/Prdx2/Tspan8/Vkorc1	10
GO:1904064	positive regulation of cation transmembrane transport	10/1551	175/23012	0.749174	1	0.864943	Arf1/Bax/Calm1/Calm3/Dbi/Glrx/Gsto1/S100a1/Sri/Sumo1	10
GO:0007596	blood coagulation	10/1551	176/23012	0.755393	1	0.864943	Anxa5/Dtnbp1/F13a1/Fcer1g/Fundc2/Gnas/Ppia/Prdx2/Tspan8/Vkorc1	10
GO:0002367	cytokine production involved in immune response	10/1551	177/23012	0.761505	1	0.864943	Bst2/Cd81/Crlf2/Cuedc2/Ddx1/Fcer1g/Kdelr1/Mif/Pycard/Trem3	10
GO:0007292	female gamete generation	10/1551	178/23012	0.767509	1	0.864943	Adrm1/Ccnb2/Ercc1/Fbxo5/H3f3a/H3f3b/Magoh/Rps6/Trip13/Ubb	10
GO:0006694	steroid biosynthetic process	10/1551	179/23012	0.773406	1	0.864943	Asah1/Cyb5r3/Ebp/Fdps/Hsd11b1/Hsd17b10/Pex2/Scp2/Tecr/Tspo	10
GO:0050817	coagulation	10/1551	179/23012	0.773406	1	0.864943	Anxa5/Dtnbp1/F13a1/Fcer1g/Fundc2/Gnas/Ppia/Prdx2/Tspan8/Vkorc1	10
GO:0006606	protein import into nucleus	10/1551	180/23012	0.779197	1	0.864943	Cdk1/Cfl1/Elavl1/Hsp90ab1/Phb2/Pkig/Ran/Rpain/Sumo1/Zpr1	10
GO:0007565	female pregnancy	10/1551	180/23012	0.779197	1	0.864943	Arhgdib/C1qbp/Comt/Dazap1/Fkbp4/H3f3b/Parp2/Prdx3/Tmed2/Ube2a	10
GO:0007599	hemostasis	10/1551	180/23012	0.779197	1	0.864943	Anxa5/Dtnbp1/F13a1/Fcer1g/Fundc2/Gnas/Ppia/Prdx2/Tspan8/Vkorc1	10
GO:0030183	B cell differentiation	10/1551	183/23012	0.79593	1	0.864943	Bad/Bax/Cd79a/Cmtm7/Gps2/H2-Ab1/Hmgb3/Lgals1/Slc25a5/Spi1	10
GO:0001890	placenta development	10/1551	185/23012	0.806558	1	0.864943	Cebpb/Dazap1/Egln1/Hsp90ab1/Parp2/Prdx3/Rps6/Rtcb/Taf10/Tmed2	10
GO:0046661	male sex differentiation	10/1551	187/23012	0.816768	1	0.864943	Adrm1/Atrx/Bax/Eif2s2/Ercc1/Fkbp4/H3f3b/Prdx4/Ubb/Ybx3	10
GO:0060294	cilium movement involved in cell motility	10/1551	189/23012	0.826567	1	0.864943	Anxa5/Cfap20/Dnaja1/Dpcd/Mns1/Slirp/Tpgs1/Ube2b/Vdac3/Yif1b	10
GO:0030534	adult behavior	10/1551	191/23012	0.835961	1	0.864943	Aldh2/Cnp/Cstb/Fxn/Hexa/Ndufs4/Ntan1/Park7/Tpgs1/Uchl3	10
GO:0048813	dendrite morphogenesis	10/1551	191/23012	0.835961	1	0.864943	Actr3/Cdc42/Cfl1/Dbnl/Dtnbp1/Hprt1/Id1/Rac1/Sh3glb1/Ywhah	10
GO:0043405	regulation of MAP kinase activity	10/1551	193/23012	0.844956	1	0.864943	Cd300a/Cdk5rap3/Dnaja1/Dtnbp1/Erp29/Gstp1/Hras/Mif/Pdcd10/Rps3	10
GO:0071229	cellular response to acid chemical	10/1551	193/23012	0.844956	1	0.864943	Cebpb/Eno1/Klf2/Lamtor1/Lamtor2/Lamtor3/Lamtor4/Lamtor5/Rbx1/Rraga	10
GO:0001539	cilium or flagellum-dependent cell motility	10/1551	195/23012	0.853562	1	0.864943	Anxa5/Cfap20/Dnaja1/Dpcd/Mns1/Slirp/Tpgs1/Ube2b/Vdac3/Yif1b	10
GO:0001659	temperature homeostasis	10/1551	195/23012	0.853562	1	0.864943	Acadl/Cebpb/Decr1/Fh1/Gatm/Gnas/Gpx1/Id1/Rheb/Ucp2	10
GO:0060285	cilium-dependent cell motility	10/1551	195/23012	0.853562	1	0.864943	Anxa5/Cfap20/Dnaja1/Dpcd/Mns1/Slirp/Tpgs1/Ube2b/Vdac3/Yif1b	10
GO:0044703	multi-organism reproductive process	10/1551	198/23012	0.865758	1	0.864943	Arhgdib/C1qbp/Comt/Dazap1/Fkbp4/H3f3b/Parp2/Prdx3/Tmed2/Ube2a	10
GO:0045807	positive regulation of endocytosis	10/1551	201/23012	0.877127	1	0.864943	Arf1/Cd14/Cdc42/Dtnbp1/Fcer1g/Hnrnpk/Lbp/Lyar/Pycard/Rap1a	10
GO:0030308	negative regulation of cell growth	10/1551	205/23012	0.891056	1	0.864943	Actr3/Bst2/Ccdc85b/Cdkn2c/Cfl1/Cirbp/Dnajc2/Eno1/Ndufa13/Ndufs3	10
GO:0044706	multi-multicellular organism process	10/1551	213/23012	0.915017	1	0.864943	Arhgdib/C1qbp/Comt/Dazap1/Fkbp4/H3f3b/Parp2/Prdx3/Tmed2/Ube2a	10
GO:1901654	response to ketone	10/1551	219/23012	0.929918	1	0.864943	Akr1b1/Arpc2/Cdk4/Eif4ebp1/Gnas/Hnrnpd/Hnrnpk/Map4k1/Park7/Rwdd1	10
GO:0046631	alpha-beta T cell activation	10/1551	220/23012	0.932169	1	0.864943	Anxa1/Cd300a/Cd81/Cebpb/H2-Ab1/Hmgb1/Ndfip1/Rhoa/Rpl22/Stoml2	10
GO:0006836	neurotransmitter transport	10/1551	231/23012	0.953085	1	0.864943	Arl6ip5/Dtnbp1/Napa/Park7/Pdzd11/Pnkd/Rap1a/Slc29a1/Sphk1/Tprg1l	10
GO:0003341	cilium movement	10/1551	234/23012	0.957697	1	0.864943	Anxa5/Cfap20/Dnaja1/Dpcd/Mns1/Slirp/Tpgs1/Ube2b/Vdac3/Yif1b	10
GO:0060047	heart contraction	10/1551	239/23012	0.964493	1	0.864943	Atp5pf/Calm1/Calm3/Cdc42/Glrx3/Gpx1/Pebp1/S100a1/Sri/Sumo1	10
GO:0050920	regulation of chemotaxis	10/1551	240/23012	0.965728	1	0.864943	C1qbp/Gstp1/Hmgb1/Lbp/Mif/Mpp1/Ninj1/Rac1/Spi1/Usp14	10
GO:0043547	positive regulation of GTPase activity	10/1551	253/23012	0.97862	1	0.864943	Ccl3/Ccl4/Gnas/Hras/Pin1/Rap1a/Rasgrp2/Rgs10/Rsu1/Zc3h15	10
GO:0071241	cellular response to inorganic substance	10/1551	257/23012	0.981585	1	0.864943	Alox5ap/Atrx/Hnrnpd/Jun/Jund/Mt1/Mt2/Rad51/Rasgrp2/Sumo1	10
GO:0001822	kidney development	10/1551	335/23012	0.999274	1	0.864943	Akr1b1/Aph1a/Bax/Ift20/Ift27/Mpst/Ndufs6/Ptcd2/Rhoa/Snx17	10
GO:0043588	skin development	10/1551	340/23012	0.99942	1	0.864943	Anxa1/Asah1/Cldn13/Dbi/Elovl1/Gnas/Hdac1/Nsun2/Ptges3/Stmn1	10
GO:0072001	renal system development	10/1551	351/23012	0.999649	1	0.864943	Akr1b1/Aph1a/Bax/Ift20/Ift27/Mpst/Ndufs6/Ptcd2/Rhoa/Snx17	10
GO:0043010	camera-type eye development	10/1551	380/23012	0.99991	1	0.864943	Bax/Bsg/Grcc10/Hdac1/Jun/Ninj1/Pfdn5/Rpl24/Uchl3/Vim	10
GO:0019682	glyceraldehyde-3-phosphate metabolic process	9/1551	16/23012	2.08022e-07	8.6373e-06	7.47077e-06	Eno1/Gapdh/Khk/Mdh1/Mdh2/Pgam1/Pgk1/Taldo1/Tpi1	9
GO:0009263	deoxyribonucleotide biosynthetic process	9/1551	17/23012	4.15496e-07	1.55528e-05	1.34522e-05	Adk/Cmpk1/Dguok/Dtymk/Dut/Guk1/Nme1/Rrm2/Tyms	9
GO:0009265	2'-deoxyribonucleotide biosynthetic process	9/1551	17/23012	4.15496e-07	1.55528e-05	1.34522e-05	Adk/Cmpk1/Dguok/Dtymk/Dut/Guk1/Nme1/Rrm2/Tyms	9
GO:0046385	deoxyribose phosphate biosynthetic process	9/1551	17/23012	4.15496e-07	1.55528e-05	1.34522e-05	Adk/Cmpk1/Dguok/Dtymk/Dut/Guk1/Nme1/Rrm2/Tyms	9
GO:0070200	establishment of protein localization to telomere	9/1551	19/23012	1.39508e-06	4.61715e-05	3.99357e-05	Cct2/Cct3/Cct4/Cct5/Cct7/Cct8/Dkc1/Nabp2/Tcp1	9
GO:0061620	glycolytic process through glucose-6-phosphate	9/1551	20/23012	2.38446e-06	7.31777e-05	6.32945e-05	Aldoa/Eno1/Galk1/Gapdh/Gpi1/Pfkl/Pgk1/Pkm/Tpi1	9
GO:0006783	heme biosynthetic process	9/1551	26/23012	3.06401e-05	0.000699681	0.000605184	Alad/Atp5if1/Cpox/Fxn/Hmbs/Slc25a39/Snx3/Tmem14c/Urod	9
GO:0061615	glycolytic process through fructose-6-phosphate	9/1551	26/23012	3.06401e-05	0.000699681	0.000605184	Aldoa/Eno1/Galk1/Gapdh/Gpi1/Pfkl/Pgk1/Pkm/Tpi1	9
GO:0034508	centromere complex assembly	9/1551	27/23012	4.32185e-05	0.000924426	0.000799576	Cenph/Cenpk/Cenpp/Cenpv/Cenpw/H3f3b/Itgb3bp/Nasp/Sugt1	9
GO:0008535	respiratory chain complex IV assembly	9/1551	29/23012	8.16733e-05	0.0016338	0.00141314	Uqcc6/Stmp1/Coa3/Coa6/Cox14/Cox19/Cox20/Smim20/Uqcc5	9
GO:0033119	negative regulation of RNA splicing	9/1551	29/23012	8.16733e-05	0.0016338	0.00141314	C1qbp/Hnrnpk/Npm1/Rnps1/Rps13/Rps26/Sap18/Srsf7/Srsf9	9
GO:0070979	protein K11-linked ubiquitination	9/1551	29/23012	8.16733e-05	0.0016338	0.00141314	Anapc10/Anapc11/Anapc13/Cdc26/Ube2a/Ube2b/Ube2e3/Ube2l3/Ube2t	9
GO:0006779	porphyrin-containing compound biosynthetic process	9/1551	31/23012	0.000145426	0.00268115	0.00231904	Alad/Atp5if1/Cpox/Fxn/Hmbs/Slc25a39/Snx3/Tmem14c/Urod	9
GO:0009162	deoxyribonucleoside monophosphate metabolic process	9/1551	31/23012	0.000145426	0.00268115	0.00231904	Adk/Dguok/Dnph1/Dut/Guk1/Nme1/Nt5c/Tk1/Tyms	9
GO:0033014	tetrapyrrole biosynthetic process	9/1551	31/23012	0.000145426	0.00268115	0.00231904	Alad/Atp5if1/Cpox/Fxn/Hmbs/Slc25a39/Snx3/Tmem14c/Urod	9
GO:0000462	maturation of SSU-rRNA from tricistronic rRNA transcript (SSU-rRNA, 5.8S rRNA, LSU-rRNA)	9/1551	33/23012	0.000246134	0.00422273	0.00365242	Fcf1/Gtf2h5/Rcl1/Rps16/Rps19/Rps21/Rps8/Utp3/Wdr46	9
GO:0097345	mitochondrial outer membrane permeabilization	9/1551	34/23012	0.00031488	0.00503502	0.004355	Acaa2/Atp5if1/Bax/Bloc1s2/Sh3glb1/Siva1/Slc25a4/Slc25a5/Vdac2	9
GO:0043094	cellular metabolic compound salvage	9/1551	36/23012	0.000500164	0.00735509	0.00636173	Qng1/Adk/Adsl/Apip/Aprt/Dguok/Gmpr2/Hprt1/Impdh2	9
GO:1902253	regulation of intrinsic apoptotic signaling pathway by p53 class mediator	9/1551	36/23012	0.000500164	0.00735509	0.00636173	Bcl2l12/Hnrnpk/Mif/Rpl11/Rpl26/Rps7/Sh3glb1/Triap1/Ubb	9
GO:1902110	positive regulation of mitochondrial membrane permeability involved in apoptotic process	9/1551	37/23012	0.000621808	0.00887964	0.00768038	Acaa2/Atp5if1/Bax/Bloc1s2/Sh3glb1/Siva1/Slc25a4/Slc25a5/Vdac2	9
GO:1903715	regulation of aerobic respiration	9/1551	38/23012	0.000766593	0.0106099	0.00917696	Arl2/Cox7a2/Cox7a2l/Dnajc15/Gadd45gip1/Iscu/Park7/Rhoa/Uqcc2	9
GO:1902686	mitochondrial outer membrane permeabilization involved in programmed cell death	9/1551	39/23012	0.000937677	0.0123548	0.0106862	Acaa2/Atp5if1/Bax/Bloc1s2/Sh3glb1/Siva1/Slc25a4/Slc25a5/Vdac2	9
GO:0035794	positive regulation of mitochondrial membrane permeability	9/1551	41/23012	0.0013726	0.0170403	0.0147389	Acaa2/Atp5if1/Bax/Bloc1s2/Sh3glb1/Siva1/Slc25a4/Slc25a5/Vdac2	9
GO:0006220	pyrimidine nucleotide metabolic process	9/1551	42/23012	0.00164398	0.019909	0.0172202	Cmpk1/Ctps1/Dctpp1/Dtymk/Dut/Nme1/Nme4/Nt5c/Tyms	9
GO:1905710	positive regulation of membrane permeability	9/1551	43/23012	0.00195669	0.022979	0.0198755	Acaa2/Atp5if1/Bax/Bloc1s2/Sh3glb1/Siva1/Slc25a4/Slc25a5/Vdac2	9
GO:0006890	retrograde vesicle-mediated transport, Golgi to endoplasmic reticulum	9/1551	44/23012	0.0023151	0.0263569	0.0227973	Arf4/Arf5/Cope/Ergic2/Ergic3/Kdelr1/Kdelr2/Rer1/Use1	9
GO:0045047	protein targeting to ER	9/1551	44/23012	0.0023151	0.0263569	0.0227973	Sec61b/Sec61g/Sec62/Sgta/Spcs1/Spcs2/Srp14/Srp19/Srp9	9
GO:0072599	establishment of protein localization to endoplasmic reticulum	9/1551	48/23012	0.0042995	0.0437645	0.0378538	Sec61b/Sec61g/Sec62/Sgta/Spcs1/Spcs2/Srp14/Srp19/Srp9	9
GO:0007339	binding of sperm to zona pellucida	9/1551	49/23012	0.00495838	0.0490969	0.042466	Aldoa/Cct2/Cct3/Cct4/Cct5/Cct7/Cct8/Tcp1/Vdac2	9
GO:0018198	peptidyl-cysteine modification	9/1551	49/23012	0.00495838	0.0490969	0.042466	Adh5/Chchd4/Gapdh/Golga7/Hmbs/Ncoa7/Park7/Prdx3/Txn1	9
GO:0033046	negative regulation of sister chromatid segregation	9/1551	50/23012	0.00569293	0.05399	0.0466982	Anapc15/Aurkb/Birc5/Bub3/Cdca8/Fbxo5/Psmg2/Spc24/Trip13	9
GO:0033048	negative regulation of mitotic sister chromatid segregation	9/1551	50/23012	0.00569293	0.05399	0.0466982	Anapc15/Aurkb/Birc5/Bub3/Cdca8/Fbxo5/Psmg2/Spc24/Trip13	9
GO:0045841	negative regulation of mitotic metaphase/anaphase transition	9/1551	50/23012	0.00569293	0.05399	0.0466982	Anapc15/Aurkb/Birc5/Bub3/Cdca8/Fbxo5/Psmg2/Spc24/Trip13	9
GO:2000816	negative regulation of mitotic sister chromatid separation	9/1551	50/23012	0.00569293	0.05399	0.0466982	Anapc15/Aurkb/Birc5/Bub3/Cdca8/Fbxo5/Psmg2/Spc24/Trip13	9
GO:0006739	NADP metabolic process	9/1551	51/23012	0.00650867	0.0607425	0.0525388	Hsd11b1/Idh2/Mdh1/Me2/Pgls/Prdx5/Rbks/Rpia/Taldo1	9
GO:1902100	negative regulation of metaphase/anaphase transition of cell cycle	9/1551	52/23012	0.00741121	0.0676872	0.0585456	Anapc15/Aurkb/Birc5/Bub3/Cdca8/Fbxo5/Psmg2/Spc24/Trip13	9
GO:1905819	negative regulation of chromosome separation	9/1551	52/23012	0.00741121	0.0676872	0.0585456	Anapc15/Aurkb/Birc5/Bub3/Cdca8/Fbxo5/Psmg2/Spc24/Trip13	9
GO:0051985	negative regulation of chromosome segregation	9/1551	54/23012	0.00949939	0.0822728	0.0711613	Anapc15/Aurkb/Birc5/Bub3/Cdca8/Fbxo5/Psmg2/Spc24/Trip13	9
GO:0051353	positive regulation of oxidoreductase activity	9/1551	55/23012	0.0106965	0.090188	0.0780075	Ccs/Dhfr/Fxn/Gnai2/Ndufa4/Park7/S100a1/Sdhaf4/Sirt3	9
GO:0043388	positive regulation of DNA binding	9/1551	58/23012	0.0149686	0.118336	0.102354	Calm1/Ddrgk1/Edf1/Gtf2b/Hmgb1/Lamtor5/Nme1/Park7/Txn1	9
GO:0006903	vesicle targeting	9/1551	60/23012	0.0184405	0.138531	0.119821	Pdcd6/Sar1b/Tmed9/Trappc1/Trappc2l/Trappc3/Trappc4/Trappc5/Trappc6b	9
GO:0035036	sperm-egg recognition	9/1551	60/23012	0.0184405	0.138531	0.119821	Aldoa/Cct2/Cct3/Cct4/Cct5/Cct7/Cct8/Tcp1/Vdac2	9
GO:0045839	negative regulation of mitotic nuclear division	9/1551	60/23012	0.0184405	0.138531	0.119821	Anapc15/Aurkb/Birc5/Bub3/Cdca8/Fbxo5/Psmg2/Spc24/Trip13	9
GO:0000288	nuclear-transcribed mRNA catabolic process, deadenylation-dependent decay	9/1551	61/23012	0.0203801	0.148304	0.128274	Dcps/Exosc3/Exosc5/Exosc7/Exosc8/Hnrnpd/Lsm1/Polr2g/Ybx1	9
GO:0070301	cellular response to hydrogen peroxide	9/1551	62/23012	0.0224625	0.161084	0.139329	Akr1b1/Anxa1/Cfl1/Fxn/Oser1/Park7/Rps3/Sphk1/Txn1	9
GO:0016573	histone acetylation	9/1551	63/23012	0.0246927	0.171117	0.148007	Actl6a/Taf9/Dek/Hat1/Meaf6/Ruvbl1/Ruvbl2/Taf10/Yeats4	9
GO:0070534	protein K63-linked ubiquitination	9/1551	67/23012	0.0351866	0.219873	0.190178	Gps2/Pnkp/Rnf126/Stub1/Ube2b/Ube2e3/Ube2n/Ube2t/Ube2v2	9
GO:0048524	positive regulation of viral process	9/1551	69/23012	0.0414371	0.246734	0.213411	Bsg/Hmgb1/Lgals1/Pfn1/Ppia/Ppid/Ppie/Ppih/Rad23a	9
GO:0051784	negative regulation of nuclear division	9/1551	69/23012	0.0414371	0.246734	0.213411	Anapc15/Aurkb/Birc5/Bub3/Cdca8/Fbxo5/Psmg2/Spc24/Trip13	9
GO:0006475	internal protein amino acid acetylation	9/1551	70/23012	0.0448262	0.257842	0.223018	Actl6a/Taf9/Dek/Hat1/Meaf6/Ruvbl1/Ruvbl2/Taf10/Yeats4	9
GO:0018393	internal peptidyl-lysine acetylation	9/1551	70/23012	0.0448262	0.257842	0.223018	Actl6a/Taf9/Dek/Hat1/Meaf6/Ruvbl1/Ruvbl2/Taf10/Yeats4	9
GO:0000079	regulation of cyclin-dependent protein serine/threonine kinase activity	9/1551	71/23012	0.0483954	0.274853	0.237732	Actb/Bccip/Ccnb2/Ccnd3/Ccne1/Ccnh/Cdk5rap3/Cdkn2c/Psmd10	9
GO:0043489	RNA stabilization	9/1551	74/23012	0.0602096	0.320232	0.276983	Cirbp/Dkc1/Elavl1/Hnrnpd/Nsun2/Phax/Taf15/Ybx1/Zcchc17	9
GO:0045911	positive regulation of DNA recombination	9/1551	74/23012	0.0602096	0.320232	0.276983	Actb/Actl6a/Exosc3/Meaf6/Rad51ap1/Ruvbl1/Ruvbl2/Ube2b/Yeats4	9
GO:2000036	regulation of stem cell population maintenance	9/1551	76/23012	0.0690276	0.348026	0.301023	Actb/Actl6a/Elavl1/Hdac1/Rbbp4/Sap30/Sap30l/Smarce1/Zfp706	9
GO:1901606	alpha-amino acid catabolic process	9/1551	78/23012	0.0786111	0.382677	0.330994	Acat1/Bcat2/Bckdk/Got1/Hibch/Hmgcl/Hsd17b10/Oat/Sdsl	9
GO:0010921	regulation of phosphatase activity	9/1551	80/23012	0.0889639	0.418241	0.361754	Calm1/Calm3/Cd300a/Cdk5rap3/Gnai2/Itga1/Ppp1r11/Ppp1r2/Ppp1r35	9
GO:0072665	protein localization to vacuole	9/1551	80/23012	0.0889639	0.418241	0.361754	Cd81/Hspa8/Lamtor1/Lamtor4/Lamtor5/Rraga/Sh3glb1/Snf8/Vps36	9
GO:0000281	mitotic cytokinesis	9/1551	81/23012	0.0944284	0.436047	0.377156	Arf1/Aurkb/Birc5/Cdca8/Cfl1/Chmp2a/Jtb/Rhoa/Stmn1	9
GO:0051149	positive regulation of muscle cell differentiation	9/1551	82/23012	0.100084	0.460014	0.397886	Camk1/Ddx39b/Eif5a/Fdps/Parp2/Pin1/Slc25a4/Sod2/Tmsb4x	9
GO:0060998	regulation of dendritic spine development	9/1551	86/23012	0.124589	0.535767	0.463408	Actr3/Arf1/Camk1/Cfl1/Dbnl/Dtnbp1/Hnrnpk/Llph/Rac1	9
GO:0022406	membrane docking	9/1551	87/23012	0.131176	0.553564	0.478801	Calm1/Rab8a/Ralb/Snx3/Stx7/Stx8/Tprg1l/Vamp8/Vapa	9
GO:0032410	negative regulation of transporter activity	9/1551	89/23012	0.144885	0.582013	0.503408	1810037I17Rik/Calm1/Calm3/Gsto1/Ndfip1/Park7/Sri/Sumo1/Ywhae	9
GO:2000117	negative regulation of cysteine-type endopeptidase activity	9/1551	89/23012	0.144885	0.582013	0.503408	Bcl2l12/Birc5/Cst3/Gpi1/Gpx1/Lamtor5/Park7/Pih1d1/Triap1	9
GO:0031507	heterochromatin formation	9/1551	90/23012	0.151999	0.598907	0.51802	Atrx/Cenpv/H3f3a/H3f3b/Hat1/Hdac1/Hmgb1/Mbd2/Pole3	9
GO:0042147	retrograde transport, endosome to Golgi	9/1551	90/23012	0.151999	0.598907	0.51802	Ap1s1/Arl1/Plekhj1/Rab9/Rnf126/Snx2/Snx3/Snx6/Vps29	9
GO:1901019	regulation of calcium ion transmembrane transporter activity	9/1551	92/23012	0.166731	0.616596	0.533321	1810037I17Rik/Calm1/Calm3/Fkbp1a/Gsto1/S100a1/Sri/Sumo1/Ywhae	9
GO:0032273	positive regulation of protein polymerization	9/1551	93/23012	0.17434	0.637612	0.551498	Actr3/Arl2/Arpc2/Drg1/Pfn1/Pycard/Rac1/Rhoa/Rps3	9
GO:0006664	glycolipid metabolic process	9/1551	94/23012	0.182105	0.657734	0.568902	Bax/Dpm1/Dpm3/Gm2a/Hexa/Pigp/Pigx/Pigyl/Pyurf	9
GO:1903509	liposaccharide metabolic process	9/1551	95/23012	0.190021	0.669932	0.579453	Bax/Dpm1/Dpm3/Gm2a/Hexa/Pigp/Pigx/Pigyl/Pyurf	9
GO:0061157	mRNA destabilization	9/1551	97/23012	0.206287	0.7053	0.610045	Dcps/Exosc3/Exosc5/Exosc7/Exosc8/Hnrnpd/Lsm1/Polr2g/Ybx1	9
GO:0061515	myeloid cell development	9/1551	97/23012	0.206287	0.7053	0.610045	Cebpb/Klf1/Klf2/Lyar/Ninj1/Rhag/Rhd/Rps6/Tyrobp	9
GO:0061912	selective autophagy	9/1551	97/23012	0.206287	0.7053	0.610045	Cdc37/Ddrgk1/Pex2/Phb2/Slc25a4/Slc25a5/Tomm7/Ufc1/Vdac1	9
GO:0006497	protein lipidation	9/1551	98/23012	0.214626	0.72119	0.623788	Dbi/Dpm1/Dpm3/Golga7/Pigp/Pigx/Pigyl/Pyurf/Svip	9
GO:0030148	sphingolipid biosynthetic process	9/1551	99/23012	0.223096	0.729044	0.630582	Asah1/Elovl1/Hacd1/Hacd2/Ormdl2/Sirt3/Sphk1/Sptssa/Vapa	9
GO:0046888	negative regulation of hormone secretion	9/1551	99/23012	0.223096	0.729044	0.630582	Anxa5/Eny2/Jagn1/Ndufaf2/Pfkl/Psmd9/Ptpmt1/Tspo/Ucp2	9
GO:0070828	heterochromatin organization	9/1551	99/23012	0.223096	0.729044	0.630582	Atrx/Cenpv/H3f3a/H3f3b/Hat1/Hdac1/Hmgb1/Mbd2/Pole3	9
GO:0045132	meiotic chromosome segregation	9/1551	100/23012	0.231689	0.753639	0.651855	Actr3/BC005624/Ccnb2/Ccne1/Fbxo5/Psmc3ip/Syce2/Trip13/Ube2b	9
GO:0050779	RNA destabilization	9/1551	102/23012	0.249227	0.78087	0.675408	Dcps/Exosc3/Exosc5/Exosc7/Exosc8/Hnrnpd/Lsm1/Polr2g/Ybx1	9
GO:0061014	positive regulation of mRNA catabolic process	9/1551	102/23012	0.249227	0.78087	0.675408	Dcps/Exosc3/Exosc5/Exosc7/Exosc8/Hnrnpd/Lsm1/Polr2g/Ybx1	9
GO:0031640	killing of cells of another organism	9/1551	103/23012	0.258159	0.794249	0.68698	Bad/Fgl2/Gapdh/Lyz2/Ninj1/Romo1/Rpl30/Rps19/Trem3	9
GO:0042158	lipoprotein biosynthetic process	9/1551	103/23012	0.258159	0.794249	0.68698	Dbi/Dpm1/Dpm3/Golga7/Pigp/Pigx/Pigyl/Pyurf/Svip	9
GO:0141061	disruption of cell in another organism	9/1551	103/23012	0.258159	0.794249	0.68698	Bad/Fgl2/Gapdh/Lyz2/Ninj1/Romo1/Rpl30/Rps19/Trem3	9
GO:1900182	positive regulation of protein localization to nucleus	9/1551	103/23012	0.258159	0.794249	0.68698	Cdk1/Cdk5rap3/Hsp90ab1/Lamtor5/Larp7/Npm1/Park7/Ran/Zpr1	9
GO:0016579	protein deubiquitination	9/1551	105/23012	0.276317	0.819497	0.708819	Cops5/Eif3f/Eny2/Josd2/Otulin/Park7/Ubxn1/Uchl3/Usp14	9
GO:0032092	positive regulation of protein binding	9/1551	105/23012	0.276317	0.819497	0.708819	Actr3/Hsp90ab1/Map1lc3b/Pin1/Ralb/Ramp1/Ran/Rpl11/Tmed2	9
GO:0010595	positive regulation of endothelial cell migration	9/1551	110/23012	0.323134	0.894455	0.773653	Anxa1/Atp5f1a/Atp5f1b/Bsg/Emc10/Gpi1/Hmgb1/Pdcd6/Rac1	9
GO:1905477	positive regulation of protein localization to membrane	9/1551	113/23012	0.351939	0.930361	0.804709	Actr3/Arpc2/Cd81/Commd1/Fis1/Hras/Pdcd5/Rer1/Sh3glb1	9
GO:0000045	autophagosome assembly	9/1551	114/23012	0.361621	0.945601	0.817891	Atg3/Emc6/Gabarap/Gabarapl2/Ift20/Map1lc3b/Nsfl1c/Ralb/Sh3glb1	9
GO:0045639	positive regulation of myeloid cell differentiation	9/1551	114/23012	0.361621	0.945601	0.817891	Car2/Ccl3/Gfi1b/Gnas/Hmgb1/Jun/Ninj1/Smap1/Tyrobp	9
GO:0002275	myeloid cell activation involved in immune response	9/1551	117/23012	0.39082	0.979594	0.847293	Cd300a/Fcer1g/Hmgb1/Lat2/Lbp/Pycard/Spi1/Tyrobp/Vamp8	9
GO:0045814	negative regulation of gene expression, epigenetic	9/1551	118/23012	0.400582	0.993613	0.859418	Atrx/Cenpv/H3f3a/H3f3b/Hat1/Hdac1/Hmgb1/Mbd2/Pole3	9
GO:1902749	regulation of cell cycle G2/M phase transition	9/1551	120/23012	0.420115	1	0.864943	Cdk1/Cdk4/Cdk5rap3/Fbxo5/Hacd1/Nabp2/Npm1/Rnaseh2b/Syf2	9
GO:1903076	regulation of protein localization to plasma membrane	9/1551	120/23012	0.420115	1	0.864943	Actb/Actr3/Commd1/Rer1/Stx7/Stx8/Tmed2/Tmem59/Vamp8	9
GO:1905037	autophagosome organization	9/1551	122/23012	0.439619	1	0.864943	Atg3/Emc6/Gabarap/Gabarapl2/Ift20/Map1lc3b/Nsfl1c/Ralb/Sh3glb1	9
GO:0006906	vesicle fusion	9/1551	126/23012	0.47836	1	0.864943	Anxa1/Chmp2a/Coro1a/Rab8a/Sphk1/Stx7/Stx8/Vamp8/Yipf4	9
GO:0000077	DNA damage checkpoint signaling	9/1551	127/23012	0.487958	1	0.864943	Cdk1/Cdk5rap3/Ddx39b/Rad51/Rnaseh2b/Rpl26/Rps27l/Syf2/Tipin	9
GO:0019882	antigen processing and presentation	9/1551	127/23012	0.487958	1	0.864943	Ctse/Fcer1g/Fgl2/H2-Aa/H2-Ab1/H2-DMa/Psmb8/Psme2/Pycard	9
GO:0061041	regulation of wound healing	9/1551	127/23012	0.487958	1	0.864943	Actg1/Anxa1/Anxa5/Cldn13/Hmgb1/Hras/Prdx2/Tspan8/Vkorc1	9
GO:0090174	organelle membrane fusion	9/1551	128/23012	0.497511	1	0.864943	Anxa1/Chmp2a/Coro1a/Rab8a/Sphk1/Stx7/Stx8/Vamp8/Yipf4	9
GO:0014812	muscle cell migration	9/1551	130/23012	0.516463	1	0.864943	Anxa1/Arpc2/Arpc5/Egfl7/Gstp1/Naca/Park7/Rhoa/Tmsb4x	9
GO:0002040	sprouting angiogenesis	9/1551	132/23012	0.53518	1	0.864943	Anxa1/Cdc42/Hmgb1/Klf2/Otulin/Pdcd10/Pkm/Rhoa/S100a1	9
GO:0051209	release of sequestered calcium ion into cytosol	9/1551	132/23012	0.53518	1	0.864943	Bax/Calm1/Calm3/Coro1a/Dbi/Fkbp1a/Ghitm/Gsto1/Sri	9
GO:0051283	negative regulation of sequestering of calcium ion	9/1551	133/23012	0.54444	1	0.864943	Bax/Calm1/Calm3/Coro1a/Dbi/Fkbp1a/Ghitm/Gsto1/Sri	9
GO:0031570	DNA integrity checkpoint signaling	9/1551	134/23012	0.553628	1	0.864943	Cdk1/Cdk5rap3/Ddx39b/Rad51/Rnaseh2b/Rpl26/Rps27l/Syf2/Tipin	9
GO:0032479	regulation of type I interferon production	9/1551	134/23012	0.553628	1	0.864943	Banf1/Cd14/Ddx56/Gapdh/Hmgb1/Hspd1/Pycard/Rbx1/Tyrobp	9
GO:0043500	muscle adaptation	9/1551	135/23012	0.562741	1	0.864943	Adk/Ddx39b/Fdps/Gatm/Glrx3/Ndufs4/Parp2/Pin1/Slc25a4	9
GO:0051282	regulation of sequestering of calcium ion	9/1551	135/23012	0.562741	1	0.864943	Bax/Calm1/Calm3/Coro1a/Dbi/Fkbp1a/Ghitm/Gsto1/Sri	9
GO:0030316	osteoclast differentiation	9/1551	136/23012	0.571775	1	0.864943	Car2/Ccl3/Cd81/Cebpb/Fcer1g/Glo1/Gnas/Ninj1/Tyrobp	9
GO:0051208	sequestering of calcium ion	9/1551	137/23012	0.580726	1	0.864943	Bax/Calm1/Calm3/Coro1a/Dbi/Fkbp1a/Ghitm/Gsto1/Sri	9
GO:0032606	type I interferon production	9/1551	138/23012	0.589592	1	0.864943	Banf1/Cd14/Ddx56/Gapdh/Hmgb1/Hspd1/Pycard/Rbx1/Tyrobp	9
GO:0050868	negative regulation of T cell activation	9/1551	138/23012	0.589592	1	0.864943	Anxa1/Cd300a/Cebpb/Fgl2/H2-Aa/Hmgb1/Ndfip1/Prdx2/Tnfaip8l2	9
GO:0062207	regulation of pattern recognition receptor signaling pathway	9/1551	140/23012	0.607054	1	0.864943	Stmp1/C1qbp/Cd14/Cd300a/Gps2/Hmgb1/Hspa8/Lbp/Ninj1	9
GO:0006997	nucleus organization	9/1551	142/23012	0.624138	1	0.864943	Banf1/Chmp2a/Emg1/H3f3b/Nsfl1c/Rps19/Seh1l/Sumo1/Zpr1	9
GO:0046488	phosphatidylinositol metabolic process	9/1551	147/23012	0.665063	1	0.864943	Agpat5/Dpm1/Dpm3/Impa2/Pigp/Pigx/Pigyl/Ptpmt1/Pyurf	9
GO:0050864	regulation of B cell activation	9/1551	149/23012	0.680677	1	0.864943	Bad/Cd300a/Cd81/Exosc3/Hmgb3/Mif/Ndfip1/Spi1/Tyrobp	9
GO:0031341	regulation of cell killing	9/1551	150/23012	0.688316	1	0.864943	Bad/Gfer/Hsp90ab1/Il7r/Klrb1f/Lamp1/Spi1/Stx7/Tyrobp	9
GO:0051928	positive regulation of calcium ion transport	9/1551	150/23012	0.688316	1	0.864943	Bax/Calm1/Calm3/Dbi/Gsto1/S100a1/Sri/Sumo1/Tspo	9
GO:0120161	regulation of cold-induced thermogenesis	9/1551	150/23012	0.688316	1	0.864943	Acadl/Cebpb/Decr1/Fh1/Gatm/Gnas/Id1/Rheb/Ucp2	9
GO:0002444	myeloid leukocyte mediated immunity	9/1551	151/23012	0.695841	1	0.864943	Cd300a/Ddx1/Fcer1g/Jagn1/Lat2/Spi1/Trem3/Tyrobp/Vamp8	9
GO:0098876	vesicle-mediated transport to the plasma membrane	9/1551	154/23012	0.717723	1	0.864943	Commd1/Golga7/Rab8a/Snf8/Snx17/Snx3/Sys1/Vamp5/Vps29	9
GO:0106106	cold-induced thermogenesis	9/1551	154/23012	0.717723	1	0.864943	Acadl/Cebpb/Decr1/Fh1/Gatm/Gnas/Id1/Rheb/Ucp2	9
GO:0008584	male gonad development	9/1551	157/23012	0.738549	1	0.864943	Adrm1/Atrx/Bax/Eif2s2/Ercc1/H3f3b/Prdx4/Ubb/Ybx3	9
GO:0046546	development of primary male sexual characteristics	9/1551	158/23012	0.745253	1	0.864943	Adrm1/Atrx/Bax/Eif2s2/Ercc1/H3f3b/Prdx4/Ubb/Ybx3	9
GO:0010508	positive regulation of autophagy	9/1551	159/23012	0.751839	1	0.864943	Endog/Hmgb1/Ralb/Sh3glb1/Slc25a4/Slc25a5/Svip/Tmem59/Vdac1	9
GO:1901655	cellular response to ketone	9/1551	162/23012	0.770883	1	0.864943	Akr1b1/Arpc2/Cdk4/Eif4ebp1/Gnas/Hnrnpk/Map4k1/Park7/Rwdd1	9
GO:0030317	flagellated sperm motility	9/1551	164/23012	0.782986	1	0.864943	Anxa5/Dnaja1/Dpcd/Mns1/Slirp/Tpgs1/Ube2b/Vdac3/Yif1b	9
GO:0002821	positive regulation of adaptive immune response	9/1551	165/23012	0.78886	1	0.864943	Cd81/Exosc3/Fcer1g/H2-Ab1/H2-DMa/Hspd1/Mif/Pycard/Stx7	9
GO:0046474	glycerophospholipid biosynthetic process	9/1551	169/23012	0.811191	1	0.864943	Dpm1/Dpm3/Impa2/Pigp/Pigx/Pigyl/Ptpmt1/Pyurf/Sh3glb1	9
GO:2001236	regulation of extrinsic apoptotic signaling pathway	9/1551	170/23012	0.816485	1	0.864943	Bcl2l12/Faf1/Gclm/Gpx1/Gstp1/Park7/Ppp1ca/Prdx2/Pycard	9
GO:0097722	sperm motility	9/1551	172/23012	0.826734	1	0.864943	Anxa5/Dnaja1/Dpcd/Mns1/Slirp/Tpgs1/Ube2b/Vdac3/Yif1b	9
GO:0032675	regulation of interleukin-6 production	9/1551	173/23012	0.83169	1	0.864943	Bsg/Cebpb/Fcer1g/Hmgb1/Hspd1/Klf2/Lbp/Pycard/Tyrobp	9
GO:0051017	actin filament bundle assembly	9/1551	174/23012	0.836536	1	0.864943	Actg1/Cdc42/Cfl1/Id1/Limd2/Pfn1/Rac1/Rhoa/Stmn1	9
GO:0007254	JNK cascade	9/1551	176/23012	0.845901	1	0.864943	Cdc42/Cops5/Dnaja1/Gps2/Gstp1/Hmgb1/Hras/Map4k1/Pycard	9
GO:0061572	actin filament bundle organization	9/1551	177/23012	0.850422	1	0.864943	Actg1/Cdc42/Cfl1/Id1/Limd2/Pfn1/Rac1/Rhoa/Stmn1	9
GO:0021543	pallium development	9/1551	181/23012	0.867463	1	0.864943	Bax/Hdac1/Hnrnpk/Nde1/Rac1/Rhoa/Rnf7/Uqcrq/Ywhae	9
GO:0032635	interleukin-6 production	9/1551	182/23012	0.871469	1	0.864943	Bsg/Cebpb/Fcer1g/Hmgb1/Hspd1/Klf2/Lbp/Pycard/Tyrobp	9
GO:0050830	defense response to Gram-positive bacterium	9/1551	183/23012	0.875376	1	0.864943	Fau/Il7r/Lbp/Lyz2/Ppp1r11/Pycard/Romo1/Rpl39/Seh1l	9
GO:0062013	positive regulation of small molecule metabolic process	9/1551	186/23012	0.88652	1	0.864943	Anxa1/Arpp19/Comt/Eno1/Fdps/Hmgb1/Ndufc2/Park7/Scp2	9
GO:0002705	positive regulation of leukocyte mediated immunity	9/1551	187/23012	0.890046	1	0.864943	Cd81/Ddx1/Exosc3/Fcer1g/Hspd1/Lamp1/Spi1/Stx7/Tyrobp	9
GO:0048660	regulation of smooth muscle cell proliferation	9/1551	192/23012	0.906342	1	0.864943	Akr1b1/Comt/Ddx39b/Gnai2/Gstp1/Jun/Park7/Rhoa/Sod2	9
GO:0019730	antimicrobial humoral response	9/1551	194/23012	0.912266	1	0.864943	Fau/Gapdh/Romo1/Rpl30/Rpl39/Rps19/Slpi/Wfdc17/Wfdc21	9
GO:0043200	response to amino acid	9/1551	195/23012	0.915106	1	0.864943	Cebpb/Cfl1/Lamtor1/Lamtor2/Lamtor3/Lamtor4/Lamtor5/Rbx1/Rraga	9
GO:0035051	cardiocyte differentiation	9/1551	197/23012	0.920553	1	0.864943	Cacybp/Cby1/Cdc42/Ddx39b/Fdps/Ift20/Parp2/Pin1/Slc25a4	9
GO:0097553	calcium ion transmembrane import into cytosol	9/1551	197/23012	0.920553	1	0.864943	Bax/Calm1/Calm3/Coro1a/Dbi/Fkbp1a/Ghitm/Gsto1/Sri	9
GO:0048659	smooth muscle cell proliferation	9/1551	201/23012	0.930552	1	0.864943	Akr1b1/Comt/Ddx39b/Gnai2/Gstp1/Jun/Park7/Rhoa/Sod2	9
GO:0070665	positive regulation of leukocyte proliferation	9/1551	201/23012	0.930552	1	0.864943	Adk/Anxa1/Cd81/Coro1a/Csf2ra/Hmgb1/Mif/Pycard/Rps3	9
GO:0045017	glycerolipid biosynthetic process	9/1551	219/23012	0.963198	1	0.864943	Dpm1/Dpm3/Impa2/Pigp/Pigx/Pigyl/Ptpmt1/Pyurf/Sh3glb1	9
GO:0035265	organ growth	9/1551	222/23012	0.967041	1	0.864943	Cdk1/Ddx39b/Fdps/Fxn/Ier3ip1/Parp2/Pin1/Slc25a4/Ybx3	9
GO:0007623	circadian rhythm	9/1551	228/23012	0.973659	1	0.864943	Ass1/Cdk1/Hdac1/Hnrnpd/Id1/Impdh2/Ndufa9/Ppp1ca/Ppp1cc	9
GO:1901888	regulation of cell junction assembly	9/1551	246/23012	0.98691	1	0.864943	Actg1/Actr3/Cfl1/Cript/Rac1/Rap1a/Rhoa/Rps6/Ube2v2	9
GO:1903522	regulation of blood circulation	9/1551	268/23012	0.994699	1	0.864943	Atp5pf/Calm1/Calm3/Glrx3/Pebp1/Rhoa/S100a1/Sri/Sumo1	9
GO:0003007	heart morphogenesis	9/1551	294/23012	0.998287	1	0.864943	Cdc42/Egln1/Fkbp1a/Gng5/Jun/Naca/Ptcd2/Rac1/Tmed2	9
GO:0048167	regulation of synaptic plasticity	9/1551	392/23012	0.999985	1	0.864943	Arf1/Cfl1/Dbi/Hnrnpk/Hras/Nrgn/Rab8a/Rac1/Tyrobp	9
GO:1904851	positive regulation of establishment of protein localization to telomere	8/1551	10/23012	1.66638e-08	8.31673e-07	7.1935e-07	Cct2/Cct3/Cct4/Cct5/Cct7/Cct8/Dkc1/Tcp1	8
GO:0070203	regulation of establishment of protein localization to telomere	8/1551	11/23012	5.7463e-08	2.6535e-06	2.29513e-06	Cct2/Cct3/Cct4/Cct5/Cct7/Cct8/Dkc1/Tcp1	8
GO:0070202	regulation of establishment of protein localization to chromosome	8/1551	12/23012	1.62134e-07	7.02724e-06	6.07816e-06	Cct2/Cct3/Cct4/Cct5/Cct7/Cct8/Dkc1/Tcp1	8
GO:1904816	positive regulation of protein localization to chromosome, telomeric region	8/1551	13/23012	3.96492e-07	1.53052e-05	1.32381e-05	Cct2/Cct3/Cct4/Cct5/Cct7/Cct8/Dkc1/Tcp1	8
GO:0043248	proteasome assembly	8/1551	14/23012	8.70201e-07	3.04941e-05	2.63756e-05	Adrm1/Pomp/Psmd10/Psmd11/Psmd9/Psmg1/Psmg2/Psmg4	8
GO:1904814	regulation of protein localization to chromosome, telomeric region	8/1551	15/23012	1.75405e-06	5.52024e-05	4.7747e-05	Cct2/Cct3/Cct4/Cct5/Cct7/Cct8/Dkc1/Tcp1	8
GO:0046185	aldehyde catabolic process	8/1551	16/23012	3.30009e-06	9.82272e-05	8.4961e-05	Adh5/Akr1a1/Aldh2/Esd/Glo1/Hagh/Park7/Pnkd	8
GO:0006735	NADH regeneration	8/1551	17/23012	5.86416e-06	0.000156621	0.000135468	Aldoa/Eno1/Gapdh/Gpi1/Pfkl/Pgk1/Pkm/Tpi1	8
GO:0061621	canonical glycolysis	8/1551	17/23012	5.86416e-06	0.000156621	0.000135468	Aldoa/Eno1/Gapdh/Gpi1/Pfkl/Pgk1/Pkm/Tpi1	8
GO:0061718	glucose catabolic process to pyruvate	8/1551	17/23012	5.86416e-06	0.000156621	0.000135468	Aldoa/Eno1/Gapdh/Gpi1/Pfkl/Pgk1/Pkm/Tpi1	8
GO:0071816	tail-anchored membrane protein insertion into ER membrane	8/1551	17/23012	5.86416e-06	0.000156621	0.000135468	Emc10/Emc2/Emc3/Emc4/Emc6/Emc7/Emc8/Sgta	8
GO:0090201	negative regulation of release of cytochrome c from mitochondria	8/1551	23/23012	8.20779e-05	0.00163527	0.00141442	Fxn/Ghitm/Gpx1/Higd1a/Parl/Prelid1/Psmd10/Triap1	8
GO:0000466	maturation of 5.8S rRNA from tricistronic rRNA transcript (SSU-rRNA, 5.8S rRNA, LSU-rRNA)	8/1551	24/23012	0.000115866	0.00221866	0.00191902	Eri3/Exosc3/Exosc7/Exosc8/Fcf1/Npm1/Rcl1/Rps21	8
GO:0033617	mitochondrial cytochrome c oxidase assembly	8/1551	24/23012	0.000115866	0.00221866	0.00191902	Uqcc6/Stmp1/Coa3/Cox14/Cox19/Cox20/Smim20/Uqcc5	8
GO:0009127	purine nucleoside monophosphate biosynthetic process	8/1551	25/23012	0.000160365	0.00289183	0.00250127	Adk/Adsl/Aprt/Dguok/Gmpr2/Hprt1/Impdh2/Nudt2	8
GO:0046184	aldehyde biosynthetic process	8/1551	28/23012	0.000384312	0.00595261	0.00514867	Aldoa/Eno1/Gapdh/Mdh1/Mdh2/Pgam1/Pgk1/Tpi1	8
GO:0048199	vesicle targeting, to, from or within Golgi	8/1551	29/23012	0.000499602	0.00735509	0.00636173	Pdcd6/Sar1b/Tmed9/Trappc1/Trappc2l/Trappc3/Trappc4/Trappc5	8
GO:0009132	nucleoside diphosphate metabolic process	8/1551	31/23012	0.000813877	0.0110477	0.00955564	Ak2/Bad/Cmpk1/Dtymk/Guk1/Nudt5/Nudt9/Rrm2	8
GO:0098869	cellular oxidant detoxification	8/1551	31/23012	0.000813877	0.0110477	0.00955564	Ccs/Dhfr/Nxn/Prdx1/Prdx2/Prdx6/Sod2/Txn1	8
GO:0051085	chaperone cofactor-dependent protein refolding	8/1551	32/23012	0.00102173	0.0131812	0.011401	Bag1/Dnajc7/H2-DMa/Hspa1a/Hspa8/Hspe1/Ptges3/Sdf2l1	8
GO:0072528	pyrimidine-containing compound biosynthetic process	8/1551	33/23012	0.00126993	0.0159256	0.0137748	Cmpk1/Ctps1/Dtymk/Dut/Nme1/Nme4/Tk1/Tyms	8
GO:0071353	cellular response to interleukin-4	8/1551	34/23012	0.00156379	0.0191729	0.0165834	Alad/Cdk4/Coro1a/Hsp90ab1/Impdh2/Rpl3/Rplp0/Rps2	8
GO:0070670	response to interleukin-4	8/1551	36/23012	0.0023115	0.0263569	0.0227973	Alad/Cdk4/Coro1a/Hsp90ab1/Impdh2/Rpl3/Rplp0/Rps2	8
GO:0090114	COPII-coated vesicle budding	8/1551	36/23012	0.0023115	0.0263569	0.0227973	Pdcd6/Sar1b/Trappc1/Trappc2l/Trappc3/Trappc4/Trappc5/Vapa	8
GO:0043516	regulation of DNA damage response, signal transduction by p53 class mediator	8/1551	37/23012	0.00277763	0.0305663	0.0264381	Cops3/Eef1e1/Mif/Npm1/Psmd10/Rpl26/Smyd2/Znhit1	8
GO:1902229	regulation of intrinsic apoptotic signaling pathway in response to DNA damage	8/1551	38/23012	0.0033139	0.0352129	0.0304571	Bcl2l12/Hnrnpk/Mif/Mtch2/Rpl26/Rps3/Tpt1/Triap1	8
GO:0009066	aspartate family amino acid metabolic process	8/1551	41/23012	0.00541257	0.0529575	0.0458052	Aasdhppt/Apip/Asns/Ass1/Got1/Nit2/Phgdh/Sdsl	8
GO:0010591	regulation of lamellipodium assembly	8/1551	41/23012	0.00541257	0.0529575	0.0458052	Actr3/Arpc2/Brk1/Capzb/Cdc42/Cfl1/Rac1/Twf2	8
GO:0035307	positive regulation of protein dephosphorylation	8/1551	43/23012	0.0072919	0.0669689	0.0579243	Calm1/Calm3/Camta1/Cd300a/Itga1/Pin1/Ppia/Ppp1r7	8
GO:0016925	protein sumoylation	8/1551	44/23012	0.00839785	0.0754432	0.0652541	Hmg20b/Nsmce2/Park7/Sae1/Sumo1/Sumo2/Uba2/Ube2i	8
GO:0072595	maintenance of protein localization in organelle	8/1551	44/23012	0.00839785	0.0754432	0.0652541	Arl2/Kdelr1/Kdelr2/Park7/Rer1/Tmed2/Tspo/Txn1	8
GO:0032781	positive regulation of ATP-dependent activity	8/1551	45/23012	0.00962469	0.0828494	0.0716601	Ahsa1/Dnajb11/Dnajc24/Dnajc9/Napa/Pfn1/Ssbp1/Sumo1	8
GO:0034661	ncRNA catabolic process	8/1551	45/23012	0.00962469	0.0828494	0.0716601	Exosc3/Exosc4/Exosc5/Exosc7/Exosc8/Nsun2/Rbm7/Slfn9	8
GO:0042771	intrinsic apoptotic signaling pathway in response to DNA damage by p53 class mediator	8/1551	45/23012	0.00962469	0.0828494	0.0716601	Bcl2l12/Hnrnpk/Mif/Pycard/Rpl26/Rps27l/Snw1/Triap1	8
GO:0000184	nuclear-transcribed mRNA catabolic process, nonsense-mediated decay	8/1551	46/23012	0.0109799	0.0917965	0.0793988	Eif3e/Eif4a3/Hnrnpab/Magoh/Magohb/Ncbp2/Rbm8a/Rnps1	8
GO:0044788	modulation by host of viral process	8/1551	46/23012	0.0109799	0.0917965	0.0793988	Cdc42/Cfl1/Ddx56/Eef1a1/Hspa8/Ppib/Psmc3/Vapa	8
GO:0006383	transcription by RNA polymerase III	8/1551	47/23012	0.012471	0.10085	0.0872292	Crcp/Dek/Gtf3c6/Polr2f/Polr3h/Polr3k/Prdx5/Snapc5	8
GO:0051972	regulation of telomerase activity	8/1551	47/23012	0.012471	0.10085	0.0872292	Aurkb/Cct2/Cct4/Dkc1/Hnrnpd/Pnkp/Ptges3/Tcp1	8
GO:0007094	mitotic spindle assembly checkpoint signaling	8/1551	48/23012	0.0141053	0.111869	0.0967601	Anapc15/Aurkb/Birc5/Bub3/Cdca8/Psmg2/Spc24/Trip13	8
GO:0071173	spindle assembly checkpoint signaling	8/1551	48/23012	0.0141053	0.111869	0.0967601	Anapc15/Aurkb/Birc5/Bub3/Cdca8/Psmg2/Spc24/Trip13	8
GO:0071174	mitotic spindle checkpoint signaling	8/1551	50/23012	0.0178324	0.135345	0.117066	Anapc15/Aurkb/Birc5/Bub3/Cdca8/Psmg2/Spc24/Trip13	8
GO:0046456	icosanoid biosynthetic process	8/1551	51/23012	0.0199391	0.145881	0.126178	Alox5ap/Anxa1/Mgst2/Mgst3/Mif/Prg3/Ptges3/Sphk1	8
GO:1902743	regulation of lamellipodium organization	8/1551	51/23012	0.0199391	0.145881	0.126178	Actr3/Arpc2/Brk1/Capzb/Cdc42/Cfl1/Rac1/Twf2	8
GO:0031577	spindle checkpoint signaling	8/1551	53/23012	0.0246721	0.171117	0.148007	Anapc15/Aurkb/Birc5/Bub3/Cdca8/Psmg2/Spc24/Trip13	8
GO:0032392	DNA geometric change	8/1551	53/23012	0.0246721	0.171117	0.148007	Anxa1/Ddx1/Dtd1/Gins2/Hmgb1/Rad51/Ssbp1/Sub1	8
GO:0051289	protein homotetramerization	8/1551	53/23012	0.0246721	0.171117	0.148007	Apip/Cby1/Hprt1/Hsd17b10/Pkm/Sod2/Ssbp1/Tk1	8
GO:0006195	purine nucleotide catabolic process	8/1551	55/23012	0.0301388	0.196979	0.170375	Acat1/Dnph1/Gmpr2/Hint1/Hprt1/Nt5c/Nudt19/Nudt9	8
GO:0043029	T cell homeostasis	8/1551	55/23012	0.0301388	0.196979	0.170375	Bax/Ccnb2/Coro1a/Il7r/Lmo1/Prdx2/Rps6/Siva1	8
GO:0008631	intrinsic apoptotic signaling pathway in response to oxidative stress	8/1551	58/23012	0.03981	0.244046	0.211086	Aldh2/Arl6ip5/Gpx1/Park7/Pdcd10/Ppia/Rnf7/Sod2	8
GO:1903533	regulation of protein targeting	8/1551	58/23012	0.03981	0.244046	0.211086	Actr3/Arpc2/Atp5if1/Fis1/Hras/Parl/Pdcd5/Tomm7	8
GO:0035306	positive regulation of dephosphorylation	8/1551	59/23012	0.0434448	0.251654	0.217666	Calm1/Calm3/Camta1/Cd300a/Itga1/Pin1/Ppia/Ppp1r7	8
GO:0071103	DNA conformation change	8/1551	61/23012	0.0513537	0.285876	0.247267	Anxa1/Ddx1/Dtd1/Gins2/Hmgb1/Rad51/Ssbp1/Sub1	8
GO:0072523	purine-containing compound catabolic process	8/1551	61/23012	0.0513537	0.285876	0.247267	Acat1/Dnph1/Gmpr2/Hint1/Hprt1/Nt5c/Nudt19/Nudt9	8
GO:0060999	positive regulation of dendritic spine development	8/1551	66/23012	0.0749735	0.369445	0.319549	Actr3/Arf1/Camk1/Cfl1/Dbnl/Hnrnpk/Llph/Rac1	8
GO:0006611	protein export from nucleus	8/1551	68/23012	0.0859874	0.412029	0.356382	Anp32b/Camk1/Chchd4/Nxt1/Park7/Ran/Txn1/Ywhae	8
GO:0030837	negative regulation of actin filament polymerization	8/1551	68/23012	0.0859874	0.412029	0.356382	Arpc2/Capza2/Capzb/Cfl1/Pfn1/Tmsb10/Tmsb4x/Twf2	8
GO:0032387	negative regulation of intracellular transport	8/1551	69/23012	0.0918301	0.430165	0.372068	Derl2/Park7/Pkig/Snx3/Sumo1/Svip/Txn1/Ubac2	8
GO:0090307	mitotic spindle assembly	8/1551	70/23012	0.0978951	0.450792	0.389909	Aurkb/Bccip/Birc5/Cdca8/Chmp2a/Drg1/Hspa1a/Rhoa	8
GO:0099024	plasma membrane invagination	8/1551	70/23012	0.0978951	0.450792	0.389909	Arf1/Aurkb/Cd300a/Cdc42/Fcer1g/Lbp/Rac1/Rhoa	8
GO:0090278	negative regulation of peptide hormone secretion	8/1551	72/23012	0.110685	0.49137	0.425007	Anxa5/Eny2/Jagn1/Ndufaf2/Pfkl/Psmd9/Ptpmt1/Ucp2	8
GO:0010569	regulation of double-strand break repair via homologous recombination	8/1551	73/23012	0.117405	0.51065	0.441683	Actb/Actl6a/Meaf6/Rad51/Rad51ap1/Ruvbl1/Ruvbl2/Yeats4	8
GO:0030032	lamellipodium assembly	8/1551	73/23012	0.117405	0.51065	0.441683	Actr3/Arpc2/Brk1/Capzb/Cdc42/Cfl1/Rac1/Twf2	8
GO:0035456	response to interferon-beta	8/1551	73/23012	0.117405	0.51065	0.441683	Bst2/Calm1/Ddx41/Ifi47/Ifitm1/Ifitm2/Ifitm3/Ndufa13	8
GO:0002792	negative regulation of peptide secretion	8/1551	74/23012	0.124338	0.535151	0.462875	Anxa5/Eny2/Jagn1/Ndufaf2/Pfkl/Psmd9/Ptpmt1/Ucp2	8
GO:0032677	regulation of interleukin-8 production	8/1551	75/23012	0.13148	0.553564	0.478801	Anxa1/Cd14/Hmgb1/Lamtor5/Lbp/Park7/Prg3/Pycard	8
GO:0032637	interleukin-8 production	8/1551	76/23012	0.138827	0.574714	0.497095	Anxa1/Cd14/Hmgb1/Lamtor5/Lbp/Park7/Prg3/Pycard	8
GO:0048146	positive regulation of fibroblast proliferation	8/1551	79/23012	0.162055	0.616596	0.533321	Brk1/Cdk4/Hras/Jun/Mif/Ndufs4/Rnaseh2b/Sphk1	8
GO:0043154	negative regulation of cysteine-type endopeptidase activity involved in apoptotic process	8/1551	80/23012	0.170177	0.627027	0.542343	Bcl2l12/Birc5/Gpi1/Gpx1/Lamtor5/Park7/Pih1d1/Triap1	8
GO:0032413	negative regulation of ion transmembrane transporter activity	8/1551	81/23012	0.178478	0.651299	0.563337	1810037I17Rik/Calm1/Calm3/Gsto1/Park7/Sri/Sumo1/Ywhae	8
GO:0051279	regulation of release of sequestered calcium ion into cytosol	8/1551	81/23012	0.178478	0.651299	0.563337	Bax/Calm1/Calm3/Coro1a/Dbi/Fkbp1a/Gsto1/Sri	8
GO:0140056	organelle localization by membrane tethering	8/1551	81/23012	0.178478	0.651299	0.563337	Calm1/Rab8a/Ralb/Stx7/Stx8/Tprg1l/Vamp8/Vapa	8
GO:0008625	extrinsic apoptotic signaling pathway via death domain receptors	8/1551	82/23012	0.186953	0.669932	0.579453	Bad/Bax/Bloc1s2/Faf1/Gabarap/Gpx1/Park7/Spi1	8
GO:0006304	DNA modification	8/1551	86/23012	0.22246	0.728414	0.630037	Dntt/Exosc3/Exosc4/Exosc5/Gnas/Hnrnpab/Mgmt/Parp2	8
GO:0006400	tRNA modification	8/1551	86/23012	0.22246	0.728414	0.630037	Qng1/Dus1l/Hsd17b10/Kti12/Nsun2/Osgep/Pusl1/Trmt112	8
GO:2000379	positive regulation of reactive oxygen species metabolic process	8/1551	86/23012	0.22246	0.728414	0.630037	Eif5a/Gnai2/Gstp1/Park7/Romo1/Sod2/Tspo/Tyrobp	8
GO:1902117	positive regulation of organelle assembly	8/1551	88/23012	0.24108	0.764449	0.661205	Arpc2/Dynll1/Ift20/Mns1/Ppp1r35/Ralb/Rhoa/Sh3glb1	8
GO:2001057	reactive nitrogen species metabolic process	8/1551	93/23012	0.289675	0.843403	0.729496	Ass1/Cyb5r3/Dynll1/Klf2/Prdx5/Rac1/Sod2/Tspo	8
GO:0030512	negative regulation of transforming growth factor beta receptor signaling pathway	8/1551	94/23012	0.299682	0.85443	0.739034	Hdac1/Pin1/Rbbp4/Sap30/Sap30l/Snx6/Strap/Stub1	8
GO:0032651	regulation of interleukin-1 beta production	8/1551	95/23012	0.309766	0.878083	0.759492	Stmp1/Ccl3/Gstp1/Hmgb1/Pycard/Serpinb1a/Sphk1/Tyrobp	8
GO:0046718	viral entry into host cell	8/1551	99/23012	0.350712	0.928655	0.803233	Bsg/Hmgb1/Ifitm1/Ifitm2/Ifitm3/Lgals1/Snx3/Vamp8	8
GO:0006672	ceramide metabolic process	8/1551	101/23012	0.371441	0.948962	0.820798	Asah1/Elovl1/Gm2a/Hexa/Ormdl2/Sirt3/Sphk1/Sptssa	8
GO:0032611	interleukin-1 beta production	8/1551	101/23012	0.371441	0.948962	0.820798	Stmp1/Ccl3/Gstp1/Hmgb1/Pycard/Serpinb1a/Sphk1/Tyrobp	8
GO:0001938	positive regulation of endothelial cell proliferation	8/1551	103/23012	0.392258	0.979594	0.847293	Egfl7/Emc10/Hmgb1/Jun/Mydgf/Pdcd6/Pdcl3/Pold4	8
GO:0044409	entry into host	8/1551	103/23012	0.392258	0.979594	0.847293	Bsg/Hmgb1/Ifitm1/Ifitm2/Ifitm3/Lgals1/Snx3/Vamp8	8
GO:0010389	regulation of G2/M transition of mitotic cell cycle	8/1551	107/23012	0.433915	1	0.864943	Cdk1/Cdk4/Cdk5rap3/Fbxo5/Hacd1/Nabp2/Rnaseh2b/Syf2	8
GO:0043502	regulation of muscle adaptation	8/1551	107/23012	0.433915	1	0.864943	Adk/Ddx39b/Fdps/Glrx3/Ndufs4/Parp2/Pin1/Slc25a4	8
GO:0071901	negative regulation of protein serine/threonine kinase activity	8/1551	107/23012	0.433915	1	0.864943	Cd300a/Cdk5rap3/Cdkn2c/Dnaja1/Dtnbp1/Gstp1/Pkig/Pycard	8
GO:0051153	regulation of striated muscle cell differentiation	8/1551	108/23012	0.444293	1	0.864943	Ddx39b/Fbxo22/Fdps/Naca/Parp2/Pin1/Slc25a4/Ybx1	8
GO:1904427	positive regulation of calcium ion transmembrane transport	8/1551	108/23012	0.444293	1	0.864943	Bax/Calm1/Calm3/Dbi/Gsto1/S100a1/Sri/Sumo1	8
GO:0008344	adult locomotory behavior	8/1551	112/23012	0.485456	1	0.864943	Cnp/Cstb/Fxn/Hexa/Ndufs4/Ntan1/Park7/Uchl3	8
GO:0042116	macrophage activation	8/1551	112/23012	0.485456	1	0.864943	Ctsc/Hmgb1/Hspd1/Jun/Jund/Lbp/Sphk1/Tyrobp	8
GO:0070227	lymphocyte apoptotic process	8/1551	113/23012	0.495628	1	0.864943	Aurkb/Bax/Il7r/Kdelr1/Mif/Prelid1/Rps6/Siva1	8
GO:0032231	regulation of actin filament bundle assembly	8/1551	115/23012	0.515791	1	0.864943	Actg1/Cdc42/Cfl1/Id1/Pfn1/Rac1/Rhoa/Stmn1	8
GO:0010657	muscle cell apoptotic process	8/1551	118/23012	0.545501	1	0.864943	Dynlt1f/Eif5a/Gapdh/Naca/Npm1/Pcmt1/Slc25a4/Sod2	8
GO:0043534	blood vessel endothelial cell migration	8/1551	125/23012	0.611682	1	0.864943	Anxa1/Atp5f1a/Atp5f1b/Csnk2b/Gpx1/Hmgb1/Pdcd10/Rhoa	8
GO:0007041	lysosomal transport	8/1551	126/23012	0.62072	1	0.864943	Arf1/Chmp2a/Hspa1a/Hspa8/Lamp1/Mvb12a/Stx7/Stx8	8
GO:0046620	regulation of organ growth	8/1551	126/23012	0.62072	1	0.864943	Cdk1/Ddx39b/Fdps/Fxn/Parp2/Pin1/Slc25a4/Ybx3	8
GO:1905954	positive regulation of lipid localization	8/1551	126/23012	0.62072	1	0.864943	Commd1/Dbi/Gps2/Mif/Plin2/Prelid1/Scp2/Triap1	8
GO:0032414	positive regulation of ion transmembrane transporter activity	8/1551	129/23012	0.647145	1	0.864943	Calm1/Calm3/Cfl1/Glrx/Gsto1/Ndufa4/S100a1/Sumo1	8
GO:0045824	negative regulation of innate immune response	8/1551	129/23012	0.647145	1	0.864943	Aurkb/Banf1/Eif4e2/Gfer/Lyar/Pcbp2/Ppp6c/Rps19	8
GO:0018958	phenol-containing compound metabolic process	8/1551	132/23012	0.672482	1	0.864943	Akr1b1/Aldh2/Comt/Ddt/Hprt1/Ndufs4/Park7/Pnkd	8
GO:0002688	regulation of leukocyte chemotaxis	8/1551	134/23012	0.688743	1	0.864943	C1qbp/Hmgb1/Lbp/Mif/Mpp1/Ninj1/Rac1/Spi1	8
GO:0032874	positive regulation of stress-activated MAPK cascade	8/1551	135/23012	0.69668	1	0.864943	Arl6ip5/Cdc42/Hmgb1/Hras/Pdcd10/Pycard/Sphk1/Spi1	8
GO:0070304	positive regulation of stress-activated protein kinase signaling cascade	8/1551	137/23012	0.712162	1	0.864943	Arl6ip5/Cdc42/Hmgb1/Hras/Pdcd10/Pycard/Sphk1/Spi1	8
GO:0033559	unsaturated fatty acid metabolic process	8/1551	138/23012	0.719705	1	0.864943	Anxa1/Gpx1/Gpx4/Gstp1/Mgst3/Mif/Ptges3/Sphk1	8
GO:0010811	positive regulation of cell-substrate adhesion	8/1551	140/23012	0.734391	1	0.864943	Arpc2/C1qbp/Cdc42/Cfl1/Hacd1/Ninj1/Rac1/Rsu1	8
GO:0014013	regulation of gliogenesis	8/1551	143/23012	0.755417	1	0.864943	Actr3/Bag1/Hdac1/Idh2/Ppp1cc/Rheb/Tspo/Vim	8
GO:0043123	positive regulation of canonical NF-kappaB signal transduction	8/1551	143/23012	0.755417	1	0.864943	Ddx1/Gapdh/Lamtor5/Rbx1/S100a13/Tifa/Ube2i/Ube2n	8
GO:0048675	axon extension	8/1551	143/23012	0.755417	1	0.864943	Actr3/Dbnl/Eif2b2/Fxn/Hsp90ab1/Rpl4/Ssna1/Twf2	8
GO:0046328	regulation of JNK cascade	8/1551	148/23012	0.787789	1	0.864943	Cdc42/Cops5/Dnaja1/Gps2/Gstp1/Hmgb1/Hras/Pycard	8
GO:0002753	cytosolic pattern recognition receptor signaling pathway	8/1551	149/23012	0.793866	1	0.864943	Stmp1/C1qbp/Clpb/Hspa8/Otulin/Phb2/Pycard/Tifa	8
GO:0090101	negative regulation of transmembrane receptor protein serine/threonine kinase signaling pathway	8/1551	149/23012	0.793866	1	0.864943	Hdac1/Pin1/Rbbp4/Sap30/Sap30l/Snx6/Strap/Stub1	8
GO:0031623	receptor internalization	8/1551	151/23012	0.805629	1	0.864943	Ap2s1/Arf1/Cd81/Dtnbp1/Fcer1g/Lrpap1/Ralb/Ramp1	8
GO:0006820	monoatomic anion transport	8/1551	158/23012	0.8428	1	0.864943	Car2/Clic1/Clns1a/Kcnn4/Tspo/Vdac1/Vdac2/Vdac3	8
GO:0055007	cardiac muscle cell differentiation	8/1551	158/23012	0.8428	1	0.864943	Cacybp/Cby1/Ddx39b/Fdps/Ift20/Parp2/Pin1/Slc25a4	8
GO:0045667	regulation of osteoblast differentiation	8/1551	162/23012	0.861372	1	0.864943	Atraid/Cebpb/Clic1/Fbxo5/Gnas/Id1/Ifitm1/Jund	8
GO:1904019	epithelial cell apoptotic process	8/1551	163/23012	0.865727	1	0.864943	Bad/Bax/Eif2s1/Id1/Itgb3bp/Mtch2/Psmd9/Tmem258	8
GO:0006937	regulation of muscle contraction	8/1551	167/23012	0.882046	1	0.864943	Calm1/Calm3/Eno1/Grcc10/Rhoa/Sphk1/Sri/Sumo1	8
GO:0030010	establishment of cell polarity	8/1551	167/23012	0.882046	1	0.864943	Bccip/Cdc42/Cfl1/Hsp90ab1/Ift20/Nde1/Nsfl1c/Rhoa	8
GO:0050680	negative regulation of epithelial cell proliferation	8/1551	167/23012	0.882046	1	0.864943	Aimp1/Atp5f1a/Atp5if1/Npm1/Pdcd10/Pex2/Phb2/Serpinf1	8
GO:0002702	positive regulation of production of molecular mediator of immune response	8/1551	170/23012	0.893179	1	0.864943	Cd81/Ddx1/Exosc3/Fcer1g/Gpi1/Mif/Phb2/Pycard	8
GO:0002687	positive regulation of leukocyte migration	8/1551	172/23012	0.900101	1	0.864943	C1qbp/Coro1a/Hmgb1/Lbp/Pycard/Rac1/Rhoa/Spi1	8
GO:0071230	cellular response to amino acid stimulus	8/1551	179/23012	0.921418	1	0.864943	Cebpb/Lamtor1/Lamtor2/Lamtor3/Lamtor4/Lamtor5/Rbx1/Rraga	8
GO:0050671	positive regulation of lymphocyte proliferation	8/1551	182/23012	0.929279	1	0.864943	Adk/Anxa1/Cd81/Coro1a/Hmgb1/Mif/Pycard/Rps3	8
GO:0032946	positive regulation of mononuclear cell proliferation	8/1551	185/23012	0.936448	1	0.864943	Adk/Anxa1/Cd81/Coro1a/Hmgb1/Mif/Pycard/Rps3	8
GO:0007219	Notch signaling pathway	8/1551	186/23012	0.938692	1	0.864943	Aph1a/Egfl7/Got1/Hp/Pdcd10/Psenen/Ptp4a3/Rps19	8
GO:0050770	regulation of axonogenesis	8/1551	186/23012	0.938692	1	0.864943	Actr3/Dbnl/Eif2b2/Fxn/Map2k2/Rpl4/Twf2/Vim	8
GO:0008016	regulation of heart contraction	8/1551	197/23012	0.959134	1	0.864943	Atp5pf/Calm1/Calm3/Glrx3/Pebp1/S100a1/Sri/Sumo1	8
GO:0019722	calcium-mediated signaling	8/1551	212/23012	0.977144	1	0.864943	Bcap31/Camta1/Egln1/Fis1/Hint1/Lat2/Sphk1/Tmbim4	8
GO:0097696	receptor signaling pathway via STAT	8/1551	215/23012	0.979725	1	0.864943	Akr1b1/Calm1/Cd300a/Crlf2/Csf2ra/Il10rb/Il7r/Rac1	8
GO:0031032	actomyosin structure organization	8/1551	218/23012	0.982035	1	0.864943	Actg1/Cdc42/Cnn2/Csrp2/Pfn1/Rac1/Rhoa/Stmn1	8
GO:0032869	cellular response to insulin stimulus	8/1551	220/23012	0.983437	1	0.864943	Eif4ebp1/Gnai2/Hnrnpk/Hras/Pkm/Rab8a/Srsf3/Uchl3	8
GO:0061351	neural precursor cell proliferation	8/1551	225/23012	0.98651	1	0.864943	Gnai2/Gng5/Ift20/Nde1/Ndufs2/Psmg1/Rhoa/Rsu1	8
GO:0048469	cell maturation	8/1551	233/23012	0.990345	1	0.864943	Akr1b1/Fbxo5/H3f3a/Klf1/Klf2/Pebp1/Rac1/Trip13	8
GO:0060348	bone development	8/1551	241/23012	0.993138	1	0.864943	Ebp/Gnas/Ninj1/Ppib/Rhoa/Rpl13/Tyrobp/Vkorc1	8
GO:0003018	vascular process in circulatory system	8/1551	248/23012	0.994939	1	0.864943	Ccl4/Gclm/Gpx1/Itga1/Klf2/Ptp4a3/Rhoa/Sod2	8
GO:0006814	sodium ion transport	8/1551	261/23012	0.997161	1	0.864943	Arf1/Commd1/Commd3/Cpox/Fxyd5/Glrx/Gnas/Ywhah	8
GO:0045050	protein insertion into ER membrane by stop-transfer membrane-anchor sequence	7/1551	11/23012	1.61675e-06	5.18291e-05	4.48292e-05	Emc10/Emc2/Emc3/Emc4/Emc6/Emc7/Emc8	7
GO:0046166	glyceraldehyde-3-phosphate biosynthetic process	7/1551	12/23012	3.65322e-06	0.000108062	9.34677e-05	Eno1/Gapdh/Mdh1/Mdh2/Pgam1/Pgk1/Tpi1	7
GO:0099116	tRNA 5'-end processing	7/1551	15/23012	2.47813e-05	0.000580305	0.000501931	Hsd17b10/Pop5/Pop7/Rpp21/Rpp25l/Rpp30/Ssb	7
GO:0097428	protein maturation by iron-sulfur cluster transfer	7/1551	16/23012	4.14889e-05	0.000894198	0.000773431	Bola2/Bola3/Cisd1/Glrx3/Glrx5/Isca2/Nfu1	7
GO:0034471	ncRNA 5'-end processing	7/1551	18/23012	0.000102378	0.00201534	0.00174315	Hsd17b10/Pop5/Pop7/Rpp21/Rpp25l/Rpp30/Ssb	7
GO:0000966	RNA 5'-end processing	7/1551	19/23012	0.000152685	0.00277358	0.00239899	Hsd17b10/Pop5/Pop7/Rpp21/Rpp25l/Rpp30/Ssb	7
GO:0019081	viral translation	7/1551	19/23012	0.000152685	0.00277358	0.00239899	Denr/Eif3d/Eif3f/Eif3g/Mcts1/Pcbp2/Ssb	7
GO:0032261	purine nucleotide salvage	7/1551	19/23012	0.000152685	0.00277358	0.00239899	Adk/Adsl/Aprt/Dguok/Gmpr2/Hprt1/Impdh2	7
GO:0048207	vesicle targeting, rough ER to cis-Golgi	7/1551	20/23012	0.000221272	0.00382275	0.00330646	Pdcd6/Sar1b/Trappc1/Trappc2l/Trappc3/Trappc4/Trappc5	7
GO:0048208	COPII vesicle coating	7/1551	20/23012	0.000221272	0.00382275	0.00330646	Pdcd6/Sar1b/Trappc1/Trappc2l/Trappc3/Trappc4/Trappc5	7
GO:0009219	pyrimidine deoxyribonucleotide metabolic process	7/1551	21/23012	0.000312675	0.00503502	0.004355	Cmpk1/Dctpp1/Dtymk/Dut/Nme1/Nt5c/Tyms	7
GO:0045292	mRNA cis splicing, via spliceosome	7/1551	21/23012	0.000312675	0.00503502	0.004355	BC005624/Clns1a/Dcps/Ncbp2/Psip1/Rbm17/Snrpc	7
GO:0006089	lactate metabolic process	7/1551	22/23012	0.000432045	0.00652823	0.00564655	Glo1/Hagh/Ldha/Ldhb/Mtch2/Park7/Pnkd	7
GO:0043101	purine-containing compound salvage	7/1551	22/23012	0.000432045	0.00652823	0.00564655	Adk/Adsl/Aprt/Dguok/Gmpr2/Hprt1/Impdh2	7
GO:0009168	purine ribonucleoside monophosphate biosynthetic process	7/1551	23/23012	0.000585155	0.00845395	0.00731219	Adk/Adsl/Aprt/Gmpr2/Hprt1/Impdh2/Nudt2	7
GO:0000305	response to oxygen radical	7/1551	24/23012	0.000778392	0.0106244	0.00918951	Ccs/Dhfr/Prdx1/Prdx2/Sod2/Txnrd2/Ucp2	7
GO:0009081	branched-chain amino acid metabolic process	7/1551	24/23012	0.000778392	0.0106244	0.00918951	Acat1/Bcat2/Bckdk/Hibch/Hmgcl/Hsd17b10/Sdsl	7
GO:0043173	nucleotide salvage	7/1551	24/23012	0.000778392	0.0106244	0.00918951	Adk/Adsl/Aprt/Dguok/Gmpr2/Hprt1/Impdh2	7
GO:0046037	GMP metabolic process	7/1551	24/23012	0.000778392	0.0106244	0.00918951	Adk/Adsl/Aprt/Gmpr2/Guk1/Hprt1/Impdh2	7
GO:0048025	negative regulation of mRNA splicing, via spliceosome	7/1551	24/23012	0.000778392	0.0106244	0.00918951	C1qbp/Hnrnpk/Npm1/Rnps1/Sap18/Srsf7/Srsf9	7
GO:0006221	pyrimidine nucleotide biosynthetic process	7/1551	25/23012	0.00101874	0.0131769	0.0113973	Cmpk1/Ctps1/Dtymk/Dut/Nme1/Nme4/Tyms	7
GO:0009185	ribonucleoside diphosphate metabolic process	7/1551	25/23012	0.00101874	0.0131769	0.0113973	Ak2/Bad/Cmpk1/Guk1/Nudt5/Nudt9/Rrm2	7
GO:0050686	negative regulation of mRNA processing	7/1551	25/23012	0.00101874	0.0131769	0.0113973	C1qbp/Hnrnpk/Npm1/Rnps1/Sap18/Srsf7/Srsf9	7
GO:0036260	RNA capping	7/1551	27/23012	0.00167148	0.0201433	0.0174228	Hsd17b10/Pop5/Pop7/Rpp21/Rpp25l/Rpp30/Ssb	7
GO:0000154	rRNA modification	7/1551	29/23012	0.00260992	0.0291097	0.0251783	Dkc1/Emg1/Fbl/Gar1/Nhp2/Nop10/Trmt112	7
GO:0042744	hydrogen peroxide catabolic process	7/1551	29/23012	0.00260992	0.0291097	0.0251783	Gpx1/Prdx1/Prdx2/Prdx3/Prdx4/Prdx5/Prdx6	7
GO:0010592	positive regulation of lamellipodium assembly	7/1551	30/23012	0.00320904	0.0343819	0.0297384	Actr3/Arpc2/Brk1/Cdc42/Cfl1/Rac1/Twf2	7
GO:0009156	ribonucleoside monophosphate biosynthetic process	7/1551	33/23012	0.00564338	0.0539523	0.0466657	Adk/Adsl/Aprt/Gmpr2/Hprt1/Impdh2/Nudt2	7
GO:0051973	positive regulation of telomerase activity	7/1551	33/23012	0.00564338	0.0539523	0.0466657	Aurkb/Cct2/Cct4/Dkc1/Pnkp/Ptges3/Tcp1	7
GO:0062125	regulation of mitochondrial gene expression	7/1551	33/23012	0.00564338	0.0539523	0.0466657	C1qbp/Coa3/Malsu1/Sirt3/Thap11/Tsfm/Uqcc2	7
GO:0022616	DNA strand elongation	7/1551	36/23012	0.0092478	0.0808732	0.0699508	Actl6a/Ino80e/Lig1/Pold2/Pole3/Ruvbl1/Ruvbl2	7
GO:1902745	positive regulation of lamellipodium organization	7/1551	37/23012	0.0107575	0.090396	0.0781874	Actr3/Arpc2/Brk1/Cdc42/Cfl1/Rac1/Twf2	7
GO:1903901	negative regulation of viral life cycle	7/1551	38/23012	0.0124383	0.10085	0.0872292	Bst2/Csnk2b/Ifitm1/Ifitm2/Ifitm3/Ppia/Snx3	7
GO:1905168	positive regulation of double-strand break repair via homologous recombination	7/1551	38/23012	0.0124383	0.10085	0.0872292	Actb/Actl6a/Meaf6/Rad51ap1/Ruvbl1/Ruvbl2/Yeats4	7
GO:0033238	regulation of amine metabolic process	7/1551	39/23012	0.0143001	0.113232	0.0979396	Aldh2/Comt/Fh1/Hprt1/Park7/Pebp1/Pnkd	7
GO:1903573	negative regulation of response to endoplasmic reticulum stress	7/1551	41/23012	0.018605	0.139073	0.12029	Ddrgk1/Park7/Pdia6/Sgta/Svip/Ubxn1/Usp14	7
GO:0032527	protein exit from endoplasmic reticulum	7/1551	42/23012	0.0210661	0.152621	0.132009	Bcap31/Cd81/Derl2/Sar1b/Sec61b/Svip/Ubac2	7
GO:0044786	cell cycle DNA replication	7/1551	42/23012	0.0210661	0.152621	0.132009	Atrx/Fbxo5/Ilkap/Lig1/Rad51/Tk1/Zpr1	7
GO:0009154	purine ribonucleotide catabolic process	7/1551	43/23012	0.0237444	0.168323	0.14559	Acat1/Gmpr2/Hint1/Hprt1/Nt5c/Nudt19/Nudt9	7
GO:0000245	spliceosomal complex assembly	7/1551	45/23012	0.0297836	0.195433	0.169038	Ddx39b/Gemin2/Gemin6/Isy1/Psip1/Sf3a3/Snrpc	7
GO:0048147	negative regulation of fibroblast proliferation	7/1551	45/23012	0.0297836	0.195433	0.169038	Bax/Cd300a/Fth1/Gstp1/Med31/Pex2/Sod2	7
GO:0032508	DNA duplex unwinding	7/1551	46/23012	0.0331587	0.211425	0.182871	Anxa1/Ddx1/Dtd1/Gins2/Rad51/Ssbp1/Sub1	7
GO:0008608	attachment of spindle microtubules to kinetochore	7/1551	47/23012	0.036779	0.228011	0.197217	Aurkb/Birc5/Bub3/Cdc42/Cdca8/Seh1l/Spc24	7
GO:2000772	regulation of cellular senescence	7/1551	47/23012	0.036779	0.228011	0.197217	Bcl2l12/Eef1e1/Fbxo5/Mif/Rsl1d1/Ybx1/Ypel3	7
GO:0090317	negative regulation of intracellular protein transport	7/1551	48/23012	0.0406502	0.246734	0.213411	Derl2/Park7/Pkig/Sumo1/Svip/Txn1/Ubac2	7
GO:1901976	regulation of cell cycle checkpoint	7/1551	49/23012	0.0447768	0.257842	0.223018	Anapc15/Aurkb/Birc5/Cdca8/Ddx39b/Rad51/Rnaseh2b	7
GO:1902459	positive regulation of stem cell population maintenance	7/1551	50/23012	0.0491631	0.27604	0.238759	Actb/Actl6a/Hdac1/Rbbp4/Sap30/Sap30l/Smarce1	7
GO:0009261	ribonucleotide catabolic process	7/1551	52/23012	0.0587273	0.31336	0.271039	Acat1/Gmpr2/Hint1/Hprt1/Nt5c/Nudt19/Nudt9	7
GO:0043666	regulation of phosphoprotein phosphatase activity	7/1551	52/23012	0.0587273	0.31336	0.271039	Calm1/Calm3/Cd300a/Gnai2/Itga1/Ppp1r11/Ppp1r2	7
GO:0046596	regulation of viral entry into host cell	7/1551	53/23012	0.0639096	0.326313	0.282242	Bsg/Hmgb1/Ifitm1/Ifitm2/Ifitm3/Lgals1/Snx3	7
GO:1900542	regulation of purine nucleotide metabolic process	7/1551	53/23012	0.0639096	0.326313	0.282242	Atp5if1/Eno1/Fis1/Hsd11b1/Me2/Ndufc2/Tspo	7
GO:0006140	regulation of nucleotide metabolic process	7/1551	54/23012	0.0693605	0.348992	0.301858	Atp5if1/Eno1/Fis1/Hsd11b1/Me2/Ndufc2/Tspo	7
GO:1990928	response to amino acid starvation	7/1551	54/23012	0.0693605	0.348992	0.301858	Eif2b1/Eif2s1/Eif4ebp1/Pex2/Rraga/Seh1l/Sh3glb1	7
GO:0007062	sister chromatid cohesion	7/1551	56/23012	0.0810687	0.391938	0.339004	Atrx/Dscc1/Fen1/Gtf2b/Naa10/Nsmce2/Phb2	7
GO:0007080	mitotic metaphase chromosome alignment	7/1551	56/23012	0.0810687	0.391938	0.339004	Aurkb/Birc5/Cdca8/Chmp2a/Dctn2/Nudc/Seh1l	7
GO:0031648	protein destabilization	7/1551	57/23012	0.0873246	0.416687	0.360411	Commd1/Ctsh/Id1/Npm1/Pex2/Rad23a/Serf2	7
GO:0032757	positive regulation of interleukin-8 production	7/1551	58/23012	0.0938463	0.435839	0.376976	Cd14/Hmgb1/Lamtor5/Lbp/Park7/Prg3/Pycard	7
GO:0052372	modulation by symbiont of entry into host	7/1551	58/23012	0.0938463	0.435839	0.376976	Bsg/Hmgb1/Ifitm1/Ifitm2/Ifitm3/Lgals1/Snx3	7
GO:1903170	negative regulation of calcium ion transmembrane transport	7/1551	58/23012	0.0938463	0.435839	0.376976	1810037I17Rik/Calm1/Calm3/Gsto1/Sri/Vdac1/Ywhae	7
GO:0046676	negative regulation of insulin secretion	7/1551	61/23012	0.114977	0.508595	0.439906	Eny2/Jagn1/Ndufaf2/Pfkl/Psmd9/Ptpmt1/Ucp2	7
GO:0006303	double-strand break repair via nonhomologous end joining	7/1551	63/23012	0.130329	0.552752	0.478099	Aunip/Dek/Dntt/Ercc1/Fh1/Lig1/Pnkp	7
GO:0006584	catecholamine metabolic process	7/1551	64/23012	0.13837	0.574714	0.497095	Akr1b1/Aldh2/Comt/Hprt1/Ndufs4/Park7/Pnkd	7
GO:0009712	catechol-containing compound metabolic process	7/1551	64/23012	0.13837	0.574714	0.497095	Akr1b1/Aldh2/Comt/Hprt1/Ndufs4/Park7/Pnkd	7
GO:0046622	positive regulation of organ growth	7/1551	64/23012	0.13837	0.574714	0.497095	Cdk1/Ddx39b/Fdps/Parp2/Pin1/Slc25a4/Ybx3	7
GO:0051785	positive regulation of nuclear division	7/1551	66/23012	0.155148	0.60792	0.525816	Anapc11/Fbxo5/Nsmce2/Pebp1/Rad51ap1/Sphk1/Ube2b	7
GO:1905517	macrophage migration	7/1551	67/23012	0.163873	0.616596	0.533321	Ccl3/Cd81/Cklf/Cnn2/Mif/Ninj1/Rpl13a	7
GO:0043903	regulation of biological process involved in symbiotic interaction	7/1551	68/23012	0.17281	0.635309	0.549506	Bsg/Hmgb1/Ifitm1/Ifitm2/Ifitm3/Lgals1/Snx3	7
GO:0070192	chromosome organization involved in meiotic cell cycle	7/1551	72/23012	0.210528	0.713944	0.617521	Atrx/Ccne1/Psmc3ip/Rad51/Syce2/Trip13/Ube2b	7
GO:0071479	cellular response to ionizing radiation	7/1551	72/23012	0.210528	0.713944	0.617521	Eef1d/Gtf2h5/Hras/Rad51/Rad51ap1/Rpl26/Swi5	7
GO:0070050	neuron cellular homeostasis	7/1551	73/23012	0.220404	0.726046	0.627989	Atp6v0d1/Atp6v1d/Atp6v1e1/Atp6v1f/Atp6v1g1/Car2/Immt	7
GO:1901224	positive regulation of non-canonical NF-kappaB signal transduction	7/1551	73/23012	0.220404	0.726046	0.627989	Hmgb1/Phb2/Ptp4a3/Pycard/Rhoa/Rps3/Sphk1	7
GO:0002763	positive regulation of myeloid leukocyte differentiation	7/1551	74/23012	0.230441	0.750072	0.64877	Car2/Ccl3/Gfi1b/Gnas/Jun/Ninj1/Tyrobp	7
GO:0002381	immunoglobulin production involved in immunoglobulin-mediated immune response	7/1551	75/23012	0.240628	0.764449	0.661205	Crlf2/Ercc1/Exosc3/Fgl2/H2-Ab1/Hspd1/Ndfip1	7
GO:0046824	positive regulation of nucleocytoplasmic transport	7/1551	76/23012	0.250956	0.783645	0.677808	Anp32b/Camk1/Cdk1/Hsp90ab1/Ran/Ywhae/Zpr1	7
GO:0051926	negative regulation of calcium ion transport	7/1551	76/23012	0.250956	0.783645	0.677808	1810037I17Rik/Calm1/Calm3/Gsto1/Sri/Vdac1/Ywhae	7
GO:1904705	regulation of vascular associated smooth muscle cell proliferation	7/1551	76/23012	0.250956	0.783645	0.677808	Ddx39b/Gnai2/Gstp1/Jun/Park7/Rhoa/Sod2	7
GO:0035601	protein deacylation	7/1551	77/23012	0.261414	0.799781	0.691765	Abhd17a/Bex4/Bex6/Fnta/Hdac1/Rbbp4/Sirt3	7
GO:0045669	positive regulation of osteoblast differentiation	7/1551	77/23012	0.261414	0.799781	0.691765	Atraid/Cebpb/Clic1/Fbxo5/Gnas/Ifitm1/Jund	7
GO:0098732	macromolecule deacylation	7/1551	77/23012	0.261414	0.799781	0.691765	Abhd17a/Bex4/Bex6/Fnta/Hdac1/Rbbp4/Sirt3	7
GO:1902017	regulation of cilium assembly	7/1551	77/23012	0.261414	0.799781	0.691765	Arf4/Atg3/Dynll1/Gdi2/Ift20/Mns1/Ppp1r35	7
GO:2000242	negative regulation of reproductive process	7/1551	80/23012	0.293469	0.843403	0.729496	Arhgdib/Fbxo5/Prdx4/Serpinf1/Trip13/Ube2b/Ybx3	7
GO:0010611	regulation of cardiac muscle hypertrophy	7/1551	81/23012	0.304346	0.866729	0.749671	Adk/Ddx39b/Fdps/Glrx3/Parp2/Pin1/Slc25a4	7
GO:1990874	vascular associated smooth muscle cell proliferation	7/1551	81/23012	0.304346	0.866729	0.749671	Ddx39b/Gnai2/Gstp1/Jun/Park7/Rhoa/Sod2	7
GO:0033209	tumor necrosis factor-mediated signaling pathway	7/1551	82/23012	0.315303	0.887783	0.767882	Commd7/Gps2/Otulin/Pycard/Rraga/Sphk1/Txndc17	7
GO:0045471	response to ethanol	7/1551	83/23012	0.326329	0.902114	0.780277	Alad/Aldh2/Cdk1/Eef1b2/Ggh/Rps6/Sdf4	7
GO:0014743	regulation of muscle hypertrophy	7/1551	84/23012	0.337413	0.916355	0.792595	Adk/Ddx39b/Fdps/Glrx3/Parp2/Pin1/Slc25a4	7
GO:0043112	receptor metabolic process	7/1551	85/23012	0.348546	0.923414	0.798701	Fnta/Gria3/Lamtor1/Mvb12a/Pex2/Plekhj1/Sh3glb1	7
GO:0006809	nitric oxide biosynthetic process	7/1551	86/23012	0.359719	0.945601	0.817891	Ass1/Cyb5r3/Dynll1/Klf2/Rac1/Sod2/Tspo	7
GO:0046209	nitric oxide metabolic process	7/1551	91/23012	0.415826	1	0.864943	Ass1/Cyb5r3/Dynll1/Klf2/Rac1/Sod2/Tspo	7
GO:0031110	regulation of microtubule polymerization or depolymerization	7/1551	92/23012	0.427031	1	0.864943	Arl2/Drg1/Fkbp4/Rac1/Rps3/Ska1/Stmn1	7
GO:0014015	positive regulation of gliogenesis	7/1551	93/23012	0.438212	1	0.864943	Actr3/Bag1/Hdac1/Ppp1cc/Rheb/Tspo/Vim	7
GO:0015914	phospholipid transport	7/1551	93/23012	0.438212	1	0.864943	Dbi/Kcnn4/Pitpna/Prelid1/Scp2/Triap1/Vapa	7
GO:0051781	positive regulation of cell division	7/1551	93/23012	0.438212	1	0.864943	Aurkb/Birc5/Cdc42/Cdca8/Cenpv/Rhoa/Ybx1	7
GO:0006112	energy reserve metabolic process	7/1551	94/23012	0.449358	1	0.864943	Gnas/Hmgb1/Khk/Ppp1ca/Ppp1cc/Ppp1r2/Ptges3	7
GO:0043299	leukocyte degranulation	7/1551	94/23012	0.449358	1	0.864943	Cd300a/Coro1a/Fcer1g/Lamp1/Lat2/Spi1/Vamp8	7
GO:0043535	regulation of blood vessel endothelial cell migration	7/1551	96/23012	0.471516	1	0.864943	Anxa1/Atp5f1a/Atp5f1b/Csnk2b/Hmgb1/Pdcd10/Rhoa	7
GO:0051899	membrane depolarization	7/1551	97/23012	0.482512	1	0.864943	Atp5if1/Gclm/Got1/Jun/Park7/Tspo/Ywhah	7
GO:0070555	response to interleukin-1	7/1551	97/23012	0.482512	1	0.864943	Taf9/Anxa1/Ccl3/Ccl4/Cebpb/Cfl1/Pycard	7
GO:0006892	post-Golgi vesicle-mediated transport	7/1551	98/23012	0.493444	1	0.864943	Ap3s1/Commd1/Golga7/Lamp1/Sys1/Vamp5/Vps29	7
GO:0006970	response to osmotic stress	7/1551	99/23012	0.504304	1	0.864943	Akr1b1/Bad/Bax/Gypa/Pycard/Rac1/Ybx3	7
GO:0032418	lysosome localization	7/1551	99/23012	0.504304	1	0.864943	Bloc1s2/Cd300a/Fcer1g/Kxd1/Lamtor1/Lat2/Vamp8	7
GO:1990849	vacuolar localization	7/1551	99/23012	0.504304	1	0.864943	Bloc1s2/Cd300a/Fcer1g/Kxd1/Lamtor1/Lat2/Vamp8	7
GO:0007040	lysosome organization	7/1551	100/23012	0.515085	1	0.864943	Arf1/Atp6v0c/Chmp2a/Coro1a/Hexa/Lamtor1/Tmem165	7
GO:0080171	lytic vacuole organization	7/1551	100/23012	0.515085	1	0.864943	Arf1/Atp6v0c/Chmp2a/Coro1a/Hexa/Lamtor1/Tmem165	7
GO:0045921	positive regulation of exocytosis	7/1551	101/23012	0.525782	1	0.864943	Arf1/Chmp2a/Fcer1g/Lamp1/Rab9/Snf8/Vamp8	7
GO:0120162	positive regulation of cold-induced thermogenesis	7/1551	101/23012	0.525782	1	0.864943	Acadl/Cebpb/Decr1/Fh1/Gatm/Gnas/Ucp2	7
GO:0042632	cholesterol homeostasis	7/1551	102/23012	0.536388	1	0.864943	Commd1/Lamtor1/Npc2/Pex2/Raly/Tmem97/Tspo	7
GO:0000041	transition metal ion transport	7/1551	103/23012	0.546898	1	0.864943	Atox1/Fkbp4/Fth1/Fxn/Iscu/Snx3/Tmem165	7
GO:0032370	positive regulation of lipid transport	7/1551	103/23012	0.546898	1	0.864943	Commd1/Dbi/Gps2/Mif/Prelid1/Scp2/Triap1	7
GO:0055092	sterol homeostasis	7/1551	103/23012	0.546898	1	0.864943	Commd1/Lamtor1/Npc2/Pex2/Raly/Tmem97/Tspo	7
GO:0140029	exocytic process	7/1551	103/23012	0.546898	1	0.864943	Cd300a/Fcer1g/Napa/Rab8a/Ralb/Tprg1l/Vamp8	7
GO:0006661	phosphatidylinositol biosynthetic process	7/1551	104/23012	0.557305	1	0.864943	Dpm1/Dpm3/Impa2/Pigp/Pigx/Pigyl/Pyurf	7
GO:0006720	isoprenoid metabolic process	7/1551	104/23012	0.557305	1	0.864943	Adh5/Akr1b1/Dhrs4/Dpm1/Dpm3/Fdps/Phyh	7
GO:0070664	negative regulation of leukocyte proliferation	7/1551	104/23012	0.557305	1	0.864943	Cd300a/Cebpb/Gstp1/H2-Aa/Lst1/Ndfip1/Tyrobp	7
GO:0006479	protein methylation	7/1551	106/23012	0.577794	1	0.864943	Ndufaf7/Nelfe/Pcmt1/Smyd2/Snrpb/Snrpd3/Trmt112	7
GO:0008213	protein alkylation	7/1551	106/23012	0.577794	1	0.864943	Ndufaf7/Nelfe/Pcmt1/Smyd2/Snrpb/Snrpd3/Trmt112	7
GO:0010660	regulation of muscle cell apoptotic process	7/1551	108/23012	0.597816	1	0.864943	Eif5a/Gapdh/Naca/Npm1/Pcmt1/Slc25a4/Sod2	7
GO:2000243	positive regulation of reproductive process	7/1551	108/23012	0.597816	1	0.864943	Bax/C1qbp/Fbxo5/Park7/Rac1/Rad51ap1/Ube2b	7
GO:0032755	positive regulation of interleukin-6 production	7/1551	112/23012	0.636333	1	0.864943	Bsg/Fcer1g/Hmgb1/Hspd1/Lbp/Pycard/Tyrobp	7
GO:0015908	fatty acid transport	7/1551	113/23012	0.645625	1	0.864943	Anxa1/Atp5pf/Fis1/Mif/Pla2g12a/Plin2/Slc25a17	7
GO:0014909	smooth muscle cell migration	7/1551	115/23012	0.663784	1	0.864943	Arpc2/Arpc5/Egfl7/Gstp1/Park7/Rhoa/Tmsb4x	7
GO:0003300	cardiac muscle hypertrophy	7/1551	117/23012	0.681364	1	0.864943	Adk/Ddx39b/Fdps/Glrx3/Parp2/Pin1/Slc25a4	7
GO:0043473	pigmentation	7/1551	117/23012	0.681364	1	0.864943	Ap1s1/Ap3s1/Bax/Bloc1s2/Dctn2/Dtnbp1/Sod2	7
GO:0044272	sulfur compound biosynthetic process	7/1551	118/23012	0.689932	1	0.864943	Acat1/Apip/Gstp1/Mpc1/Mpc2/Mpst/Vdac1	7
GO:0050829	defense response to Gram-negative bacterium	7/1551	118/23012	0.689932	1	0.864943	Lbp/Lyz2/Pycard/Romo1/Rpl30/Rps19/Trem3	7
GO:0021987	cerebral cortex development	7/1551	120/23012	0.706617	1	0.864943	Bax/Hnrnpk/Nde1/Rac1/Rhoa/Rnf7/Ywhae	7
GO:0014897	striated muscle hypertrophy	7/1551	121/23012	0.714733	1	0.864943	Adk/Ddx39b/Fdps/Glrx3/Parp2/Pin1/Slc25a4	7
GO:0030301	cholesterol transport	7/1551	121/23012	0.714733	1	0.864943	Commd1/Gps2/Lamtor1/Npc2/Scp2/Tspo2/Vapa	7
GO:0062014	negative regulation of small molecule metabolic process	7/1551	121/23012	0.714733	1	0.864943	Acadl/Dbi/Fis1/Isyna1/Mtch2/Pgp/Tspo	7
GO:2000106	regulation of leukocyte apoptotic process	7/1551	121/23012	0.714733	1	0.864943	Anxa1/Aurkb/Bax/Fcer1g/Il7r/Mif/Prelid1	7
GO:0008585	female gonad development	7/1551	122/23012	0.722696	1	0.864943	Adrm1/Bax/Cebpb/Eif2b2/Hnrnpk/Rac1/Ubb	7
GO:0014896	muscle hypertrophy	7/1551	123/23012	0.730506	1	0.864943	Adk/Ddx39b/Fdps/Glrx3/Parp2/Pin1/Slc25a4	7
GO:0019218	regulation of steroid metabolic process	7/1551	123/23012	0.730506	1	0.864943	Acadl/Asah1/Fdps/Pex2/Scp2/Stub1/Tspo	7
GO:0038127	ERBB signaling pathway	7/1551	123/23012	0.730506	1	0.864943	Arf4/Hras/Itga1/Map2k2/Mvb12a/Ralb/Rnf126	7
GO:0048477	oogenesis	7/1551	123/23012	0.730506	1	0.864943	Adrm1/Ercc1/Fbxo5/H3f3a/H3f3b/Rps6/Trip13	7
GO:0015918	sterol transport	7/1551	124/23012	0.738162	1	0.864943	Commd1/Gps2/Lamtor1/Npc2/Scp2/Tspo2/Vapa	7
GO:0046545	development of primary female sexual characteristics	7/1551	125/23012	0.745665	1	0.864943	Adrm1/Bax/Cebpb/Eif2b2/Hnrnpk/Rac1/Ubb	7
GO:0001910	regulation of leukocyte mediated cytotoxicity	7/1551	129/23012	0.774147	1	0.864943	Gfer/Il7r/Klrb1f/Lamp1/Spi1/Stx7/Tyrobp	7
GO:0071675	regulation of mononuclear cell migration	7/1551	130/23012	0.780887	1	0.864943	C1qbp/Coro1a/Hmgb1/Ninj1/Pycard/Rhoa/Spi1	7
GO:1902414	protein localization to cell junction	7/1551	133/23012	0.800207	1	0.864943	Actb/Actg1/Hras/Lamtor2/Lamtor3/Rab8a/Rap1a	7
GO:0043244	regulation of protein-containing complex disassembly	7/1551	134/23012	0.806351	1	0.864943	Arpc2/Capza2/Capzb/Cfl1/Dstn/Eif5a/Twf2	7
GO:0003158	endothelium development	7/1551	138/23012	0.829479	1	0.864943	Bsg/Csnk2b/Gpx1/Id1/Pdcd10/Rap1a/Rhoa	7
GO:0042102	positive regulation of T cell proliferation	7/1551	139/23012	0.834908	1	0.864943	Adk/Anxa1/Cd81/Coro1a/Hmgb1/Pycard/Rps3	7
GO:0030177	positive regulation of Wnt signaling pathway	7/1551	142/23012	0.850372	1	0.864943	Atp6v0c/Gid8/Mbd2/Pin1/Rps12/Ruvbl1/Ube2b	7
GO:1905039	carboxylic acid transmembrane transport	7/1551	144/23012	0.860017	1	0.864943	Arl6ip5/Mpc1/Mpc2/Slc25a11/Slc25a21/Slc38a5/Tspo2	7
GO:0046634	regulation of alpha-beta T cell activation	7/1551	145/23012	0.864645	1	0.864943	Anxa1/Cd300a/Cd81/H2-Ab1/Hmgb1/Ndfip1/Rhoa	7
GO:1903825	organic acid transmembrane transport	7/1551	145/23012	0.864645	1	0.864943	Arl6ip5/Mpc1/Mpc2/Slc25a11/Slc25a21/Slc38a5/Tspo2	7
GO:2001257	regulation of cation channel activity	7/1551	145/23012	0.864645	1	0.864943	Calm1/Calm3/Fkbp1a/Gsto1/S100a1/Sri/Sumo1	7
GO:1904892	regulation of receptor signaling pathway via STAT	7/1551	146/23012	0.869148	1	0.864943	Akr1b1/Calm1/Cd300a/Crlf2/Il10rb/Il7r/Rac1	7
GO:0008203	cholesterol metabolic process	7/1551	150/23012	0.885939	1	0.864943	Acadl/Cyb5r3/Ebp/Fdps/Npc2/Pex2/Scp2	7
GO:0002718	regulation of cytokine production involved in immune response	7/1551	154/23012	0.900885	1	0.864943	Bst2/Cd81/Cuedc2/Ddx1/Fcer1g/Mif/Pycard	7
GO:0046660	female sex differentiation	7/1551	155/23012	0.90435	1	0.864943	Adrm1/Bax/Cebpb/Eif2b2/Hnrnpk/Rac1/Ubb	7
GO:0015698	inorganic anion transport	7/1551	156/23012	0.907712	1	0.864943	Car2/Cebpb/Clic1/Clns1a/Slc25a11/Slc25a3/Tspo	7
GO:0060759	regulation of response to cytokine stimulus	7/1551	156/23012	0.907712	1	0.864943	Taf9/Cdc37/Eif4e2/Gps2/Otulin/Pycard/Sphk1	7
GO:0002824	positive regulation of adaptive immune response based on somatic recombination of immune receptors built from immunoglobulin superfamily domains	7/1551	157/23012	0.910972	1	0.864943	Cd81/Exosc3/Fcer1g/H2-Ab1/H2-DMa/Hspd1/Stx7	7
GO:0098773	skin epidermis development	7/1551	162/23012	0.925823	1	0.864943	Cldn13/Dbi/Elovl1/Gnas/Hdac1/Nsun2/Stmn1	7
GO:0016125	sterol metabolic process	7/1551	163/23012	0.92852	1	0.864943	Acadl/Cyb5r3/Ebp/Fdps/Npc2/Pex2/Scp2	7
GO:0097306	cellular response to alcohol	7/1551	163/23012	0.92852	1	0.864943	Arpc2/Cdk4/Gnas/Hnrnpk/Map4k1/Rad51/Rps6	7
GO:0030178	negative regulation of Wnt signaling pathway	7/1551	170/23012	0.945104	1	0.864943	2210016L21Rik/Cby1/Hdac1/Nxn/Pfdn5/Ruvbl2/Ubac2	7
GO:0010565	regulation of cellular ketone metabolic process	7/1551	172/23012	0.949167	1	0.864943	Acadl/Anxa1/Comt/Dbi/Eif6/Fh1/Park7	7
GO:0007269	neurotransmitter secretion	7/1551	175/23012	0.954759	1	0.864943	Dtnbp1/Napa/Pdzd11/Pnkd/Rap1a/Sphk1/Tprg1l	7
GO:0099643	signal release from synapse	7/1551	175/23012	0.954759	1	0.864943	Dtnbp1/Napa/Pdzd11/Pnkd/Rap1a/Sphk1/Tprg1l	7
GO:0051961	negative regulation of nervous system development	7/1551	183/23012	0.967066	1	0.864943	Actr3/Dnajb11/Id1/Idh2/Rhoa/Tspo/Ywhah	7
GO:0002244	hematopoietic progenitor cell differentiation	7/1551	186/23012	0.970833	1	0.864943	Agpat5/Gpatch4/Hmgb1/Nudt21/Pdcd2/Spi1/Znhit1	7
GO:0071248	cellular response to metal ion	7/1551	187/23012	0.971999	1	0.864943	Alox5ap/Jun/Jund/Mt1/Mt2/Rasgrp2/Sumo1	7
GO:0042552	myelination	7/1551	191/23012	0.976246	1	0.864943	Ctsc/Eif2b2/Hexa/Hnrnpk/Hras/Map2k2/Zpr1	7
GO:0007272	ensheathment of neurons	7/1551	194/23012	0.979032	1	0.864943	Ctsc/Eif2b2/Hexa/Hnrnpk/Hras/Map2k2/Zpr1	7
GO:0008366	axon ensheathment	7/1551	194/23012	0.979032	1	0.864943	Ctsc/Eif2b2/Hexa/Hnrnpk/Hras/Map2k2/Zpr1	7
GO:0021915	neural tube development	7/1551	198/23012	0.982279	1	0.864943	Cby1/Cfl1/Coq7/Pfn1/Phgdh/Rps7/Tmed2	7
GO:1902075	cellular response to salt	7/1551	202/23012	0.985053	1	0.864943	Alox5ap/Gnai2/Jun/Jund/Mt1/Rasgrp2/Rgs10	7
GO:0007204	positive regulation of cytosolic calcium ion concentration	7/1551	203/23012	0.98568	1	0.864943	Bax/Bcap31/Ccl3/Cd52/Eif5a/Fis1/Hmgb1	7
GO:0007259	receptor signaling pathway via JAK-STAT	7/1551	207/23012	0.987952	1	0.864943	Akr1b1/Calm1/Cd300a/Csf2ra/Il10rb/Il7r/Rac1	7
GO:0045216	cell-cell junction organization	7/1551	230/23012	0.99569	1	0.864943	Actb/Actg1/Cdc42/Cldn13/Rac1/Rhoa/Rps6	7
GO:0007160	cell-matrix adhesion	7/1551	235/23012	0.996578	1	0.864943	Actg1/Cd34/Cfl1/Itga1/Ninj1/Rac1/Rhoa	7
GO:0046777	protein autophosphorylation	7/1551	238/23012	0.997024	1	0.864943	Eif2s1/Htatip2/Jun/Map2k2/Map4k1/Stk16/Vrk1	7
GO:0051896	regulation of phosphatidylinositol 3-kinase/protein kinase B signal transduction	7/1551	263/23012	0.999099	1	0.864943	C1qbp/Cdc42/Gpx1/Hsp90ab1/Mydgf/Pdcd6/Rac1	7
GO:0060485	mesenchyme development	7/1551	315/23012	0.999935	1	0.864943	Cdc42/Cfl1/Hnrnpab/Pdcd6/Rps7/Taf10/Tcof1	7
GO:0043491	phosphatidylinositol 3-kinase/protein kinase B signal transduction	7/1551	316/23012	0.999939	1	0.864943	C1qbp/Cdc42/Gpx1/Hsp90ab1/Mydgf/Pdcd6/Rac1	7
GO:0050806	positive regulation of synaptic transmission	7/1551	347/23012	0.999988	1	0.864943	Car2/Dbi/Dtnbp1/Hnrnpk/Nrgn/Sphk1/Tyrobp	7
GO:0009157	deoxyribonucleoside monophosphate biosynthetic process	6/1551	10/23012	1.53975e-05	0.000384237	0.000332343	Adk/Dguok/Dut/Nme1/Tk1/Tyms	6
GO:0000338	protein deneddylation	6/1551	11/23012	3.19344e-05	0.000709818	0.000613952	Cops3/Cops4/Cops5/Cops6/Cops7a/Gps1	6
GO:0017062	respiratory chain complex III assembly	6/1551	11/23012	3.19344e-05	0.000709818	0.000613952	Uqcc6/Stmp1/Uqcc4/Uqcc5/Uqcc2/Uqcc3	6
GO:0034551	mitochondrial respiratory chain complex III assembly	6/1551	11/23012	3.19344e-05	0.000709818	0.000613952	Uqcc6/Stmp1/Uqcc4/Uqcc5/Uqcc2/Uqcc3	6
GO:0075522	IRES-dependent viral translational initiation	6/1551	11/23012	3.19344e-05	0.000709818	0.000613952	Denr/Eif3d/Eif3f/Mcts1/Pcbp2/Ssb	6
GO:0001682	tRNA 5'-leader removal	6/1551	13/23012	0.000105441	0.00203509	0.00176024	Pop5/Pop7/Rpp21/Rpp25l/Rpp30/Ssb	6
GO:0009163	nucleoside biosynthetic process	6/1551	13/23012	0.000105441	0.00203509	0.00176024	Qng1/Adk/Aprt/Dtymk/Hprt1/Tk1	6
GO:0031126	sno(s)RNA 3'-end processing	6/1551	13/23012	0.000105441	0.00203509	0.00176024	Dkc1/Exosc3/Exosc4/Exosc5/Fbl/Larp7	6
GO:0034404	nucleobase-containing small molecule biosynthetic process	6/1551	13/23012	0.000105441	0.00203509	0.00176024	Qng1/Adk/Aprt/Dtymk/Hprt1/Tk1	6
GO:0043628	regulatory ncRNA 3'-end processing	6/1551	13/23012	0.000105441	0.00203509	0.00176024	Dkc1/Exosc3/Exosc4/Exosc5/Fbl/Larp7	6
GO:0006465	signal peptide processing	6/1551	15/23012	0.000273471	0.00450406	0.00389576	Immp1l/Parl/Sec11a/Sec11c/Spcs1/Spcs2	6
GO:0043144	sno(s)RNA processing	6/1551	15/23012	0.000273471	0.00450406	0.00389576	Dkc1/Exosc3/Exosc4/Exosc5/Fbl/Larp7	6
GO:0106380	purine ribonucleotide salvage	6/1551	16/23012	0.00041266	0.00631254	0.00545999	Adk/Adsl/Aprt/Gmpr2/Hprt1/Impdh2	6
GO:0110096	cellular response to aldehyde	6/1551	16/23012	0.00041266	0.00631254	0.00545999	Adh5/Akr1a1/Akr1b1/Aldh2/Esd/Park7	6
GO:0000291	nuclear-transcribed mRNA catabolic process, exonucleolytic	6/1551	17/23012	0.000601514	0.00861473	0.00745125	Exosc3/Exosc4/Exosc5/Exosc7/Exosc8/Polr2g	6
GO:0098761	cellular response to interleukin-7	6/1551	17/23012	0.000601514	0.00861473	0.00745125	Atp5f1b/Eno1/Hdgf/Hmgb1/Hspd1/Ybx1	6
GO:0000463	maturation of LSU-rRNA from tricistronic rRNA transcript (SSU-rRNA, 5.8S rRNA, LSU-rRNA)	6/1551	18/23012	0.000851083	0.0113043	0.00977758	Nifk/Npm1/Rpf2/Rpl35/Rpl7/Rpl7l1	6
GO:0051131	chaperone-mediated protein complex assembly	6/1551	18/23012	0.000851083	0.0113043	0.00977758	Cct2/Pfdn6/Psmg1/Psmg2/Ptges3/Stub1	6
GO:0051444	negative regulation of ubiquitin-protein transferase activity	6/1551	18/23012	0.000851083	0.0113043	0.00977758	Bag2/Fbxo5/Park7/Rpl11/Rpl23/Rps7	6
GO:0098760	response to interleukin-7	6/1551	18/23012	0.000851083	0.0113043	0.00977758	Atp5f1b/Eno1/Hdgf/Hmgb1/Hspd1/Ybx1	6
GO:1901659	glycosyl compound biosynthetic process	6/1551	18/23012	0.000851083	0.0113043	0.00977758	Qng1/Adk/Aprt/Dtymk/Hprt1/Tk1	6
GO:0016074	sno(s)RNA metabolic process	6/1551	19/23012	0.00117342	0.0148663	0.0128585	Dkc1/Exosc3/Exosc4/Exosc5/Fbl/Larp7	6
GO:0009083	branched-chain amino acid catabolic process	6/1551	20/23012	0.00158148	0.0192466	0.0166472	Acat1/Bcat2/Bckdk/Hibch/Hmgcl/Hsd17b10	6
GO:0016075	rRNA catabolic process	6/1551	20/23012	0.00158148	0.0192466	0.0166472	Exosc3/Exosc4/Exosc5/Exosc7/Exosc8/Slfn9	6
GO:0009147	pyrimidine nucleoside triphosphate metabolic process	6/1551	21/23012	0.00208901	0.0241728	0.0209081	Ctps1/Dctpp1/Dtymk/Dut/Nme1/Nme4	6
GO:0009151	purine deoxyribonucleotide metabolic process	6/1551	22/23012	0.00271037	0.0300267	0.0259714	Adk/Ak2/Dguok/Dnph1/Guk1/Nt5c	6
GO:0045116	protein neddylation	6/1551	22/23012	0.00271037	0.0300267	0.0259714	Dcun1d5/Nedd8/Rbx1/Rnf7/Rpl11/Ube2m	6
GO:0000303	response to superoxide	6/1551	23/23012	0.00346044	0.0363016	0.0313988	Ccs/Dhfr/Prdx1/Prdx2/Sod2/Ucp2	6
GO:0070861	regulation of protein exit from endoplasmic reticulum	6/1551	23/23012	0.00346044	0.0363016	0.0313988	Bcap31/Cd81/Derl2/Sar1b/Svip/Ubac2	6
GO:1901028	regulation of mitochondrial outer membrane permeabilization involved in apoptotic signaling pathway	6/1551	24/23012	0.00435446	0.0440889	0.0381344	Acaa2/Atp5if1/Sh3glb1/Siva1/Slc25a4/Slc25a5	6
GO:0002495	antigen processing and presentation of peptide antigen via MHC class II	6/1551	25/23012	0.00540785	0.0529575	0.0458052	Ctse/Fcer1g/H2-Aa/H2-Ab1/H2-DMa/Pycard	6
GO:0033233	regulation of protein sumoylation	6/1551	26/23012	0.00663608	0.0611733	0.0529114	Hmg20b/Park7/Sae1/Sumo2/Uba2/Ube2i	6
GO:1903747	regulation of establishment of protein localization to mitochondrion	6/1551	26/23012	0.00663608	0.0611733	0.0529114	Atp5if1/Dnaja1/Parl/Pdcd5/Sh3glb1/Tomm7	6
GO:0002504	antigen processing and presentation of peptide or polysaccharide antigen via MHC class II	6/1551	27/23012	0.00805454	0.0727559	0.0629297	Ctse/Fcer1g/H2-Aa/H2-Ab1/H2-DMa/Pycard	6
GO:1901857	positive regulation of cellular respiration	6/1551	27/23012	0.00805454	0.0727559	0.0629297	Chchd4/Gadd45gip1/Il10rb/Iscu/Park7/Prelid1	6
GO:0002082	regulation of oxidative phosphorylation	6/1551	28/23012	0.00967836	0.0830222	0.0718095	Cox7a2/Cox7a2l/Dnajc15/Gadd45gip1/Rhoa/Uqcc2	6
GO:0070584	mitochondrion morphogenesis	6/1551	28/23012	0.00967836	0.0830222	0.0718095	Bax/Coq7/Fis1/Ndufs6/Slirp/Ssbp1	6
GO:0046033	AMP metabolic process	6/1551	29/23012	0.0115223	0.0952035	0.0823456	Adk/Adsl/Ak2/Aprt/Hprt1/Nudt2	6
GO:0051156	glucose 6-phosphate metabolic process	6/1551	30/23012	0.0136006	0.109092	0.0943583	Gpi1/Hsd11b1/Pgls/Rbks/Rpia/Taldo1	6
GO:0032509	endosome transport via multivesicular body sorting pathway	6/1551	31/23012	0.0159269	0.123346	0.106688	Chmp2a/Mvb12a/Snf8/Tmem50a/Vps36/Vta1	6
GO:0099022	vesicle tethering	6/1551	31/23012	0.0159269	0.123346	0.106688	Trappc1/Trappc2l/Trappc3/Trappc4/Trappc5/Trappc6b	6
GO:0006506	GPI anchor biosynthetic process	6/1551	33/23012	0.0213743	0.154401	0.133548	Dpm1/Dpm3/Pigp/Pigx/Pigyl/Pyurf	6
GO:0006505	GPI anchor metabolic process	6/1551	34/23012	0.0245186	0.170895	0.147815	Dpm1/Dpm3/Pigp/Pigx/Pigyl/Pyurf	6
GO:0042278	purine nucleoside metabolic process	6/1551	34/23012	0.0245186	0.170895	0.147815	Adk/Aprt/Dguok/Hprt1/Oard1/Pcmt1	6
GO:0008053	mitochondrial fusion	6/1551	35/23012	0.0279571	0.186418	0.161241	Bax/Chchd3/Fis1/Mtch2/Parl/Stoml2	6
GO:0071985	multivesicular body sorting pathway	6/1551	35/23012	0.0279571	0.186418	0.161241	Chmp2a/Mvb12a/Snf8/Tmem50a/Vps36/Vta1	6
GO:1901020	negative regulation of calcium ion transmembrane transporter activity	6/1551	35/23012	0.0279571	0.186418	0.161241	1810037I17Rik/Calm1/Calm3/Gsto1/Sri/Ywhae	6
GO:0009069	serine family amino acid metabolic process	6/1551	36/23012	0.031699	0.205389	0.17765	Dhfr/Gclm/Mpst/Phgdh/Sdsl/Sephs2	6
GO:0009112	nucleobase metabolic process	6/1551	36/23012	0.031699	0.205389	0.17765	Adk/Aprt/Cmpk1/Ctps1/Gmpr2/Hprt1	6
GO:0010043	response to zinc ion	6/1551	38/23012	0.0401235	0.244451	0.211437	Alad/Ass1/Ggh/Khk/Mt1/Mt2	6
GO:0019674	NAD metabolic process	6/1551	38/23012	0.0401235	0.244451	0.211437	Idh3a/Idh3b/Ldha/Ldhb/Mdh1/Mdh2	6
GO:0046825	regulation of protein export from nucleus	6/1551	38/23012	0.0401235	0.244451	0.211437	Anp32b/Camk1/Chchd4/Park7/Txn1/Ywhae	6
GO:0044342	type B pancreatic cell proliferation	6/1551	39/23012	0.0448186	0.257842	0.223018	Adk/Bad/Birc5/Cdk4/Igfbp4/Serpinb1a	6
GO:0046686	response to cadmium ion	6/1551	40/23012	0.049842	0.279534	0.241781	Alad/Jun/CYTB/Mt1/Mt2/Sumo1	6
GO:0042119	neutrophil activation	6/1551	41/23012	0.055197	0.29839	0.25809	Anxa1/Cd300a/Fcer1g/Prg3/Spi1/Tyrobp	6
GO:0009309	amine biosynthetic process	6/1551	42/23012	0.0608855	0.322158	0.278649	Aldh2/Oaz1/Park7/Prg3/Sms/Srm	6
GO:0042401	biogenic amine biosynthetic process	6/1551	42/23012	0.0608855	0.322158	0.278649	Aldh2/Oaz1/Park7/Prg3/Sms/Srm	6
GO:0051281	positive regulation of release of sequestered calcium ion into cytosol	6/1551	42/23012	0.0608855	0.322158	0.278649	Bax/Calm1/Calm3/Dbi/Gsto1/Sri	6
GO:0000423	mitophagy	6/1551	43/23012	0.0669083	0.338723	0.292976	Cdc37/Phb2/Slc25a4/Slc25a5/Tomm7/Vdac1	6
GO:0010613	positive regulation of cardiac muscle hypertrophy	6/1551	44/23012	0.0732652	0.366772	0.317237	Adk/Ddx39b/Fdps/Parp2/Pin1/Slc25a4	6
GO:0030521	androgen receptor signaling pathway	6/1551	44/23012	0.0732652	0.366772	0.317237	Dnaja1/Fkbp4/Hdac1/Park7/Rhoa/Rwdd1	6
GO:0014742	positive regulation of muscle hypertrophy	6/1551	45/23012	0.0799547	0.388835	0.33632	Adk/Ddx39b/Fdps/Parp2/Pin1/Slc25a4	6
GO:0042554	superoxide anion generation	6/1551	46/23012	0.0869741	0.415608	0.359478	Gnai2/Gstp1/Ncf4/Prg3/Sod2/Tyrobp	6
GO:0098927	vesicle-mediated transport between endosomal compartments	6/1551	47/23012	0.0943198	0.435953	0.377075	Coro1a/Map2k2/Sh3glb1/Snf8/Snx3/Stx8	6
GO:0032467	positive regulation of cytokinesis	6/1551	48/23012	0.101987	0.46238	0.399933	Aurkb/Birc5/Cdc42/Cdca8/Cenpv/Rhoa	6
GO:0035305	negative regulation of dephosphorylation	6/1551	48/23012	0.101987	0.46238	0.399933	Arpp19/Gnai2/Ppp1r11/Ppp1r35/Ywhab/Ywhae	6
GO:0042417	dopamine metabolic process	6/1551	48/23012	0.101987	0.46238	0.399933	Aldh2/Comt/Hprt1/Ndufs4/Park7/Pnkd	6
GO:0048821	erythrocyte development	6/1551	48/23012	0.101987	0.46238	0.399933	Klf1/Klf2/Lyar/Rhag/Rhd/Rps6	6
GO:0055023	positive regulation of cardiac muscle tissue growth	6/1551	48/23012	0.101987	0.46238	0.399933	Cdk1/Ddx39b/Fdps/Parp2/Pin1/Slc25a4	6
GO:0035774	positive regulation of insulin secretion involved in cellular response to glucose stimulus	6/1551	49/23012	0.10997	0.490397	0.424166	Bad/Dynll1/Mpc2/Oxct1/Rac1/Sri	6
GO:0010332	response to gamma radiation	6/1551	50/23012	0.118261	0.511225	0.44218	Bax/Gpx1/Gtf2h5/Hras/Rpl26/Sod2	6
GO:0036230	granulocyte activation	6/1551	50/23012	0.118261	0.511225	0.44218	Anxa1/Cd300a/Fcer1g/Prg3/Spi1/Tyrobp	6
GO:0060421	positive regulation of heart growth	6/1551	51/23012	0.126855	0.542688	0.469395	Cdk1/Ddx39b/Fdps/Parp2/Pin1/Slc25a4	6
GO:0097300	programmed necrotic cell death	6/1551	51/23012	0.126855	0.542688	0.469395	Aifm1/Asah1/Bax/Slc25a4/Tspo/Ybx3	6
GO:0000959	mitochondrial RNA metabolic process	6/1551	52/23012	0.135741	0.566466	0.489961	Gars/Hsd17b10/Mrpl12/Sirt3/Slirp/Thap11	6
GO:2000677	regulation of transcription regulatory region DNA binding	6/1551	52/23012	0.135741	0.566466	0.489961	Ddrgk1/Gtf2b/Lamtor5/Park7/Sri/Zfp593	6
GO:0030834	regulation of actin filament depolymerization	6/1551	55/23012	0.164062	0.616596	0.533321	Arpc2/Capza2/Capzb/Cfl1/Dstn/Twf2	6
GO:0031113	regulation of microtubule polymerization	6/1551	55/23012	0.164062	0.616596	0.533321	Arl2/Drg1/Fkbp4/Rac1/Rps3/Stmn1	6
GO:0050853	B cell receptor signaling pathway	6/1551	55/23012	0.164062	0.616596	0.533321	Bax/Cd300a/Cd79a/Cd81/Gps2/Lat2	6
GO:0061462	protein localization to lysosome	6/1551	55/23012	0.164062	0.616596	0.533321	Cd81/Hspa8/Lamtor1/Lamtor4/Lamtor5/Rraga	6
GO:2000378	negative regulation of reactive oxygen species metabolic process	6/1551	55/23012	0.164062	0.616596	0.533321	Hspd1/Ndufc2/Park7/Rhoa/Sirt3/Vdac1	6
GO:0000381	regulation of alternative mRNA splicing, via spliceosome	6/1551	56/23012	0.174021	0.63738	0.551297	Magoh/Rbm7/Rbm8a/Rnps1/Sap18/Srsf2	6
GO:0006692	prostanoid metabolic process	6/1551	56/23012	0.174021	0.63738	0.551297	Anxa1/Gstp1/Mgst3/Mif/Ptges3/Sphk1	6
GO:0045071	negative regulation of viral genome replication	6/1551	56/23012	0.174021	0.63738	0.551297	Banf1/Bst2/Ifitm1/Ifitm2/Ifitm3/Slpi	6
GO:0051646	mitochondrion localization	6/1551	56/23012	0.174021	0.63738	0.551297	Actr10/Armc1/Dynll1/Hsbp1/Tspan4/Ubb	6
GO:0030838	positive regulation of actin filament polymerization	6/1551	57/23012	0.18422	0.66234	0.572887	Actr3/Arpc2/Pfn1/Pycard/Rac1/Rhoa	6
GO:0051489	regulation of filopodium assembly	6/1551	58/23012	0.194648	0.678727	0.58706	Actr3/Arpc2/Capzb/Cdc42/Mien1/Rac1	6
GO:0019884	antigen processing and presentation of exogenous antigen	6/1551	59/23012	0.205291	0.704406	0.609271	Ctse/Fcer1g/H2-Aa/H2-Ab1/H2-DMa/Psme2	6
GO:0030042	actin filament depolymerization	6/1551	59/23012	0.205291	0.704406	0.609271	Arpc2/Capza2/Capzb/Cfl1/Dstn/Twf2	6
GO:0033619	membrane protein proteolysis	6/1551	59/23012	0.205291	0.704406	0.609271	Aph1a/Clpp/Ctsh/Napsa/Parl/Psenen	6
GO:1902808	positive regulation of cell cycle G1/S phase transition	6/1551	59/23012	0.205291	0.704406	0.609271	Anp32b/Anxa1/Larp7/Phb2/Rpl17/Rrm2	6
GO:0002861	regulation of inflammatory response to antigenic stimulus	6/1551	62/23012	0.238385	0.764449	0.661205	Cd81/Fcer1g/Gpx1/Park7/Psma1/Psmb4	6
GO:0090303	positive regulation of wound healing	6/1551	63/23012	0.249759	0.782041	0.676421	Actg1/Anxa1/Cldn13/Hmgb1/Hras/Prdx2	6
GO:0002548	monocyte chemotaxis	6/1551	65/23012	0.272941	0.811432	0.701842	Anxa1/Ccl3/Ccl4/Hmgb1/Ninj1/Rps19	6
GO:0006360	transcription by RNA polymerase I	6/1551	65/23012	0.272941	0.811432	0.701842	Dek/Gtf2h5/Lyar/Pih1d1/Polr2f/Tcof1	6
GO:0006476	protein deacetylation	6/1551	65/23012	0.272941	0.811432	0.701842	Bex4/Bex6/Fnta/Hdac1/Rbbp4/Sirt3	6
GO:0050854	regulation of antigen receptor-mediated signaling pathway	6/1551	66/23012	0.28472	0.836177	0.723245	Cd300a/Cd81/Gps2/Kcnn4/Rps3/Tespa1	6
GO:0009247	glycolipid biosynthetic process	6/1551	68/23012	0.308587	0.876784	0.758368	Dpm1/Dpm3/Pigp/Pigx/Pigyl/Pyurf	6
GO:0032732	positive regulation of interleukin-1 production	6/1551	69/23012	0.320647	0.889067	0.768992	Stmp1/Ccl3/Hmgb1/Pycard/S100a13/Tyrobp	6
GO:0070231	T cell apoptotic process	6/1551	69/23012	0.320647	0.889067	0.768992	Bax/Il7r/Kdelr1/Prelid1/Rps6/Siva1	6
GO:0070613	regulation of protein processing	6/1551	69/23012	0.320647	0.889067	0.768992	Bag2/Bcl2l12/Ctsz/Eno1/Timm17a/Timm23	6
GO:0046513	ceramide biosynthetic process	6/1551	70/23012	0.332774	0.910935	0.787907	Asah1/Elovl1/Ormdl2/Sirt3/Sphk1/Sptssa	6
GO:0031638	zymogen activation	6/1551	71/23012	0.344954	0.916355	0.792595	Bad/Ctsh/Ctsz/Eno1/Pgk1/Pycard	6
GO:0045143	homologous chromosome segregation	6/1551	71/23012	0.344954	0.916355	0.792595	BC005624/Ccne1/Psmc3ip/Syce2/Trip13/Ube2b	6
GO:0043470	regulation of carbohydrate catabolic process	6/1551	72/23012	0.357175	0.94173	0.814543	Arl2/Eif6/Hmgb1/Hsd11b1/Mtch2/Ppp1ca	6
GO:0045428	regulation of nitric oxide biosynthetic process	6/1551	73/23012	0.369423	0.945601	0.817891	Ass1/Dynll1/Klf2/Rac1/Sod2/Tspo	6
GO:0045806	negative regulation of endocytosis	6/1551	73/23012	0.369423	0.945601	0.817891	Atg3/Cd300a/Cnn2/Hmgb1/Lrpap1/Snx3	6
GO:0048678	response to axon injury	6/1551	73/23012	0.369423	0.945601	0.817891	Bax/Dhfr/Jun/Map2k2/Sod2/Tyrobp	6
GO:0060425	lung morphogenesis	6/1551	73/23012	0.369423	0.945601	0.817891	Cdc42/Ctsh/Ctsz/Id1/Map2k2/Rpl13a	6
GO:1902373	negative regulation of mRNA catabolic process	6/1551	73/23012	0.369423	0.945601	0.817891	Cirbp/Elavl1/Hnrnpab/Hnrnpd/Taf15/Ybx1	6
GO:1903317	regulation of protein maturation	6/1551	73/23012	0.369423	0.945601	0.817891	Bag2/Bcl2l12/Ctsz/Eno1/Timm17a/Timm23	6
GO:0010658	striated muscle cell apoptotic process	6/1551	74/23012	0.381686	0.969122	0.838236	Dynlt1f/Eif5a/Naca/Npm1/Pcmt1/Slc25a4	6
GO:0061512	protein localization to cilium	6/1551	74/23012	0.381686	0.969122	0.838236	Arf4/Atp6v1d/Bbip1/Gdi2/Ift20/Rab8a	6
GO:1901264	carbohydrate derivative transport	6/1551	74/23012	0.381686	0.969122	0.838236	Guk1/Lbp/Slc25a17/Slc25a4/Slc25a5/Slc29a1	6
GO:0001541	ovarian follicle development	6/1551	75/23012	0.393952	0.979594	0.847293	Adrm1/Bax/Cebpb/Eif2b2/Hnrnpk/Rac1	6
GO:0042246	tissue regeneration	6/1551	75/23012	0.393952	0.979594	0.847293	Anxa1/Cd81/Gpx1/Naca/Ninj1/Pkm	6
GO:1904894	positive regulation of receptor signaling pathway via STAT	6/1551	75/23012	0.393952	0.979594	0.847293	Akr1b1/Calm1/Cd300a/Crlf2/Il10rb/Il7r	6
GO:0080164	regulation of nitric oxide metabolic process	6/1551	76/23012	0.406209	1	0.864943	Ass1/Dynll1/Klf2/Rac1/Sod2/Tspo	6
GO:0001510	RNA methylation	6/1551	77/23012	0.418445	1	0.864943	Emg1/Fbl/Hsd17b10/Larp7/Nsun2/Trmt112	6
GO:0046847	filopodium assembly	6/1551	77/23012	0.418445	1	0.864943	Actr3/Arpc2/Capzb/Cdc42/Mien1/Rac1	6
GO:0048002	antigen processing and presentation of peptide antigen	6/1551	77/23012	0.418445	1	0.864943	Ctse/Fcer1g/H2-Aa/H2-Ab1/H2-DMa/Pycard	6
GO:0042306	regulation of protein import into nucleus	6/1551	79/23012	0.442811	1	0.864943	Cdk1/Hsp90ab1/Pkig/Ran/Sumo1/Zpr1	6
GO:0044458	motile cilium assembly	6/1551	79/23012	0.442811	1	0.864943	Dynll1/Mns1/Tpgs1/Ube2b/Vdac3/Yif1b	6
GO:1903036	positive regulation of response to wounding	6/1551	80/23012	0.45492	1	0.864943	Actg1/Anxa1/Cldn13/Hmgb1/Hras/Prdx2	6
GO:0002220	innate immune response activating cell surface receptor signaling pathway	6/1551	82/23012	0.47894	1	0.864943	Cd14/Hmgb1/Lbp/Ninj1/Tmem126a/Tyrobp	6
GO:0044773	mitotic DNA damage checkpoint signaling	6/1551	82/23012	0.47894	1	0.864943	Cdk1/Cdk5rap3/Rpl26/Rps27l/Syf2/Tipin	6
GO:0071677	positive regulation of mononuclear cell migration	6/1551	82/23012	0.47894	1	0.864943	C1qbp/Coro1a/Hmgb1/Pycard/Rhoa/Spi1	6
GO:0005977	glycogen metabolic process	6/1551	83/23012	0.490831	1	0.864943	Hmgb1/Khk/Ppp1ca/Ppp1cc/Ppp1r2/Ptges3	6
GO:0060191	regulation of lipase activity	6/1551	83/23012	0.490831	1	0.864943	Anxa1/Arf4/Arl1/Hras/Phb2/Rhoa	6
GO:0044042	glucan metabolic process	6/1551	85/23012	0.514336	1	0.864943	Hmgb1/Khk/Ppp1ca/Ppp1cc/Ppp1r2/Ptges3	6
GO:0055021	regulation of cardiac muscle tissue growth	6/1551	85/23012	0.514336	1	0.864943	Cdk1/Ddx39b/Fdps/Parp2/Pin1/Slc25a4	6
GO:0032526	response to retinoic acid	6/1551	86/23012	0.525932	1	0.864943	Ctsh/Ndufa13/Rpl36al/Scamp3/Snw1/Twf2	6
GO:0044774	mitotic DNA integrity checkpoint signaling	6/1551	86/23012	0.525932	1	0.864943	Cdk1/Cdk5rap3/Rpl26/Rps27l/Syf2/Tipin	6
GO:0008088	axo-dendritic transport	6/1551	87/23012	0.537414	1	0.864943	Actr10/Ap3s1/Bloc1s2/Dtnbp1/Hsbp1/Hspa8	6
GO:0002200	somatic diversification of immune receptors	6/1551	88/23012	0.548776	1	0.864943	Ctnnbl1/Ercc1/Exosc3/Hmgb1/Hspd1/Ndfip1	6
GO:0032456	endocytic recycling	6/1551	88/23012	0.548776	1	0.864943	Commd1/Rab8a/Snf8/Snx17/Snx3/Vps29	6
GO:0140962	multicellular organismal-level chemical homeostasis	6/1551	88/23012	0.548776	1	0.864943	Akr1b1/Ctsh/Napsa/Rhag/Rhd/Sod2	6
GO:0001738	morphogenesis of a polarized epithelium	6/1551	90/23012	0.57111	1	0.864943	Actb/Actg1/Cdc42/Ift20/Rac1/Rhoa	6
GO:0035019	somatic stem cell population maintenance	6/1551	90/23012	0.57111	1	0.864943	Erdr1x/Med10/Med21/Med28/Med7/Spi1	6
GO:0060420	regulation of heart growth	6/1551	92/23012	0.592889	1	0.864943	Cdk1/Ddx39b/Fdps/Parp2/Pin1/Slc25a4	6
GO:0045670	regulation of osteoclast differentiation	6/1551	93/23012	0.603556	1	0.864943	Car2/Ccl3/Cebpb/Gnas/Ninj1/Tyrobp	6
GO:0051384	response to glucocorticoid	6/1551	95/23012	0.624425	1	0.864943	Anxa1/Ass1/Eif4ebp1/Hmgb1/ND3/Ube2l3	6
GO:1901879	regulation of protein depolymerization	6/1551	95/23012	0.624425	1	0.864943	Arpc2/Capza2/Capzb/Cfl1/Dstn/Twf2	6
GO:0002886	regulation of myeloid leukocyte mediated immunity	6/1551	96/23012	0.634619	1	0.864943	Cd300a/Ddx1/Fcer1g/Spi1/Tyrobp/Vamp8	6
GO:0050672	negative regulation of lymphocyte proliferation	6/1551	96/23012	0.634619	1	0.864943	Cd300a/Cebpb/H2-Aa/Lst1/Ndfip1/Tyrobp	6
GO:0032945	negative regulation of mononuclear cell proliferation	6/1551	97/23012	0.644648	1	0.864943	Cd300a/Cebpb/H2-Aa/Lst1/Ndfip1/Tyrobp	6
GO:0006766	vitamin metabolic process	6/1551	98/23012	0.654509	1	0.864943	Akr1a1/Akr1b1/Dhfr/Gsto1/Pdzd11/Vkorc1	6
GO:0021954	central nervous system neuron development	6/1551	98/23012	0.654509	1	0.864943	Grcc10/Hprt1/Hsp90ab1/Rac1/Ubb/Uqcrq	6
GO:0051492	regulation of stress fiber assembly	6/1551	99/23012	0.6642	1	0.864943	Actg1/Cdc42/Pfn1/Rac1/Rhoa/Stmn1	6
GO:0002312	B cell activation involved in immune response	6/1551	100/23012	0.673718	1	0.864943	Ercc1/Exosc3/Hspd1/Lgals1/Ndfip1/Spi1	6
GO:0007229	integrin-mediated signaling pathway	6/1551	101/23012	0.683061	1	0.864943	Cdc42/Fcer1g/Fyb/Itga1/Rhoa/Tyrobp	6
GO:0050772	positive regulation of axonogenesis	6/1551	101/23012	0.683061	1	0.864943	Dbnl/Eif2b2/Fxn/Map2k2/Rpl4/Twf2	6
GO:0002028	regulation of sodium ion transport	6/1551	102/23012	0.692228	1	0.864943	Arf1/Commd1/Fxyd5/Glrx/Gnas/Ywhah	6
GO:0002437	inflammatory response to antigenic stimulus	6/1551	102/23012	0.692228	1	0.864943	Cd81/Fcer1g/Gpx1/Park7/Psma1/Psmb4	6
GO:0002704	negative regulation of leukocyte mediated immunity	6/1551	102/23012	0.692228	1	0.864943	Bst2/Cd300a/Gfer/Il7r/Ndfip1/Spi1	6
GO:0014910	regulation of smooth muscle cell migration	6/1551	104/23012	0.710029	1	0.864943	Arpc2/Egfl7/Gstp1/Park7/Rhoa/Tmsb4x	6
GO:0005976	polysaccharide metabolic process	6/1551	108/23012	0.743477	1	0.864943	Hmgb1/Khk/Ppp1ca/Ppp1cc/Ppp1r2/Ptges3	6
GO:0097061	dendritic spine organization	6/1551	108/23012	0.743477	1	0.864943	Actr3/Arf1/Cdc42/Cfl1/Dbnl/Dtnbp1	6
GO:0031960	response to corticosteroid	6/1551	109/23012	0.751389	1	0.864943	Anxa1/Ass1/Eif4ebp1/Hmgb1/ND3/Ube2l3	6
GO:0072676	lymphocyte migration	6/1551	110/23012	0.759123	1	0.864943	Ccl3/Ccl4/Cklf/Coro1a/Pycard/Rhoa	6
GO:0030516	regulation of axon extension	6/1551	113/23012	0.781258	1	0.864943	Actr3/Dbnl/Eif2b2/Fxn/Rpl4/Twf2	6
GO:0110020	regulation of actomyosin structure organization	6/1551	113/23012	0.781258	1	0.864943	Actg1/Cdc42/Pfn1/Rac1/Rhoa/Stmn1	6
GO:0015844	monoamine transport	6/1551	116/23012	0.80182	1	0.864943	Actb/Cd300a/Dtnbp1/Fcer1g/Park7/Sdhd	6
GO:0055017	cardiac muscle tissue growth	6/1551	116/23012	0.80182	1	0.864943	Cdk1/Ddx39b/Fdps/Parp2/Pin1/Slc25a4	6
GO:0010906	regulation of glucose metabolic process	6/1551	117/23012	0.808331	1	0.864943	Arpp19/Bad/Bckdk/Hmgb1/Igfbp4/Pgp	6
GO:0030038	contractile actin filament bundle assembly	6/1551	117/23012	0.808331	1	0.864943	Actg1/Cdc42/Pfn1/Rac1/Rhoa/Stmn1	6
GO:0043149	stress fiber assembly	6/1551	117/23012	0.808331	1	0.864943	Actg1/Cdc42/Pfn1/Rac1/Rhoa/Stmn1	6
GO:0106027	neuron projection organization	6/1551	118/23012	0.814674	1	0.864943	Actr3/Arf1/Cdc42/Cfl1/Dbnl/Dtnbp1	6
GO:1902106	negative regulation of leukocyte differentiation	6/1551	122/23012	0.838403	1	0.864943	Anxa1/Fgl2/Hmgb1/Hmgb3/Nme1/Prdx2	6
GO:0032963	collagen metabolic process	6/1551	123/23012	0.843936	1	0.864943	Cst3/Got1/Id1/Prdx5/Rap1a/Vim	6
GO:0045445	myoblast differentiation	6/1551	123/23012	0.843936	1	0.864943	Actb/Actl6a/Gpx1/Lgals1/Smarce1/Sra1	6
GO:0060419	heart growth	6/1551	125/23012	0.854541	1	0.864943	Cdk1/Ddx39b/Fdps/Parp2/Pin1/Slc25a4	6
GO:0032602	chemokine production	6/1551	126/23012	0.859617	1	0.864943	Gstp1/Hmgb1/Lbp/Mif/Pycard/Trem3	6
GO:0032649	regulation of type II interferon production	6/1551	126/23012	0.859617	1	0.864943	C1qbp/Cd14/Hmgb1/Hras/Hspd1/Pycard	6
GO:0001676	long-chain fatty acid metabolic process	6/1551	127/23012	0.864546	1	0.864943	Acadl/Acot9/Gpx1/Gpx4/Gstp1/Sphk1	6
GO:0051588	regulation of neurotransmitter transport	6/1551	127/23012	0.864546	1	0.864943	Arl6ip5/Dtnbp1/Pnkd/Rap1a/Sphk1/Tprg1l	6
GO:0061844	antimicrobial humoral immune response mediated by antimicrobial peptide	6/1551	128/23012	0.869331	1	0.864943	Fau/Gapdh/Romo1/Rpl30/Rpl39/Rps19	6
GO:1903707	negative regulation of hemopoiesis	6/1551	128/23012	0.869331	1	0.864943	Anxa1/Fgl2/Hmgb1/Hmgb3/Nme1/Prdx2	6
GO:0061387	regulation of extent of cell growth	6/1551	129/23012	0.873974	1	0.864943	Actr3/Dbnl/Eif2b2/Fxn/Rpl4/Twf2	6
GO:0002286	T cell activation involved in immune response	6/1551	130/23012	0.878478	1	0.864943	Anxa1/Cd81/Fcer1g/Fgl2/Hmgb1/Rps6	6
GO:0035710	CD4-positive, alpha-beta T cell activation	6/1551	132/23012	0.887081	1	0.864943	Anxa1/Cd81/Cebpb/Hmgb1/Ndfip1/Stoml2	6
GO:0048259	regulation of receptor-mediated endocytosis	6/1551	132/23012	0.887081	1	0.864943	Arf1/Ccdc32/Dtnbp1/Hnrnpk/Lrpap1/Smap1	6
GO:0099072	regulation of postsynaptic membrane neurotransmitter receptor levels	6/1551	133/23012	0.891185	1	0.864943	Ap2s1/Hras/Rab8a/Rap1a/Snx6/Ywhae	6
GO:0002526	acute inflammatory response	6/1551	134/23012	0.895162	1	0.864943	Alox5ap/Fcer1g/Gstp1/Hp/Lbp/Park7	6
GO:0009791	post-embryonic development	6/1551	137/23012	0.906354	1	0.864943	Atrx/Bax/Ercc1/Gnas/Grcc10/Sod2	6
GO:0035194	regulatory ncRNA-mediated post-transcriptional gene silencing	6/1551	137/23012	0.906354	1	0.864943	Eif4e2/Eif6/Elavl1/Ncbp2/Tsn/Tsnax	6
GO:0021782	glial cell development	6/1551	138/23012	0.909849	1	0.864943	Eif2b1/Eif2b2/Hras/Map2k2/Phgdh/Vim	6
GO:0046425	regulation of receptor signaling pathway via JAK-STAT	6/1551	138/23012	0.909849	1	0.864943	Akr1b1/Calm1/Cd300a/Il10rb/Il7r/Rac1	6
GO:0032609	type II interferon production	6/1551	140/23012	0.916499	1	0.864943	C1qbp/Cd14/Hmgb1/Hras/Hspd1/Pycard	6
GO:0050773	regulation of dendrite development	6/1551	144/23012	0.928527	1	0.864943	Actr3/Dbnl/Id1/Rhoa/Sh3glb1/Ywhah	6
GO:0001959	regulation of cytokine-mediated signaling pathway	6/1551	145/23012	0.931285	1	0.864943	Cdc37/Eif4e2/Gps2/Otulin/Pycard/Sphk1	6
GO:0016441	post-transcriptional gene silencing	6/1551	148/23012	0.939001	1	0.864943	Eif4e2/Eif6/Elavl1/Ncbp2/Tsn/Tsnax	6
GO:0002708	positive regulation of lymphocyte mediated immunity	6/1551	160/23012	0.962693	1	0.864943	Cd81/Exosc3/Fcer1g/Hspd1/Lamp1/Stx7	6
GO:0033135	regulation of peptidyl-serine phosphorylation	6/1551	160/23012	0.962693	1	0.864943	Bax/Hsp90ab1/Mif/Park7/Pdcd10/Txn1	6
GO:0030879	mammary gland development	6/1551	164/23012	0.968493	1	0.864943	Aprt/Bax/Cebpb/Gpx1/Nme1/Phb2	6
GO:0010977	negative regulation of neuron projection development	6/1551	165/23012	0.969808	1	0.864943	Actr3/Dguok/Dtnbp1/Lgals1/Rhoa/Vim	6
GO:0120254	olefinic compound metabolic process	6/1551	171/23012	0.976691	1	0.864943	Dhrs4/Gpx1/Gpx4/Gstp1/Scp2/Sphk1	6
GO:0050768	negative regulation of neurogenesis	6/1551	175/23012	0.980439	1	0.864943	Actr3/Dnajb11/Id1/Idh2/Tspo/Ywhah	6
GO:0006941	striated muscle contraction	6/1551	178/23012	0.982873	1	0.864943	Aldoa/Calm1/Calm3/Grcc10/Sri/Sumo1	6
GO:0045834	positive regulation of lipid metabolic process	6/1551	182/23012	0.98568	1	0.864943	Anxa1/Dbi/Fdps/Scp2/Sh3glb1/Sirt3	6
GO:0035296	regulation of tube diameter	6/1551	186/23012	0.988051	1	0.864943	Gclm/Gpx1/Itga1/Klf2/Rhoa/Sod2	6
GO:0097746	blood vessel diameter maintenance	6/1551	186/23012	0.988051	1	0.864943	Gclm/Gpx1/Itga1/Klf2/Rhoa/Sod2	6
GO:0035150	regulation of tube size	6/1551	187/23012	0.988583	1	0.864943	Gclm/Gpx1/Itga1/Klf2/Rhoa/Sod2	6
GO:0051897	positive regulation of phosphatidylinositol 3-kinase/protein kinase B signal transduction	6/1551	190/23012	0.990048	1	0.864943	C1qbp/Cdc42/Gpx1/Hsp90ab1/Mydgf/Rac1	6
GO:0071466	cellular response to xenobiotic stimulus	6/1551	190/23012	0.990048	1	0.864943	Ccl4/Gsto1/Gstp1/Guk1/Rap1a/Vkorc1	6
GO:0007612	learning	6/1551	192/23012	0.990925	1	0.864943	Arf4/Comt/Ift20/Jun/Vdac1/Vdac3	6
GO:0050905	neuromuscular process	6/1551	204/23012	0.994828	1	0.864943	Camta1/Fxn/Gm2a/Grcc10/Hexa/Pnkd	6
GO:0001764	neuron migration	6/1551	206/23012	0.995298	1	0.864943	Bax/Nde1/Pex2/Rac1/Rhoa/Ywhae	6
GO:0048736	appendage development	6/1551	211/23012	0.996301	1	0.864943	Atrx/Bax/Gnas/Hdac1/Med31/Taf10	6
GO:0060173	limb development	6/1551	211/23012	0.996301	1	0.864943	Atrx/Bax/Gnas/Hdac1/Med31/Taf10	6
GO:0021953	central nervous system neuron differentiation	6/1551	212/23012	0.996475	1	0.864943	Grcc10/Hprt1/Hsp90ab1/Rac1/Ubb/Uqcrq	6
GO:0008217	regulation of blood pressure	6/1551	219/23012	0.997492	1	0.864943	Adh5/Atp5pf/Gnas/Rhoa/Rnpep/Sod2	6
GO:0051056	regulation of small GTPase mediated signal transduction	6/1551	229/23012	0.99847	1	0.864943	Arhgdib/Bnip2/Dynlt1f/Gabarap/Hras/Stmn1	6
GO:0045664	regulation of neuron differentiation	6/1551	245/23012	0.999318	1	0.864943	Actr3/Bnip2/Hmg20b/Lsm1/Rac1/Rhoa	6
GO:0001763	morphogenesis of a branching structure	6/1551	249/23012	0.999445	1	0.864943	Ctsh/Ctsz/Hnrnpk/Phb2/Ppp1ca/Tmed2	6
GO:0006813	potassium ion transport	6/1551	250/23012	0.999472	1	0.864943	Cpox/Ghitm/Gnb2/Kcnn4/Sumo1/Ywhae	6
GO:0048762	mesenchymal cell differentiation	6/1551	253/23012	0.999548	1	0.864943	Cdc42/Cfl1/Hnrnpab/Pdcd6/Rps7/Tcof1	6
GO:0043583	ear development	6/1551	257/23012	0.999633	1	0.864943	Anp32b/H2-DMa/Ift20/Ift27/Prkra/Rac1	6
GO:0061448	connective tissue development	6/1551	316/23012	0.999985	1	0.864943	Adrm1/Ddrgk1/Gnas/Hras/Spi1/Ubb	6
GO:0048562	embryonic organ morphogenesis	6/1551	334/23012	0.999994	1	0.864943	Eif4a3/Gnas/Ppp1r35/Prkra/Rac1/Tmed2	6
GO:0003002	regionalization	6/1551	455/23012	1	1	0.864943	Alg5/Dpcd/Ifitm1/Mns1/Taf10/Tmed2	6
GO:0007389	pattern specification process	6/1551	498/23012	1	1	0.864943	Alg5/Dpcd/Ifitm1/Mns1/Taf10/Tmed2	6
GO:0009221	pyrimidine deoxyribonucleotide biosynthetic process	5/1551	10/23012	0.00026144	0.00439379	0.00380038	Cmpk1/Dtymk/Dut/Nme1/Tyms	5
GO:0031125	rRNA 3'-end processing	5/1551	10/23012	0.00026144	0.00439379	0.00380038	Eri3/Exosc3/Exosc7/Exosc8/Rps21	5
GO:0045039	protein insertion into mitochondrial inner membrane	5/1551	10/23012	0.00026144	0.00439379	0.00380038	Ndufa13/Romo1/Timm10/Timm13/Timm9	5
GO:0110095	cellular detoxification of aldehyde	5/1551	10/23012	0.00026144	0.00439379	0.00380038	Adh5/Akr1a1/Aldh2/Esd/Park7	5
GO:1902255	positive regulation of intrinsic apoptotic signaling pathway by p53 class mediator	5/1551	10/23012	0.00026144	0.00439379	0.00380038	Rpl11/Rpl26/Rps7/Sh3glb1/Ubb	5
GO:1904667	negative regulation of ubiquitin protein ligase activity	5/1551	10/23012	0.00026144	0.00439379	0.00380038	Bag2/Fbxo5/Rpl11/Rpl23/Rps7	5
GO:0042182	ketone catabolic process	5/1551	11/23012	0.000452694	0.00679867	0.00588046	Glo1/Hagh/Oxct1/Park7/Pnkd	5
GO:0034427	nuclear-transcribed mRNA catabolic process, exonucleolytic, 3'-5'	5/1551	12/23012	0.000733036	0.0102604	0.00887469	Exosc3/Exosc4/Exosc5/Exosc7/Exosc8	5
GO:0140719	constitutive heterochromatin formation	5/1551	12/23012	0.000733036	0.0102604	0.00887469	Atrx/Cenpv/H3f3a/H3f3b/Hat1	5
GO:1905907	negative regulation of amyloid fibril formation	5/1551	12/23012	0.000733036	0.0102604	0.00887469	Pfdn1/Pfdn2/Pfdn4/Pfdn5/Pfdn6	5
GO:0071027	nuclear RNA surveillance	5/1551	14/23012	0.00165378	0.0199788	0.0172805	Exosc3/Exosc4/Exosc5/Exosc7/Exosc8	5
GO:0006167	AMP biosynthetic process	5/1551	15/23012	0.00234393	0.026502	0.0229227	Adk/Adsl/Aprt/Hprt1/Nudt2	5
GO:0009170	purine deoxyribonucleoside monophosphate metabolic process	5/1551	15/23012	0.00234393	0.026502	0.0229227	Adk/Dguok/Dnph1/Guk1/Nt5c	5
GO:0006177	GMP biosynthetic process	5/1551	16/23012	0.00322178	0.0343819	0.0297384	Adk/Adsl/Aprt/Hprt1/Impdh2	5
GO:0016078	tRNA catabolic process	5/1551	16/23012	0.00322178	0.0343819	0.0297384	Exosc3/Exosc7/Exosc8/Nsun2/Slfn9	5
GO:1902165	regulation of intrinsic apoptotic signaling pathway in response to DNA damage by p53 class mediator	5/1551	16/23012	0.00322178	0.0343819	0.0297384	Bcl2l12/Hnrnpk/Mif/Rpl26/Triap1	5
GO:1905906	regulation of amyloid fibril formation	5/1551	16/23012	0.00322178	0.0343819	0.0297384	Pfdn1/Pfdn2/Pfdn4/Pfdn5/Pfdn6	5
GO:0000054	ribosomal subunit export from nucleus	5/1551	17/23012	0.00431356	0.0437645	0.0378538	Eif6/Ltv1/Npm1/Ran/Rps15	5
GO:0006103	2-oxoglutarate metabolic process	5/1551	17/23012	0.00431356	0.0437645	0.0378538	Got1/Idh3a/Idh3b/Mrps36/Phyh	5
GO:0033750	ribosome localization	5/1551	17/23012	0.00431356	0.0437645	0.0378538	Eif6/Ltv1/Npm1/Ran/Rps15	5
GO:0071025	RNA surveillance	5/1551	17/23012	0.00431356	0.0437645	0.0378538	Exosc3/Exosc4/Exosc5/Exosc7/Exosc8	5
GO:0001522	pseudouridine synthesis	5/1551	18/23012	0.00564528	0.0539523	0.0466657	Dkc1/Gar1/Nhp2/Nop10/Pusl1	5
GO:0019430	removal of superoxide radicals	5/1551	18/23012	0.00564528	0.0539523	0.0466657	Ccs/Dhfr/Prdx1/Prdx2/Sod2	5
GO:0061051	positive regulation of cell growth involved in cardiac muscle cell development	5/1551	18/23012	0.00564528	0.0539523	0.0466657	Ddx39b/Fdps/Parp2/Pin1/Slc25a4	5
GO:0061179	negative regulation of insulin secretion involved in cellular response to glucose stimulus	5/1551	18/23012	0.00564528	0.0539523	0.0466657	Eny2/Jagn1/Ndufaf2/Ptpmt1/Ucp2	5
GO:0097401	synaptic vesicle lumen acidification	5/1551	18/23012	0.00564528	0.0539523	0.0466657	Atp6v0d1/Atp6v1d/Atp6v1e1/Atp6v1f/Atp6v1g1	5
GO:1901970	positive regulation of mitotic sister chromatid separation	5/1551	18/23012	0.00564528	0.0539523	0.0466657	Anapc11/Aurkb/Birc5/Cdca8/Nsmce2	5
GO:0006098	pentose-phosphate shunt	5/1551	20/23012	0.00912934	0.0799788	0.0691771	Hsd11b1/Pgls/Rbks/Rpia/Taldo1	5
GO:0008334	histone mRNA metabolic process	5/1551	20/23012	0.00912934	0.0799788	0.0691771	Exosc4/Lsm1/Ncbp2/Slbp/Ssb	5
GO:0060314	regulation of ryanodine-sensitive calcium-release channel activity	5/1551	20/23012	0.00912934	0.0799788	0.0691771	Calm1/Calm3/Fkbp1a/Gsto1/Sri	5
GO:0071450	cellular response to oxygen radical	5/1551	20/23012	0.00912934	0.0799788	0.0691771	Ccs/Dhfr/Prdx1/Prdx2/Sod2	5
GO:0071451	cellular response to superoxide	5/1551	20/23012	0.00912934	0.0799788	0.0691771	Ccs/Dhfr/Prdx1/Prdx2/Sod2	5
GO:1904505	regulation of telomere maintenance in response to DNA damage	5/1551	20/23012	0.00912934	0.0799788	0.0691771	Actl6a/Ercc1/Ino80e/Ruvbl1/Ruvbl2	5
GO:0019886	antigen processing and presentation of exogenous peptide antigen via MHC class II	5/1551	21/23012	0.0113294	0.094082	0.0813755	Ctse/Fcer1g/H2-Aa/H2-Ab1/H2-DMa	5
GO:0034472	snRNA 3'-end processing	5/1551	21/23012	0.0113294	0.094082	0.0813755	Exosc3/Exosc4/Exosc5/Exosc7/Exosc8	5
GO:0046931	pore complex assembly	5/1551	21/23012	0.0113294	0.094082	0.0813755	Atp5mc2/Atp5mc3/Bad/Pdzd11/Tspan33	5
GO:0006541	glutamine metabolic process	5/1551	22/23012	0.0138645	0.110313	0.0954144	Asns/Ctps1/Nit2/Phgdh/Ucp2	5
GO:0034312	diol biosynthetic process	5/1551	22/23012	0.0138645	0.110313	0.0954144	Asah1/Dhfr/Pcbd2/Sphk1/Sptssa	5
GO:0044794	positive regulation by host of viral process	5/1551	22/23012	0.0138645	0.110313	0.0954144	Cfl1/Eef1a1/Hspa8/Ppib/Vapa	5
GO:0042053	regulation of dopamine metabolic process	5/1551	23/23012	0.0167545	0.128148	0.110841	Aldh2/Comt/Hprt1/Park7/Pnkd	5
GO:0044827	modulation by host of viral genome replication	5/1551	23/23012	0.0167545	0.128148	0.110841	Ddx56/Eef1a1/Hspa8/Ppib/Vapa	5
GO:0098780	response to mitochondrial depolarisation	5/1551	23/23012	0.0167545	0.128148	0.110841	Atp5if1/Cdc37/Gps2/Tomm7/Vdac1	5
GO:0098974	postsynaptic actin cytoskeleton organization	5/1551	23/23012	0.0167545	0.128148	0.110841	Actb/Actr3/Arf1/Dbnl/Rac1	5
GO:0099188	postsynaptic cytoskeleton organization	5/1551	23/23012	0.0167545	0.128148	0.110841	Actb/Actr3/Arf1/Dbnl/Rac1	5
GO:1904666	regulation of ubiquitin protein ligase activity	5/1551	23/23012	0.0167545	0.128148	0.110841	Bag2/Fbxo5/Rpl11/Rpl23/Rps7	5
GO:0006740	NADPH regeneration	5/1551	24/23012	0.0200176	0.145881	0.126178	Hsd11b1/Pgls/Rbks/Rpia/Taldo1	5
GO:0042026	protein refolding	5/1551	24/23012	0.0200176	0.145881	0.126178	Dnaja1/Dnaja2/Hspa1a/Hspa8/Hspd1	5
GO:0046040	IMP metabolic process	5/1551	24/23012	0.0200176	0.145881	0.126178	Adsl/Aprt/Gmpr2/Hprt1/Nt5c	5
GO:1904292	regulation of ERAD pathway	5/1551	24/23012	0.0200176	0.145881	0.126178	Bcap31/Sgta/Svip/Ubxn1/Usp14	5
GO:0016180	snRNA processing	5/1551	25/23012	0.0236701	0.168037	0.145343	Exosc3/Exosc4/Exosc5/Exosc7/Exosc8	5
GO:0019400	alditol metabolic process	5/1551	25/23012	0.0236701	0.168037	0.145343	Akr1b1/Galk1/Got1/Pgp/Tpi1	5
GO:0042069	regulation of catecholamine metabolic process	5/1551	25/23012	0.0236701	0.168037	0.145343	Aldh2/Comt/Hprt1/Park7/Pnkd	5
GO:1900101	regulation of endoplasmic reticulum unfolded protein response	5/1551	25/23012	0.0236701	0.168037	0.145343	Bax/Cops5/Ddrgk1/Pdia6/Tmem33	5
GO:1902455	negative regulation of stem cell population maintenance	5/1551	25/23012	0.0236701	0.168037	0.145343	Hdac1/Rbbp4/Sap30/Sap30l/Zfp706	5
GO:0006298	mismatch repair	5/1551	26/23012	0.0277258	0.185627	0.160557	Hmgb1/Rnaseh2a/Rnaseh2b/Rnaseh2c/Rpa3	5
GO:0030970	retrograde protein transport, ER to cytosol	5/1551	26/23012	0.0277258	0.185627	0.160557	Bcap31/Derl2/Sec61b/Svip/Ubac2	5
GO:0070129	regulation of mitochondrial translation	5/1551	26/23012	0.0277258	0.185627	0.160557	C1qbp/Coa3/Malsu1/Tsfm/Uqcc2	5
GO:1903513	endoplasmic reticulum to cytosol transport	5/1551	26/23012	0.0277258	0.185627	0.160557	Bcap31/Derl2/Sec61b/Svip/Ubac2	5
GO:1904353	regulation of telomere capping	5/1551	26/23012	0.0277258	0.185627	0.160557	Aurkb/Ercc1/Hnrnpd/Nabp2/Pnkp	5
GO:0009264	deoxyribonucleotide catabolic process	5/1551	27/23012	0.0321965	0.207139	0.179164	Dctpp1/Dera/Dnph1/Dut/Nt5c	5
GO:0045324	late endosome to vacuole transport	5/1551	27/23012	0.0321965	0.207139	0.179164	Chmp2a/Snf8/Tmem50a/Vps36/Vta1	5
GO:0046039	GTP metabolic process	5/1551	27/23012	0.0321965	0.207139	0.179164	Impdh2/Nme1/Nme4/Ran/Rhoa	5
GO:0050765	negative regulation of phagocytosis	5/1551	27/23012	0.0321965	0.207139	0.179164	Atg3/Cd300a/Cnn2/Hmgb1/Snx3	5
GO:0051016	barbed-end actin filament capping	5/1551	27/23012	0.0321965	0.207139	0.179164	Arpc2/Capza2/Capzb/Cfl1/Twf2	5
GO:0016188	synaptic vesicle maturation	5/1551	28/23012	0.0370918	0.229088	0.198148	Atp6v0d1/Atp6v1d/Atp6v1e1/Atp6v1f/Atp6v1g1	5
GO:0062098	regulation of programmed necrotic cell death	5/1551	28/23012	0.0370918	0.229088	0.198148	Aifm1/Asah1/Slc25a4/Tspo/Ybx3	5
GO:0090200	positive regulation of release of cytochrome c from mitochondria	5/1551	28/23012	0.0370918	0.229088	0.198148	Bad/Bax/Fam162a/Pdcd5/Pycard	5
GO:0009218	pyrimidine ribonucleotide metabolic process	5/1551	29/23012	0.0424187	0.246734	0.213411	Cmpk1/Ctps1/Nme1/Nme4/Nt5c	5
GO:0042558	pteridine-containing compound metabolic process	5/1551	29/23012	0.0424187	0.246734	0.213411	Dhfr/Ggh/Mthfd2/Pcbd2/Tyms	5
GO:1903578	regulation of ATP metabolic process	5/1551	29/23012	0.0424187	0.246734	0.213411	Atp5if1/Eno1/Fis1/Ndufc2/Tspo	5
GO:0034311	diol metabolic process	5/1551	30/23012	0.0481824	0.273958	0.236958	Asah1/Dhfr/Pcbd2/Sphk1/Sptssa	5
GO:0043247	telomere maintenance in response to DNA damage	5/1551	30/23012	0.0481824	0.273958	0.236958	Actl6a/Ercc1/Ino80e/Ruvbl1/Ruvbl2	5
GO:0045070	positive regulation of viral genome replication	5/1551	30/23012	0.0481824	0.273958	0.236958	Ppia/Ppid/Ppie/Ppih/Rad23a	5
GO:0045730	respiratory burst	5/1551	30/23012	0.0481824	0.273958	0.236958	Lbp/Ncf4/Prdx2/Rac1/Rps19	5
GO:1905820	positive regulation of chromosome separation	5/1551	30/23012	0.0481824	0.273958	0.236958	Anapc11/Aurkb/Birc5/Cdca8/Nsmce2	5
GO:1990000	amyloid fibril formation	5/1551	30/23012	0.0481824	0.273958	0.236958	Pfdn1/Pfdn2/Pfdn4/Pfdn5/Pfdn6	5
GO:1902914	regulation of protein polyubiquitination	5/1551	31/23012	0.0543853	0.294647	0.254853	Gabarap/Gps2/Ppia/Ube2n/Ube2v2	5
GO:2000765	regulation of cytoplasmic translation	5/1551	31/23012	0.0543853	0.294647	0.254853	Cnbp/Hnrnpd/Pkm/Rpl13a/Ybx1	5
GO:0035308	negative regulation of protein dephosphorylation	5/1551	32/23012	0.0610282	0.322158	0.278649	Arpp19/Gnai2/Ppp1r11/Ywhab/Ywhae	5
GO:0051654	establishment of mitochondrion localization	5/1551	32/23012	0.0610282	0.322158	0.278649	Actr10/Dynll1/Hsbp1/Tspan4/Ubb	5
GO:1903146	regulation of autophagy of mitochondrion	5/1551	32/23012	0.0610282	0.322158	0.278649	Parl/Slc25a4/Slc25a5/Tspo/Vdac1	5
GO:1901797	negative regulation of signal transduction by p53 class mediator	5/1551	33/23012	0.0681092	0.343746	0.297321	Bcl2l12/Mif/Psmd10/Sh3glb1/Triap1	5
GO:0009119	ribonucleoside metabolic process	5/1551	34/23012	0.0756248	0.369445	0.319549	Adk/Aprt/Hprt1/Pcmt1/Pycr3	5
GO:0009225	nucleotide-sugar metabolic process	5/1551	34/23012	0.0756248	0.369445	0.319549	Dpm1/Gmds/Guk1/Pmm1/Uap1	5
GO:0061050	regulation of cell growth involved in cardiac muscle cell development	5/1551	34/23012	0.0756248	0.369445	0.319549	Ddx39b/Fdps/Parp2/Pin1/Slc25a4	5
GO:0099010	modification of postsynaptic structure	5/1551	34/23012	0.0756248	0.369445	0.319549	Cdc42/Cfl1/Egln1/Pfn1/Rhoa	5
GO:0000038	very long-chain fatty acid metabolic process	5/1551	35/23012	0.0835694	0.40345	0.348961	Elovl1/Hacd1/Hacd2/Pex2/Tecr	5
GO:0000002	mitochondrial genome maintenance	5/1551	36/23012	0.0919357	0.430165	0.372068	Chchd4/Endog/Mrpl15/Mrpl17/Ssbp1	5
GO:0006084	acetyl-CoA metabolic process	5/1551	36/23012	0.0919357	0.430165	0.372068	Acaa2/Acat1/Mpc1/Mpc2/Vdac1	5
GO:0046466	membrane lipid catabolic process	5/1551	36/23012	0.0919357	0.430165	0.372068	Asah1/Gm2a/Hexa/Mgst2/Smpdl3a	5
GO:0033260	nuclear DNA replication	5/1551	37/23012	0.100714	0.461195	0.398908	Atrx/Ilkap/Lig1/Rad51/Tk1	5
GO:0034389	lipid droplet organization	5/1551	37/23012	0.100714	0.461195	0.398908	Plin2/Ppia/Ppid/Rab18/Tspo2	5
GO:0045920	negative regulation of exocytosis	5/1551	37/23012	0.100714	0.461195	0.398908	Anxa1/Cd300a/Gnai2/Rap1a/Spi1	5
GO:0051491	positive regulation of filopodium assembly	5/1551	37/23012	0.100714	0.461195	0.398908	Actr3/Arpc2/Cdc42/Mien1/Rac1	5
GO:0009303	rRNA transcription	5/1551	38/23012	0.109895	0.490397	0.424166	Gtf2h5/Npm1/Npm3/Pih1d1/Tcof1	5
GO:0016233	telomere capping	5/1551	38/23012	0.109895	0.490397	0.424166	Aurkb/Ercc1/Hnrnpd/Nabp2/Pnkp	5
GO:0045672	positive regulation of osteoclast differentiation	5/1551	38/23012	0.109895	0.490397	0.424166	Car2/Ccl3/Gnas/Ninj1/Tyrobp	5
GO:0071364	cellular response to epidermal growth factor stimulus	5/1551	38/23012	0.109895	0.490397	0.424166	Arpc2/Cfl1/Eef1a1/Snx6/Zpr1	5
GO:0051125	regulation of actin nucleation	5/1551	39/23012	0.119465	0.515524	0.445899	Arf1/Brk1/Coro1a/Gmfg/Rnh1	5
GO:1901661	quinone metabolic process	5/1551	39/23012	0.119465	0.515524	0.445899	Akr1a1/Akr1b1/Coq7/Ndufa9/Vkorc1	5
GO:0051693	actin filament capping	5/1551	40/23012	0.129411	0.549329	0.475139	Arpc2/Capza2/Capzb/Cfl1/Twf2	5
GO:2000273	positive regulation of signaling receptor activity	5/1551	40/23012	0.129411	0.549329	0.475139	Cfl1/Hdac1/Park7/Rwdd1/Thap11	5
GO:0006284	base-excision repair	5/1551	41/23012	0.139718	0.574714	0.497095	Hmgb1/Lig1/Parp2/Rpa3/Rps3	5
GO:0070849	response to epidermal growth factor	5/1551	41/23012	0.139718	0.574714	0.497095	Arpc2/Cfl1/Eef1a1/Snx6/Zpr1	5
GO:0099563	modification of synaptic structure	5/1551	42/23012	0.150371	0.593913	0.513701	Cdc42/Cfl1/Egln1/Pfn1/Rhoa	5
GO:1901532	regulation of hematopoietic progenitor cell differentiation	5/1551	42/23012	0.150371	0.593913	0.513701	Hmgb1/Nudt21/Pdcd2/Spi1/Znhit1	5
GO:0045022	early endosome to late endosome transport	5/1551	43/23012	0.161353	0.616596	0.533321	Map2k2/Sh3glb1/Snf8/Snx3/Stx8	5
GO:0032480	negative regulation of type I interferon production	5/1551	44/23012	0.172647	0.635181	0.549395	Banf1/Ddx56/Pycard/Rbx1/Tyrobp	5
GO:1901021	positive regulation of calcium ion transmembrane transporter activity	5/1551	44/23012	0.172647	0.635181	0.549395	Calm1/Calm3/Gsto1/S100a1/Sumo1	5
GO:1900087	positive regulation of G1/S transition of mitotic cell cycle	5/1551	45/23012	0.184233	0.66234	0.572887	Anp32b/Anxa1/Larp7/Rpl17/Rrm2	5
GO:2001258	negative regulation of cation channel activity	5/1551	45/23012	0.184233	0.66234	0.572887	Calm1/Calm3/Gsto1/Sri/Sumo1	5
GO:0030835	negative regulation of actin filament depolymerization	5/1551	46/23012	0.196094	0.682325	0.590172	Arpc2/Capza2/Capzb/Cfl1/Twf2	5
GO:1901568	fatty acid derivative metabolic process	5/1551	46/23012	0.196094	0.682325	0.590172	Abhd16a/Acat1/Hmgcl/Nudt19/Oxct1	5
GO:0032873	negative regulation of stress-activated MAPK cascade	5/1551	47/23012	0.20821	0.707542	0.611984	Dnaja1/Gps2/Gstp1/Pbk/Ppia	5
GO:0048246	macrophage chemotaxis	5/1551	47/23012	0.20821	0.707542	0.611984	Ccl3/Cklf/Mif/Ninj1/Rpl13a	5
GO:0048873	homeostasis of number of cells within a tissue	5/1551	47/23012	0.20821	0.707542	0.611984	Bax/Coro1a/Fh1/Prdx5/Rac1	5
GO:0003298	physiological muscle hypertrophy	5/1551	48/23012	0.220562	0.726046	0.627989	Ddx39b/Fdps/Parp2/Pin1/Slc25a4	5
GO:0003301	physiological cardiac muscle hypertrophy	5/1551	48/23012	0.220562	0.726046	0.627989	Ddx39b/Fdps/Parp2/Pin1/Slc25a4	5
GO:0006767	water-soluble vitamin metabolic process	5/1551	48/23012	0.220562	0.726046	0.627989	Akr1a1/Akr1b1/Dhfr/Gsto1/Pdzd11	5
GO:0042789	mRNA transcription by RNA polymerase II	5/1551	48/23012	0.220562	0.726046	0.627989	Taf9/Hnrnpd/Taf10/Taf11/Taf12	5
GO:0045197	establishment or maintenance of epithelial cell apical/basal polarity	5/1551	48/23012	0.220562	0.726046	0.627989	Arf4/Cdc42/Ift20/Pdzd11/Rhoa	5
GO:0061049	cell growth involved in cardiac muscle cell development	5/1551	48/23012	0.220562	0.726046	0.627989	Ddx39b/Fdps/Parp2/Pin1/Slc25a4	5
GO:0070303	negative regulation of stress-activated protein kinase signaling cascade	5/1551	48/23012	0.220562	0.726046	0.627989	Dnaja1/Gps2/Gstp1/Pbk/Ppia	5
GO:0120316	sperm flagellum assembly	5/1551	48/23012	0.220562	0.726046	0.627989	Mns1/Tpgs1/Ube2b/Vdac3/Yif1b	5
GO:0043392	negative regulation of DNA binding	5/1551	49/23012	0.233129	0.757823	0.655474	Id1/Jun/Sri/Sumo1/Zfp593	5
GO:0031297	replication fork processing	5/1551	50/23012	0.245892	0.773363	0.668915	Alyref/Asf1a/Atrx/Rad51/Tipin	5
GO:0050856	regulation of T cell receptor signaling pathway	5/1551	50/23012	0.245892	0.773363	0.668915	Cd300a/Cd81/Kcnn4/Rps3/Tespa1	5
GO:1903426	regulation of reactive oxygen species biosynthetic process	5/1551	50/23012	0.245892	0.773363	0.668915	Hspd1/Ndufc2/Park7/Rhoa/Sod2	5
GO:0016601	Rac protein signal transduction	5/1551	51/23012	0.258831	0.794831	0.687484	Brk1/Dbnl/Dynlt1f/Gabarap/Rac1	5
GO:0042181	ketone biosynthetic process	5/1551	51/23012	0.258831	0.794831	0.687484	Aldoa/Coq7/Ndufa9/Scp2/Vkorc1	5
GO:0043403	skeletal muscle tissue regeneration	5/1551	51/23012	0.258831	0.794831	0.687484	Anxa1/Cd81/Gpx1/Naca/Pkm	5
GO:0002478	antigen processing and presentation of exogenous peptide antigen	5/1551	52/23012	0.271926	0.811432	0.701842	Ctse/Fcer1g/H2-Aa/H2-Ab1/H2-DMa	5
GO:0060135	maternal process involved in female pregnancy	5/1551	52/23012	0.271926	0.811432	0.701842	Dazap1/Parp2/Prdx3/Tmed2/Ube2a	5
GO:0009299	mRNA transcription	5/1551	53/23012	0.285156	0.836177	0.723245	Taf9/Hnrnpd/Taf10/Taf11/Taf12	5
GO:0031124	mRNA 3'-end processing	5/1551	53/23012	0.285156	0.836177	0.723245	Ncbp2/Nudt21/Polr2d/Slbp/Ssu72	5
GO:0042073	intraciliary transport	5/1551	53/23012	0.285156	0.836177	0.723245	Dynll1/Ift20/Ift22/Ift27/Ssna1	5
GO:0035088	establishment or maintenance of apical/basal cell polarity	5/1551	54/23012	0.298504	0.853038	0.737829	Arf4/Cdc42/Ift20/Pdzd11/Rhoa	5
GO:0045005	DNA-templated DNA replication maintenance of fidelity	5/1551	54/23012	0.298504	0.853038	0.737829	Alyref/Asf1a/Atrx/Rad51/Tipin	5
GO:0045773	positive regulation of axon extension	5/1551	54/23012	0.298504	0.853038	0.737829	Dbnl/Eif2b2/Fxn/Rpl4/Twf2	5
GO:0061245	establishment or maintenance of bipolar cell polarity	5/1551	54/23012	0.298504	0.853038	0.737829	Arf4/Cdc42/Ift20/Pdzd11/Rhoa	5
GO:0006693	prostaglandin metabolic process	5/1551	55/23012	0.311948	0.881266	0.762245	Anxa1/Gstp1/Mif/Ptges3/Sphk1	5
GO:0043300	regulation of leukocyte degranulation	5/1551	55/23012	0.311948	0.881266	0.762245	Cd300a/Fcer1g/Lamp1/Spi1/Vamp8	5
GO:0007129	homologous chromosome pairing at meiosis	5/1551	57/23012	0.339052	0.916355	0.792595	Ccne1/Psmc3ip/Syce2/Trip13/Ube2b	5
GO:0007131	reciprocal meiotic recombination	5/1551	57/23012	0.339052	0.916355	0.792595	Psmc3ip/Rad51/Rad51ap1/Trip13/Ube2b	5
GO:0010596	negative regulation of endothelial cell migration	5/1551	57/23012	0.339052	0.916355	0.792595	Csnk2b/Hmgb1/Pdcd10/Rhoa/Serpinf1	5
GO:0140527	reciprocal homologous recombination	5/1551	57/23012	0.339052	0.916355	0.792595	Psmc3ip/Rad51/Rad51ap1/Trip13/Ube2b	5
GO:0006513	protein monoubiquitination	5/1551	58/23012	0.352675	0.930361	0.804709	Pdcd6/Rbx1/Rnf126/Ubb/Ube2t	5
GO:0032731	positive regulation of interleukin-1 beta production	5/1551	58/23012	0.352675	0.930361	0.804709	Stmp1/Ccl3/Hmgb1/Pycard/Tyrobp	5
GO:0033059	cellular pigmentation	5/1551	58/23012	0.352675	0.930361	0.804709	Ap1s1/Ap3s1/Bloc1s2/Dctn2/Dtnbp1	5
GO:0034142	toll-like receptor 4 signaling pathway	5/1551	58/23012	0.352675	0.930361	0.804709	Cd14/Hmgb1/Lbp/Ninj1/Tmem126a	5
GO:0006695	cholesterol biosynthetic process	5/1551	59/23012	0.366321	0.945601	0.817891	Cyb5r3/Ebp/Fdps/Pex2/Scp2	5
GO:0031663	lipopolysaccharide-mediated signaling pathway	5/1551	59/23012	0.366321	0.945601	0.817891	Cd14/Lbp/Mif/Prdx2/Spi1	5
GO:0043030	regulation of macrophage activation	5/1551	59/23012	0.366321	0.945601	0.817891	Ctsc/Hspd1/Jund/Lbp/Sphk1	5
GO:0051155	positive regulation of striated muscle cell differentiation	5/1551	59/23012	0.366321	0.945601	0.817891	Ddx39b/Fdps/Parp2/Pin1/Slc25a4	5
GO:1902653	secondary alcohol biosynthetic process	5/1551	59/23012	0.366321	0.945601	0.817891	Cyb5r3/Ebp/Fdps/Pex2/Scp2	5
GO:0001825	blastocyst formation	5/1551	60/23012	0.379974	0.966265	0.835764	Actl6a/Ptpn18/Rpl7l1/Sf3b6/Wdr74	5
GO:0006911	phagocytosis, engulfment	5/1551	61/23012	0.393617	0.979594	0.847293	Cd300a/Cdc42/Fcer1g/Lbp/Rac1	5
GO:0050832	defense response to fungus	5/1551	61/23012	0.393617	0.979594	0.847293	Clec4a2/Cotl1/Gapdh/Jagn1/Spi1	5
GO:0097479	synaptic vesicle localization	5/1551	61/23012	0.393617	0.979594	0.847293	Ap3s1/Arf1/Bloc1s2/Ctbp1/Dtnbp1	5
GO:0051653	spindle localization	5/1551	62/23012	0.407234	1	0.864943	Actr3/Bccip/Cfl1/Nde1/Nsfl1c	5
GO:0060193	positive regulation of lipase activity	5/1551	62/23012	0.407234	1	0.864943	Arf4/Arl1/Hras/Phb2/Rhoa	5
GO:1903409	reactive oxygen species biosynthetic process	5/1551	62/23012	0.407234	1	0.864943	Hspd1/Ndufc2/Park7/Rhoa/Sod2	5
GO:0010517	regulation of phospholipase activity	5/1551	63/23012	0.42081	1	0.864943	Anxa1/Arf4/Arl1/Hras/Phb2	5
GO:0010712	regulation of collagen metabolic process	5/1551	63/23012	0.42081	1	0.864943	Cst3/Got1/Prdx5/Rap1a/Vim	5
GO:0048255	mRNA stabilization	5/1551	63/23012	0.42081	1	0.864943	Cirbp/Elavl1/Hnrnpd/Taf15/Ybx1	5
GO:0035825	homologous recombination	5/1551	64/23012	0.434329	1	0.864943	Psmc3ip/Rad51/Rad51ap1/Trip13/Ube2b	5
GO:0045620	negative regulation of lymphocyte differentiation	5/1551	64/23012	0.434329	1	0.864943	Anxa1/Fgl2/Hmgb1/Hmgb3/Prdx2	5
GO:0048278	vesicle docking	5/1551	64/23012	0.434329	1	0.864943	Rab8a/Ralb/Stx7/Stx8/Tprg1l	5
GO:0016126	sterol biosynthetic process	5/1551	65/23012	0.447778	1	0.864943	Cyb5r3/Ebp/Fdps/Pex2/Scp2	5
GO:0032653	regulation of interleukin-10 production	5/1551	65/23012	0.447778	1	0.864943	Fcer1g/Hmgb1/Hspd1/Pycard/Tyrobp	5
GO:0010662	regulation of striated muscle cell apoptotic process	5/1551	66/23012	0.461143	1	0.864943	Eif5a/Naca/Npm1/Pcmt1/Slc25a4	5
GO:0060337	type I interferon-mediated signaling pathway	5/1551	66/23012	0.461143	1	0.864943	Cdc37/Eif4e2/Ifitm1/Ifitm2/Ifitm3	5
GO:0071357	cellular response to type I interferon	5/1551	66/23012	0.461143	1	0.864943	Cdc37/Eif4e2/Ifitm1/Ifitm2/Ifitm3	5
GO:0010656	negative regulation of muscle cell apoptotic process	5/1551	67/23012	0.474412	1	0.864943	Gapdh/Naca/Npm1/Pcmt1/Slc25a4	5
GO:0015909	long-chain fatty acid transport	5/1551	67/23012	0.474412	1	0.864943	Anxa1/Atp5pf/Mif/Pla2g12a/Plin2	5
GO:0070059	intrinsic apoptotic signaling pathway in response to endoplasmic reticulum stress	5/1551	67/23012	0.474412	1	0.864943	Aifm1/Bax/Cebpb/Erp29/Park7	5
GO:0098930	axonal transport	5/1551	67/23012	0.474412	1	0.864943	Actr10/Ap3s1/Bloc1s2/Dtnbp1/Hsbp1	5
GO:0140895	cell surface toll-like receptor signaling pathway	5/1551	67/23012	0.474412	1	0.864943	Cd14/Hmgb1/Lbp/Ninj1/Tmem126a	5
GO:0032233	positive regulation of actin filament bundle assembly	5/1551	68/23012	0.487573	1	0.864943	Cdc42/Id1/Pfn1/Rac1/Rhoa	5
GO:0032613	interleukin-10 production	5/1551	68/23012	0.487573	1	0.864943	Fcer1g/Hmgb1/Hspd1/Pycard/Tyrobp	5
GO:0061082	myeloid leukocyte cytokine production	5/1551	68/23012	0.487573	1	0.864943	Cuedc2/Ddx1/Fcer1g/Mif/Pycard	5
GO:0061951	establishment of protein localization to plasma membrane	5/1551	68/23012	0.487573	1	0.864943	Commd1/Golga7/Rab8a/Sys1/Vamp5	5
GO:0062208	positive regulation of pattern recognition receptor signaling pathway	5/1551	68/23012	0.487573	1	0.864943	Stmp1/Cd14/Hmgb1/Lbp/Ninj1	5
GO:0002752	cell surface pattern recognition receptor signaling pathway	5/1551	70/23012	0.513525	1	0.864943	Cd14/Hmgb1/Lbp/Ninj1/Tmem126a	5
GO:0046427	positive regulation of receptor signaling pathway via JAK-STAT	5/1551	70/23012	0.513525	1	0.864943	Akr1b1/Calm1/Cd300a/Il10rb/Il7r	5
GO:0097006	regulation of plasma lipoprotein particle levels	5/1551	70/23012	0.513525	1	0.864943	Arf1/Cnpy2/Commd1/Hnrnpk/Lrpap1	5
GO:0010659	cardiac muscle cell apoptotic process	5/1551	71/23012	0.526295	1	0.864943	Dynlt1f/Eif5a/Npm1/Pcmt1/Slc25a4	5
GO:1902305	regulation of sodium ion transmembrane transport	5/1551	71/23012	0.526295	1	0.864943	Arf1/Commd1/Fxyd5/Glrx/Ywhah	5
GO:0034394	protein localization to cell surface	5/1551	72/23012	0.538916	1	0.864943	Commd1/Fcer1g/Hnrnpk/Tyrobp/Unc50	5
GO:0009620	response to fungus	5/1551	73/23012	0.551379	1	0.864943	Clec4a2/Cotl1/Gapdh/Jagn1/Spi1	5
GO:0034340	response to type I interferon	5/1551	73/23012	0.551379	1	0.864943	Cdc37/Eif4e2/Ifitm1/Ifitm2/Ifitm3	5
GO:0048662	negative regulation of smooth muscle cell proliferation	5/1551	73/23012	0.551379	1	0.864943	Comt/Gstp1/Park7/Rhoa/Sod2	5
GO:0010633	negative regulation of epithelial cell migration	5/1551	74/23012	0.563676	1	0.864943	Csnk2b/Hmgb1/Pdcd10/Rhoa/Serpinf1	5
GO:0001913	T cell mediated cytotoxicity	5/1551	76/23012	0.587742	1	0.864943	Ctsc/Ctsh/Hprt1/Il7r/Stx7	5
GO:0051298	centrosome duplication	5/1551	76/23012	0.587742	1	0.864943	Chmp2a/Nde1/Npm1/Nubp1/Ppp1r35	5
GO:0060997	dendritic spine morphogenesis	5/1551	76/23012	0.587742	1	0.864943	Actr3/Cdc42/Cfl1/Dbnl/Dtnbp1	5
GO:0016445	somatic diversification of immunoglobulins	5/1551	77/23012	0.599498	1	0.864943	Ctnnbl1/Ercc1/Exosc3/Hspd1/Ndfip1	5
GO:0032623	interleukin-2 production	5/1551	77/23012	0.599498	1	0.864943	Anxa1/Cd34/Fcer1g/Rps3/Stoml2	5
GO:0048488	synaptic vesicle endocytosis	5/1551	77/23012	0.599498	1	0.864943	Actb/Actg1/Ap2s1/Ap3s1/Ctbp1	5
GO:0051865	protein autoubiquitination	5/1551	77/23012	0.599498	1	0.864943	Rbx1/Rnf187/Stub1/Ube2b/Ube2t	5
GO:0014009	glial cell proliferation	5/1551	79/23012	0.622432	1	0.864943	Dbi/Idh2/Ppp1cc/Tspo/Vim	5
GO:0016239	positive regulation of macroautophagy	5/1551	79/23012	0.622432	1	0.864943	Ralb/Sh3glb1/Slc25a4/Slc25a5/Vdac1	5
GO:0002562	somatic diversification of immune receptors via germline recombination within a single locus	5/1551	80/23012	0.633599	1	0.864943	Ercc1/Exosc3/Hmgb1/Hspd1/Ndfip1	5
GO:0016444	somatic cell DNA recombination	5/1551	80/23012	0.633599	1	0.864943	Ercc1/Exosc3/Hmgb1/Hspd1/Ndfip1	5
GO:0033143	regulation of intracellular steroid hormone receptor signaling pathway	5/1551	80/23012	0.633599	1	0.864943	Ddrgk1/Hdac1/Park7/Phb2/Rhoa	5
GO:0140238	presynaptic endocytosis	5/1551	80/23012	0.633599	1	0.864943	Actb/Actg1/Ap2s1/Ap3s1/Ctbp1	5
GO:0051453	regulation of intracellular pH	5/1551	81/23012	0.644562	1	0.864943	Atp5f1b/Atp6v0c/Atp6v0d1/Car2/Tmem165	5
GO:0071347	cellular response to interleukin-1	5/1551	81/23012	0.644562	1	0.864943	Ccl3/Ccl4/Cebpb/Cfl1/Pycard	5
GO:1901880	negative regulation of protein depolymerization	5/1551	81/23012	0.644562	1	0.864943	Arpc2/Capza2/Capzb/Cfl1/Twf2	5
GO:0140888	interferon-mediated signaling pathway	5/1551	84/23012	0.676191	1	0.864943	Cdc37/Eif4e2/Ifitm1/Ifitm2/Ifitm3	5
GO:0070228	regulation of lymphocyte apoptotic process	5/1551	85/23012	0.686307	1	0.864943	Aurkb/Bax/Il7r/Mif/Prelid1	5
GO:2000736	regulation of stem cell differentiation	5/1551	85/23012	0.686307	1	0.864943	Hdac1/Mtch2/Nsun2/Nudt21/Rbbp4	5
GO:0097120	receptor localization to synapse	5/1551	87/23012	0.705889	1	0.864943	Hras/Rab8a/Rap1a/Stx7/Tyrobp	5
GO:0034308	primary alcohol metabolic process	5/1551	88/23012	0.715354	1	0.864943	Adh5/Akr1a1/Akr1b1/Gde1/Park7	5
GO:0030641	regulation of cellular pH	5/1551	89/23012	0.724601	1	0.864943	Atp5f1b/Atp6v0c/Atp6v0d1/Car2/Tmem165	5
GO:0036465	synaptic vesicle recycling	5/1551	89/23012	0.724601	1	0.864943	Actb/Actg1/Ap2s1/Ap3s1/Ctbp1	5
GO:0006942	regulation of striated muscle contraction	5/1551	90/23012	0.73363	1	0.864943	Calm1/Calm3/Grcc10/Sri/Sumo1	5
GO:0045995	regulation of embryonic development	5/1551	90/23012	0.73363	1	0.864943	Actl6a/Cfl1/Ino80e/Ruvbl1/Ruvbl2	5
GO:0050766	positive regulation of phagocytosis	5/1551	90/23012	0.73363	1	0.864943	Fcer1g/Lbp/Lyar/Pycard/Rap1a	5
GO:0043242	negative regulation of protein-containing complex disassembly	5/1551	91/23012	0.742441	1	0.864943	Arpc2/Capza2/Capzb/Cfl1/Twf2	5
GO:0050871	positive regulation of B cell activation	5/1551	94/23012	0.767581	1	0.864943	Bad/Cd81/Exosc3/Mif/Spi1	5
GO:0045576	mast cell activation	5/1551	95/23012	0.775534	1	0.864943	Cd300a/Crlf2/Fcer1g/Lat2/Vamp8	5
GO:0050810	regulation of steroid biosynthetic process	5/1551	96/23012	0.783277	1	0.864943	Asah1/Fdps/Pex2/Scp2/Tspo	5
GO:0048814	regulation of dendrite morphogenesis	5/1551	98/23012	0.798139	1	0.864943	Actr3/Dbnl/Id1/Sh3glb1/Ywhah	5
GO:0006835	dicarboxylic acid transport	5/1551	99/23012	0.805264	1	0.864943	Arl6ip5/Dtnbp1/Slc25a11/Slc25a21/Ucp2	5
GO:0014033	neural crest cell differentiation	5/1551	100/23012	0.812187	1	0.864943	Cdc42/Cfl1/Pdcd6/Rps7/Tcof1	5
GO:2001237	negative regulation of extrinsic apoptotic signaling pathway	5/1551	101/23012	0.818912	1	0.864943	Gclm/Gpx1/Gstp1/Park7/Prdx2	5
GO:0032890	regulation of organic acid transport	5/1551	102/23012	0.825442	1	0.864943	Arl6ip5/Atp5pf/Dtnbp1/Fis1/Mif	5
GO:0034446	substrate adhesion-dependent cell spreading	5/1551	102/23012	0.825442	1	0.864943	Arpc2/C1qbp/Cdc42/Rac1/Rhoa	5
GO:0050688	regulation of defense response to virus	5/1551	102/23012	0.825442	1	0.864943	C1qbp/Fgl2/Hspa8/Pcbp2/Pycard	5
GO:0007173	epidermal growth factor receptor signaling pathway	5/1551	104/23012	0.83793	1	0.864943	Arf4/Itga1/Mvb12a/Ralb/Rnf126	5
GO:0033077	T cell differentiation in thymus	5/1551	105/23012	0.843893	1	0.864943	Adrm1/H2-DMa/Il7r/Rps6/Tespa1	5
GO:0006885	regulation of pH	5/1551	106/23012	0.849674	1	0.864943	Atp5f1b/Atp6v0c/Atp6v0d1/Car2/Tmem165	5
GO:0031343	positive regulation of cell killing	5/1551	106/23012	0.849674	1	0.864943	Bad/Lamp1/Spi1/Stx7/Tyrobp	5
GO:0046928	regulation of neurotransmitter secretion	5/1551	107/23012	0.855277	1	0.864943	Dtnbp1/Pnkd/Rap1a/Sphk1/Tprg1l	5
GO:0002690	positive regulation of leukocyte chemotaxis	5/1551	108/23012	0.860704	1	0.864943	C1qbp/Hmgb1/Lbp/Rac1/Spi1	5
GO:0090263	positive regulation of canonical Wnt signaling pathway	5/1551	109/23012	0.865959	1	0.864943	Gid8/Pin1/Rps12/Ruvbl1/Ube2b	5
GO:0055013	cardiac muscle cell development	5/1551	111/23012	0.87597	1	0.864943	Ddx39b/Fdps/Parp2/Pin1/Slc25a4	5
GO:0002720	positive regulation of cytokine production involved in immune response	5/1551	112/23012	0.880732	1	0.864943	Cd81/Ddx1/Fcer1g/Mif/Pycard	5
GO:0018107	peptidyl-threonine phosphorylation	5/1551	113/23012	0.885337	1	0.864943	Cdk1/Csnk2a2/Csnk2b/Pbk/Sphk1	5
GO:0042267	natural killer cell mediated cytotoxicity	5/1551	113/23012	0.885337	1	0.864943	Coro1a/Gfer/Klrb1f/Lamp1/Prdx1	5
GO:0002637	regulation of immunoglobulin production	5/1551	114/23012	0.889789	1	0.864943	Exosc3/Gpi1/Ndfip1/Phb2/Vpreb3	5
GO:0046889	positive regulation of lipid biosynthetic process	5/1551	114/23012	0.889789	1	0.864943	Anxa1/Dbi/Fdps/Scp2/Sirt3	5
GO:0002228	natural killer cell mediated immunity	5/1551	116/23012	0.898248	1	0.864943	Coro1a/Gfer/Klrb1f/Lamp1/Prdx1	5
GO:0002709	regulation of T cell mediated immunity	5/1551	116/23012	0.898248	1	0.864943	Cd81/Hmgb1/Hspd1/Il7r/Stx7	5
GO:0032642	regulation of chemokine production	5/1551	116/23012	0.898248	1	0.864943	Gstp1/Hmgb1/Lbp/Mif/Pycard	5
GO:0007589	body fluid secretion	5/1551	117/23012	0.902262	1	0.864943	Aprt/Kcnn4/Map1lc3b/Nme1/Vamp8	5
GO:0016241	regulation of macroautophagy	5/1551	118/23012	0.906138	1	0.864943	Ralb/Sh3glb1/Slc25a4/Slc25a5/Vdac1	5
GO:0019731	antibacterial humoral response	5/1551	119/23012	0.909879	1	0.864943	Fau/Rpl39/Slpi/Wfdc17/Wfdc21	5
GO:0021761	limbic system development	5/1551	119/23012	0.909879	1	0.864943	Bax/Hdac1/Ubb/Uqcrq/Ywhae	5
GO:0033555	multicellular organismal response to stress	5/1551	120/23012	0.913488	1	0.864943	Comt/Dbi/Tspo/Vdac1/Vdac3	5
GO:0055006	cardiac cell development	5/1551	120/23012	0.913488	1	0.864943	Ddx39b/Fdps/Parp2/Pin1/Slc25a4	5
GO:0018210	peptidyl-threonine modification	5/1551	122/23012	0.920327	1	0.864943	Cdk1/Csnk2a2/Csnk2b/Pbk/Sphk1	5
GO:0048709	oligodendrocyte differentiation	5/1551	123/23012	0.923564	1	0.864943	Cnp/Eif2b1/Eif2b2/Hdac1/Rheb	5
GO:0048534	hematopoietic or lymphoid organ development	5/1551	126/23012	0.932585	1	0.864943	Adrm1/Ccnb2/Il7r/Map2k2/Prdx2	5
GO:0033138	positive regulation of peptidyl-serine phosphorylation	5/1551	127/23012	0.935374	1	0.864943	Hsp90ab1/Mif/Park7/Pdcd10/Txn1	5
GO:0043406	positive regulation of MAP kinase activity	5/1551	129/23012	0.940643	1	0.864943	Erp29/Hras/Mif/Pdcd10/Rps3	5
GO:1904035	regulation of epithelial cell apoptotic process	5/1551	129/23012	0.940643	1	0.864943	Bad/Bax/Eif2s1/Id1/Itgb3bp	5
GO:0001841	neural tube formation	5/1551	132/23012	0.947822	1	0.864943	Cfl1/Coq7/Pfn1/Rps7/Tmed2	5
GO:0042476	odontogenesis	5/1551	132/23012	0.947822	1	0.864943	Bax/Cd34/Hacd1/Hdac1/Rhoa	5
[truncated: 2,942 more rows]

## Sheet: GO_mppres_progenitors_down
ID	Description	GeneRatio	BgRatio	pvalue	p.adjust	qvalue	geneID	Count
GO:0006338	chromatin remodeling	67/808	485/23012	5.71271e-22	3.02488e-18	2.05417e-18	Arid1a/Arid1b/Arid2/Baz1b/Bptf/Brd2/Brd3/Brd4/Brpf1/Chd2/Chd4/Chd7/Chd8/Ddb1/Ddx21/Dnmt3a/Dot1l/Dtx3l/Dyrk1a/Ep300/Gatad2b/Glyr1/Hmga2/Hp1bp3/Ino80d/Jarid2/Kat6a/Kcnq1ot1/Kdm2a/Kdm2b/Kdm5a/Kdm5b/Kdm5c/Kdm6a/Kmt2a/Kmt2d/L3mbtl3/Mcm2/Mcm3ap/Msl1/Msl2/Mtf2/Nfat5/Nipbl/Nsd1/Ogt/Per1/Phf2/Rest/Rif1/Samd1/Satb1/Setd2/Setd7/Sfpq/Sin3a/Smarca2/Suv39h2/Tet3/Trip12/Tsix/Ubr5/Usp7/Wdhd1/Xist/Yeats2/Zfp445	67
GO:0030099	myeloid cell differentiation	52/808	476/23012	4.46221e-13	7.87581e-10	5.34839e-10	Adar/Asxl2/Cbfa2t3/Cbfb/Ccl9/Cdc73/Cdk6/Cebpa/Cflar/Cited2/Clec2i/Creb1/Csf3r/Ctnnb1/Ep300/Fasn/Fli1/Flna/Fosl2/Foxo3/Foxp1/Gata2/Hif1a/Ikzf1/Inpp5d/Kat6a/Kit/L3mbtl3/Lbr/Mapk14/Med1/Myb/Myh9/Nckap1l/Nfe2l1/Pik3r1/Ppp3ca/Ptbp3/Rassf2/Rbpj/Rcor1/Rptor/Runx1/Sbno2/Senp1/Smad5/Sp1/Sp3/Stat3/Stat5b/Tet2/Trib1	52
GO:0030098	lymphocyte differentiation	52/808	482/23012	7.27963e-13	9.63641e-10	6.544e-10	Abl1/Abl2/Adgrg3/Arid1a/Arid1b/Arid2/Atm/Bcl2/Cbfb/Ccr2/Cd24a/Cd44/Cdk6/Chd7/Ctnnb1/Dock10/Dock11/Dock2/Ep300/Fosl2/Foxp1/Hectd1/Ikzf1/Inpp5d/Irf2bp2/Kit/Kmt2a/Myb/Ncaph2/Nckap1l/Nfatc3/Pbx1/Pik3r1/Plcg2/Psap/Ptprc/Rbpj/Rc3h1/Runx1/Runx2/Satb1/Sema4a/Smarca2/Sp3/Spn/Stat3/Stat5b/Syk/Tnfaip3/Zeb1/Zfp608/Zmiz1	52
GO:1903706	regulation of hemopoiesis	46/808	446/23012	7.34153e-11	3.88734e-08	2.63986e-08	Abl1/Arid1a/Arid1b/Arid2/Asxl2/Brpf1/Cbfb/Ccl9/Ccr2/Cd24a/Cd44/Cdc73/Cdk6/Cebpa/Clec2i/Creb1/Csf3r/Ctnnb1/Foxo3/Foxp1/Gata2/Hif1a/Ikzf1/Inpp5d/Kat6a/Mapk14/Med1/Myb/Nckap1l/Pik3r1/Ppp3ca/Ptprc/Rassf2/Rc3h1/Rcor1/Rptor/Runx1/Senp1/Smarca2/Stat3/Stat5b/Syk/Trib1/Zeb1/Zfp608/Zmiz1	46
GO:0034248	regulation of amide metabolic process	46/808	476/23012	6.31516e-10	1.85771e-07	1.26156e-07	Abca2/Abca7/Abce1/Ago2/Caprin1/Cdk5rap1/Celf1/Cnot1/Cnot6/Cnot6l/Csde1/Ddx3x/Ddx6/Dhx9/Eif4g1/Eif4g2/Eif4g3/Ep300/Ern1/Fmr1/Ilf3/Larp1/Larp4/Larp4b/Msi2/Ogt/Pabpc1/Pan3/Per1/Poldip3/Ppp1r15b/Ptbp1/Pum1/Pum2/Qki/Rc3h1/Rptor/S100a9/Sorl1/Sp1/Syncrip/Tardbp/Tia1/Tnrc6b/Uhmk1/Ythdf3	46
GO:0048732	gland development	46/808	489/23012	1.50446e-09	3.46352e-07	2.35205e-07	Abl1/Ash1l/Atf7/Atm/Bcl2/Cd44/Cebpa/Cflar/Cited2/Creb1/Ctnnb1/Fasn/Fem1b/Gak/Gata2/Hif1a/Hipk2/Hmga2/Igf1r/Ikzf1/Insr/Itpr1/Jarid2/Kdm5b/Lmo4/Man2a1/Med1/Myb/Nfatc3/Pbx1/Plxnd1/Psap/Pten/Raf1/Rb1cc1/Rbpj/Rreb1/Runx1/Sec63/Sp1/Sp3/Stat5b/Tet2/Tnfaip3/Ube3a/Zdhhc21	46
GO:0008380	RNA splicing	45/808	445/23012	2.26084e-10	9.20857e-08	6.25346e-08	Atxn7/Ccnl1/Cdk13/Celf1/Celf2/Clk1/Ddx17/Ddx5/Dhx15/Dhx9/Dyrk1a/Ern1/Fmr1/Fus/Hnrnph1/Hnrnpm/Ivns1abp/Luc7l2/Mbnl1/Pabpc1/Pik3r1/Prpf39/Prpf4b/Prpf8/Ptbp1/Ptbp3/Qki/Rbm12/Rbm5/Rbm6/Rest/Setx/Sf1/Sfpq/Sfswap/Snrnp200/Son/Srsf1/Srsf5/Supt20/Syncrip/Tardbp/Tia1/Trrap/Usp22	45
GO:0006397	mRNA processing	45/808	491/23012	5.10261e-09	8.71558e-07	5.91868e-07	Adar/Cdc73/Cdk13/Celf1/Celf2/Chd8/Cnot6l/Cpsf7/Ddx17/Ddx5/Dhx15/Dhx9/Dyrk1a/Ern1/Fmr1/Hnrnph1/Hnrnpm/Luc7l2/Mbnl1/Pabpc1/Pan3/Pcf11/Prpf39/Prpf4b/Prpf8/Ptbp1/Ptbp3/Qki/Rbm5/Rbm6/Rest/Rnasel/Safb2/Scaf8/Setx/Sf1/Sfpq/Sfswap/Snrnp200/Son/Srsf1/Srsf5/Syncrip/Tardbp/Tia1	45
GO:0048872	homeostasis of number of cells	44/808	398/23012	1.96977e-11	1.15888e-08	7.86987e-09	Abl1/Adar/Adgrg1/Bcl2/Bcr/Ccr2/Cd24a/Cd44/Cdk6/Cflar/Cited2/Dock10/Dock11/Fosl2/Foxo3/Gata2/Hif1a/Ikzf1/Inpp5d/Kit/Kmt2a/L3mbtl3/Mapk14/Med1/Myb/Nckap1l/Nfe2l1/Pde4b/Pik3cd/Ptbp3/Rassf2/Rc3h1/Rcor1/Senp1/Smad5/Smarca2/Sp1/Sp3/Spns2/Stat3/Stat5b/Tet2/Tnfaip3/Xiap	44
GO:0031346	positive regulation of cell projection organization	43/808	462/23012	7.11879e-09	9.84368e-07	6.68476e-07	Abl1/Abl2/Actr2/Ankrd27/Arap1/Arsb/Caprin1/Cd24a/Cflar/Cux1/Dnm1l/Dock11/Eif4g2/Ep300/Flna/Fmr1/Fnbp1l/Golga4/Grn/Htt/Igf1r/Iqgap1/Itga6/Itpr1/Kit/Lcn2/Lrp8/Macf1/Marcks/Mark2/Nin/Pik3r1/Plxnc1/Plxnd1/Ptbp1/Pum2/Qki/Rab8b/Rreb1/S100a9/Setx/Tiam1/Zmynd8	43
GO:0048511	rhythmic process	42/808	318/23012	1.57421e-13	4.16772e-10	2.83026e-10	Atf4/Creb1/Crebbp/Csnk2a1/Ddb1/Ddx5/Dhx9/Dnm1l/Dyrk1a/Ep300/Foxo3/Gfpt1/Huwe1/Igf1r/Kdm2a/Kdm5a/Kdm5b/Kdm5c/Klf9/Kmt2a/Mycbp2/Myh9/Ncoa2/Nfya/Nrip1/Ogt/Pde4d/Per1/Per3/Pten/Rai1/Runx1/Setx/Sfpq/Sin3a/Sp1/Stat5b/Suv39h2/Tardbp/Ube3a/Usp7/Usp9x	42
GO:0006913	nucleocytoplasmic transport	42/808	356/23012	6.97167e-12	4.61438e-09	3.13358e-09	Abce1/Adam10/Adar/Akap13/Angpt1/Cdkn1a/Ddx5/Dhx9/Ep300/Flna/Fmr1/Ipo7/Ipo8/Kpnb1/Mapk14/Mcm3ap/Mdn1/Med1/Mlxip/Nedd4/Nup155/Nup210/Phip/Pik3r1/Poldip3/Ppp1r12a/Ppp3ca/Ranbp2/Setd2/Stat3/Syk/Tardbp/Tnpo1/Tnpo2/Tnpo3/Ubr5/Uhmk1/Wipf1/Wnk1/Xpo1/Xpo6/Xpot	42
GO:0051169	nuclear transport	42/808	356/23012	6.97167e-12	4.61438e-09	3.13358e-09	Abce1/Adam10/Adar/Akap13/Angpt1/Cdkn1a/Ddx5/Dhx9/Ep300/Flna/Fmr1/Ipo7/Ipo8/Kpnb1/Mapk14/Mcm3ap/Mdn1/Med1/Mlxip/Nedd4/Nup155/Nup210/Phip/Pik3r1/Poldip3/Ppp1r12a/Ppp3ca/Ranbp2/Setd2/Stat3/Syk/Tardbp/Tnpo1/Tnpo2/Tnpo3/Ubr5/Uhmk1/Wipf1/Wnk1/Xpo1/Xpo6/Xpot	42
GO:1901987	regulation of cell cycle phase transition	42/808	448/23012	8.64343e-09	1.11627e-06	7.58048e-07	Ankrd17/Arid1a/Arid1b/Arid2/Atm/Atp2b4/Atr/Bcl2/Brd4/Ccnd2/Cdc14a/Cdc25a/Cdc73/Cdk6/Cdkn1a/Crebbp/Ctdsp2/Ddb1/Ddx3x/Dlg1/Dot1l/Dtx3l/Eif4g1/Fem1b/Foxn3/Ints7/Mad2l1/Mapk14/Mbtps1/Pbx1/Plcg2/Psme3/Pten/Rad21/Rgcc/Rptor/Sin3a/Smarca2/Taok1/Trrap/Usp47/Zfp207	42
GO:0001667	ameboidal-type cell migration	42/808	469/23012	3.22135e-08	3.48103e-06	2.36393e-06	Abl1/Adipor2/Ago2/Angpt1/Arsb/Atp2b4/Clasp1/Cxcr4/Evl/Fndc3b/Foxp1/Fut8/Gata2/Grn/Hif1a/Iqgap1/Itga4/Kit/Krit1/Lcn2/Macf1/Mia3/Myh9/Nr4a1/Nus1/Pecam1/Pik3cd/Plcg2/Plec/Plxnd1/Ppm1f/Prkd2/Pten/Pxn/Rgcc/Rreb1/S100a9/Sema4a/Sp1/Tns1/Ythdf3/Zfand5	42
GO:0031400	negative regulation of protein modification process	42/808	472/23012	3.8574e-08	3.85376e-06	2.61706e-06	Abl1/Adar/Angpt1/Atp2b4/Cbl/Cdk5rap1/Cdkn1a/Ctdsp2/Ctnnb1/Deptor/Dtx3l/Dusp6/Eif4g1/Hexim1/Hipk3/Hmgcr/Ibtk/Insr/Ivns1abp/Mad2l1/Mgat5/Mprip/N4bp1/Nckap1l/Ogt/Oxr1/Pde4d/Pecam1/Plec/Ppm1f/Ppp1r15b/Ppp1r9b/Pten/Ptprc/Rassf2/Sirpa/Sorl1/Swap70/Tardbp/Tnfaip3/Trib1/Wnk1	42
GO:0006417	regulation of translation	41/808	413/23012	2.48903e-09	5.06901e-07	3.44232e-07	Abce1/Ago2/Caprin1/Cdk5rap1/Celf1/Cnot1/Cnot6/Cnot6l/Csde1/Ddx3x/Ddx6/Dhx9/Eif4g1/Eif4g2/Eif4g3/Ep300/Ern1/Fmr1/Ilf3/Larp1/Larp4/Larp4b/Msi2/Ogt/Pabpc1/Pan3/Per1/Poldip3/Ppp1r15b/Ptbp1/Pum1/Pum2/Qki/Rc3h1/S100a9/Syncrip/Tardbp/Tia1/Tnrc6b/Uhmk1/Ythdf3	41
GO:0072594	establishment of protein localization to organelle	41/808	447/23012	2.41269e-08	2.77721e-06	1.88598e-06	Adar/Angpt1/Cbl/Cdkn1a/Ddx5/Ep300/Flna/Gnptab/Hk2/Ipo7/Ipo8/Kpnb1/Macf1/Man1a/Mapk14/Med1/Ncoa4/Nedd4/Nipbl/Nup155/Phip/Pik3r1/Ppp3ca/Rab3gap2/Rab8b/Ranbp2/Sec61a1/Sec63/Sorl1/Spcs3/Ssr3/Stat3/Syk/Tardbp/Tnfaip3/Tnpo1/Tnpo2/Tnpo3/Ubr5/Usp9x/Vps13c	41
GO:0044772	mitotic cell cycle phase transition	41/808	454/23012	3.72317e-08	3.81403e-06	2.59008e-06	Anapc1/Ankrd17/Arid1a/Arid1b/Arid2/Atm/Bach1/Bcl2/Brd4/Ccnd2/Cdc14a/Cdc25a/Cdc73/Cdk17/Cdk6/Cdkn1a/Clasp1/Crebbp/Ctdsp2/Ddb1/Ddx3x/Dlg1/Eif4g1/Foxn3/Mad2l1/Mbtps1/Myb/Pbx1/Ppp3ca/Psme3/Pten/Rad21/Rgcc/Rptor/Sin3a/Smarca2/Smc5/Taok1/Usp37/Usp47/Zfp207	41
GO:0048638	regulation of developmental growth	40/808	404/23012	4.20954e-09	7.42985e-07	5.04555e-07	Abl1/Atrn/Bcl2/C3/Ccnd2/Cdkn1a/Celf1/Chd7/Cited2/Creb1/Cxcr4/Dlg1/Dusp6/Eif4g2/Ep300/Fosl2/Foxp1/Golga4/Grn/Hmga2/Igf1r/Ikzf1/Insr/Itsn2/Jarid2/Macf1/Mapk14/Mycbp2/Ncam1/Nipbl/Pten/Pum2/Rai1/Rbpj/Sema4a/Sin3a/Stat3/Stat5b/Tnks2/Ttc3	40
GO:0050767	regulation of neurogenesis	40/808	493/23012	9.02522e-07	3.73348e-05	2.53537e-05	Actr2/Ankrd27/Arhgef2/Aspm/Caprin1/Cd24a/Chd7/Ctnnb1/Cux1/Cxcr4/Dnm1l/Eif4g2/Ep300/Fmr1/Gata2/Golga4/Hif1a/Hltf/Hmga2/Hook3/Kit/Lrp8/Macf1/Man2a1/Marcks/Myb/Mycn/Nin/Pcm1/Plxnc1/Plxnd1/Ppp3ca/Pten/Qki/Rest/Sema4a/Sorl1/Spen/Tiam1/Ttc3	40
GO:1903311	regulation of mRNA metabolic process	39/808	301/23012	2.1588e-12	2.28617e-09	1.55252e-09	Ago2/Caprin1/Cdc73/Celf1/Celf2/Cnot1/Cnot6/Cnot6l/Csde1/Ddx17/Ddx5/Dhx9/Dyrk1a/Fmr1/Fus/Larp1/Larp4b/Pabpc1/Pan3/Ptbp1/Ptbp3/Pum1/Pum2/Qki/Rbm5/Rc3h1/Rest/Rnasel/Safb2/Sf1/Sfswap/Son/Srsf1/Syncrip/Tardbp/Tia1/Tnrc6b/Ythdf3/Zc3hav1	39
GO:0009895	negative regulation of catabolic process	39/808	349/23012	2.0207e-10	9.20857e-08	6.25346e-08	Anks1/Atp2b4/Azin1/Bcl2/Cbfa2t3/Csde1/Dhx9/Ehmt2/Eif4g1/Eif4g2/Ep300/Flna/Fmr1/Fus/Herc1/Hipk2/Hmgcr/Larp1/Larp4b/Mad2l1/Mycbp2/N4bp1/Ogt/Ptbp1/Qki/Rgp1/Rptor/Senp1/Sorl1/Srsf1/Stat3/Syncrip/Tardbp/Tnfaip3/Usp25/Usp38/Usp7/Usp9x/Wnk1	39
GO:0140694	non-membrane-bounded organelle assembly	39/808	401/23012	1.08067e-08	1.33073e-06	9.03686e-07	Akap13/Arhgef2/Aspm/Atxn2l/Caprin1/Cep295/Cflar/Clasp1/Cltc/Cnot1/Cnot6/Cnot6l/Csde1/Ddb1/Ddx3x/Ddx6/Dync1h1/Ep300/Flna/Fmr1/Haus6/Kpnb1/Lcp1/Mdn1/Numa1/Pan3/Plec/Prrc2c/Pten/Pum2/Rc3h1/Rnf213/Rnf4/Spag5/Stag2/Tia1/Wnk1/Ythdf3/Zfp207	39
GO:0010563	negative regulation of phosphorus metabolic process	39/808	429/23012	6.72095e-08	6.03177e-06	4.09612e-06	Abca2/Abl1/Adar/Angpt1/Atxn7/Cbl/Cdk5rap1/Cdkn1a/Ctdsp2/Deptor/Dusp6/Eif4g1/Hexim1/Hipk3/Hmgcr/Ibtk/Insr/Iqgap1/Mgat5/Mprip/Nckap1l/Ogt/Pde4d/Pecam1/Plec/Ppm1f/Ppp1r15b/Ppp1r9b/Ppp2r5a/Pten/Ptprc/Rassf2/Sirpa/Sorl1/Swap70/Tardbp/Tnfaip3/Trib1/Wnk1	39
GO:0045936	negative regulation of phosphate metabolic process	39/808	429/23012	6.72095e-08	6.03177e-06	4.09612e-06	Abca2/Abl1/Adar/Angpt1/Atxn7/Cbl/Cdk5rap1/Cdkn1a/Ctdsp2/Deptor/Dusp6/Eif4g1/Hexim1/Hipk3/Hmgcr/Ibtk/Insr/Iqgap1/Mgat5/Mprip/Nckap1l/Ogt/Pde4d/Pecam1/Plec/Ppm1f/Ppp1r15b/Ppp1r9b/Ppp2r5a/Pten/Ptprc/Rassf2/Sirpa/Sorl1/Swap70/Tardbp/Tnfaip3/Trib1/Wnk1	39
GO:0045088	regulation of innate immune response	39/808	471/23012	7.45537e-07	3.23575e-05	2.19737e-05	Adar/Ankrd17/Ap1g1/Atg12/Ddx3x/Dhx9/Dtx4/Gbp7/Gfi1/Gramd4/Grn/H2-Q4/H2-Q6/H2-Q7/Hexim1/Irak1/Lrp8/Matr3/Med1/N4bp1/Ncf1/Otud4/Pik3r1/Plcg2/Pum1/Pum2/Rps6ka3/Sfpq/Sin3a/Stat5b/Syk/Tap1/Tnfaip3/Trim25/Trim56/Usp38/Ythdf3/Zc3hav1/Zdhhc5	39
GO:0034504	protein localization to nucleus	38/808	335/23012	2.23839e-10	9.20857e-08	6.25346e-08	Abca7/Adar/Angpt1/Atp13a2/Cd2ap/Cdkn1a/Crebbp/Ddx5/Dtx3l/Ep300/Flna/Hnrnpm/Htt/Ipo7/Ipo8/Kpnb1/Mapk14/Med1/Nup155/Ogt/Osbpl8/Phip/Pik3r1/Polr1a/Ppp3ca/Ranbp2/Sin3a/Srsf1/Stat3/Sun2/Syk/Syne1/Tardbp/Tnpo1/Tnpo2/Tnpo3/Ubr5/Xpo1	38
GO:0030217	T cell differentiation	38/808	337/23012	2.66114e-10	1.00648e-07	6.83492e-08	Abl1/Abl2/Arid1a/Arid1b/Arid2/Bcl2/Cbfb/Ccr2/Cd44/Cdk6/Chd7/Ctnnb1/Dock2/Fosl2/Foxp1/Ikzf1/Kit/Kmt2a/Myb/Ncaph2/Nckap1l/Nfatc3/Psap/Ptprc/Rc3h1/Runx1/Runx2/Satb1/Sema4a/Smarca2/Sp3/Spn/Stat3/Stat5b/Syk/Zeb1/Zfp608/Zmiz1	38
GO:0060562	epithelial tube morphogenesis	38/808	395/23012	2.23453e-08	2.6293e-06	1.78554e-06	Abl1/Abl2/Angpt1/Apaf1/Arid1a/Bcl2/Brd2/Brpf1/Cd44/Celsr1/Cited2/Ctnnb1/Cxcr4/Dlg1/Foxp1/Hectd1/Hif1a/Hmga2/Kdm2a/Kdm2b/Kdm5b/Kdm6a/Lcn2/Lmo4/Med1/Mib1/Mycn/Nfatc3/Pbx1/Pik3cd/Plxnd1/Prkacb/Pxn/Rbpj/Setd2/Specc1l/Spint2/Vasp	38
GO:0043254	regulation of protein-containing complex assembly	38/808	436/23012	2.90365e-07	1.65321e-05	1.12268e-05	Abl1/Akap9/Ankrd27/Arfgef1/Arhgef2/Atm/Atr/Cand1/Cd24a/Clec2i/Creb1/Cyfip2/Ddx3x/Dlg1/Dyrk1a/Eif4g1/Ep300/Evl/Fchsd2/Gda/Ikzf1/Lcp1/Lmo4/Ncam1/Nckap1l/Numa1/Pecam1/Plcg2/Raf1/Rnf4/Slain2/Sorl1/Sptan1/Sptbn1/Stxbp5/Syk/Vasp/Vill	38
GO:0019439	aromatic compound catabolic process	38/808	465/23012	1.42001e-06	5.29504e-05	3.59581e-05	Ago2/Apaf1/Atm/Caprin1/Celf1/Cnot1/Cnot6/Cnot6l/Csde1/Ddx5/Dhx9/Dio2/Fmr1/Fus/Gda/Larp1/Larp4b/Mgat1/Ncf1/Pabpc1/Pan3/Ptbp1/Pum1/Pum2/Qki/Rc3h1/Rnasel/Smg1/Smg7/Srsf1/Syncrip/Tardbp/Tet2/Tet3/Tnrc6b/Ythdf3/Zc3h4/Zc3hav1	38
GO:1901361	organic cyclic compound catabolic process	38/808	489/23012	4.67358e-06	0.00013597	9.23363e-05	Ago2/Apaf1/Atm/Caprin1/Celf1/Cnot1/Cnot6/Cnot6l/Csde1/Ddx5/Dhx9/Dio2/Fmr1/Fus/Gda/Larp1/Larp4b/Mgat1/Ncf1/Pabpc1/Pan3/Ptbp1/Pum1/Pum2/Qki/Rc3h1/Rnasel/Smg1/Smg7/Srsf1/Syncrip/Tardbp/Tet2/Tet3/Tnrc6b/Ythdf3/Zc3h4/Zc3hav1	38
GO:0045787	positive regulation of cell cycle	37/808	363/23012	7.4143e-09	9.84368e-07	6.68476e-07	Abl1/Ankrd17/Azin1/Brd4/Ccnd2/Cdc14a/Cdc25a/Cdc73/Cdk5rap1/Cep295/Cited2/Crebbp/Ddx3x/Dync1h1/Eif4g1/Eif4g3/Igf1r/Insr/Mad2l1/Med1/Ncapd2/Ncaph2/Numa1/Pbx1/Phip/Plcg2/Rad21/Rgcc/Rptor/Sfpq/Sh2b1/Sin3a/Smc5/Spag5/Stat5b/Usp22/Wnk1	37
GO:0007159	leukocyte cell-cell adhesion	37/808	444/23012	1.22862e-06	4.74858e-05	3.22472e-05	Abl1/Abl2/Arid1a/Arid1b/Arid2/Cbfb/Ccdc88b/Ccr2/Cd24a/Cd44/Dlg1/Dock8/Flot2/H2-Q4/H2-Q6/H2-Q7/Irak1/Itga4/Mia3/Nckap1l/Nfat5/Pecam1/Ppp3ca/Pten/Ptprc/Rc3h1/Runx1/S100a9/Sirpa/Smarca2/Spn/Stat5b/Syk/Wnk1/Zdhhc21/Zfp608/Zmiz1	37
GO:0044270	cellular nitrogen compound catabolic process	37/808	444/23012	1.22862e-06	4.74858e-05	3.22472e-05	Ago2/Apaf1/Atm/Caprin1/Celf1/Cnot1/Cnot6/Cnot6l/Csde1/Ddx5/Dhx9/Fmr1/Fus/Gda/Larp1/Larp4b/Mgat1/Ncf1/Pabpc1/Pan3/Ptbp1/Pum1/Pum2/Qki/Rc3h1/Rnasel/Smg1/Smg7/Srsf1/Syncrip/Tardbp/Tet2/Tet3/Tnrc6b/Ythdf3/Zc3h4/Zc3hav1	37
GO:0046700	heterocycle catabolic process	37/808	444/23012	1.22862e-06	4.74858e-05	3.22472e-05	Ago2/Apaf1/Atm/Caprin1/Celf1/Cnot1/Cnot6/Cnot6l/Csde1/Ddx5/Dhx9/Fmr1/Fus/Gda/Larp1/Larp4b/Mgat1/Ncf1/Pabpc1/Pan3/Ptbp1/Pum1/Pum2/Qki/Rc3h1/Rnasel/Smg1/Smg7/Srsf1/Syncrip/Tardbp/Tet2/Tet3/Tnrc6b/Ythdf3/Zc3h4/Zc3hav1	37
GO:0022411	cellular component disassembly	37/808	462/23012	3.12236e-06	9.5566e-05	6.4898e-05	Abce1/Apaf1/Arhgef2/Arid1a/Arid2/Atg12/Atp2a2/Atxn7/C3/Cd24a/Chka/Clasp1/Dnm1l/Evl/Gak/Hif1a/Hk2/Htt/Huwe1/Igf1r/Insr/Lcp1/Ogt/Pik3r1/Plin3/Plxnc1/Rb1cc1/Scaf8/Setx/Specc1l/Sptan1/Sptbn1/Swap70/Taok1/Vill/Vps13c/Wnk1	37
GO:0051656	establishment of organelle localization	37/808	487/23012	1.03208e-05	0.000260232	0.000176721	Abce1/Arhgef2/Atm/Atp13a2/Clasp1/Ctnnb1/Dlg1/Dnm1l/Dync1h1/Fnbp1l/Gata2/Hif1a/Hook3/Htt/Itga4/Kif1b/Kit/Kpnb1/Mad2l1/Madd/Mdn1/Myh9/Numa1/Pcm1/Pdcd6ip/Rab27a/Rab44/Sdcbp/Sec16a/Spag5/Sun2/Syk/Syne1/Tacc1/Trip11/Xpo1/Zfp207	37
GO:0048608	reproductive structure development	36/808	343/23012	5.47132e-09	8.78842e-07	5.96814e-07	Adgrg1/Akap9/Angpt1/Ash1l/Aspm/Atm/Bcl2/C3/Cd44/Chd7/Cited2/Ctnnb1/Dhcr24/Dlg1/Ermp1/Fem1b/Flna/Fndc3a/Foxo3/Hmga2/Igf1r/Insr/Jmjd1c/Kdm5b/Kit/Myh9/Nipbl/Nrip1/Pde4d/Psap/Pten/Runx1/Safb2/Sf1/Stat5b/Ube3a	36
GO:0018209	peptidyl-serine modification	36/808	344/23012	5.91053e-09	8.78842e-07	5.96814e-07	Akap9/Angpt1/Atm/Atp2b4/Atr/Bcl2/Cd44/Clk1/Csnk2a1/Dyrk1a/Eif4g1/Ern1/Galnt1/Galnt2/Hipk1/Hipk2/Hipk3/Mapk14/Mark2/Nsd1/Ogt/Pde4d/Phip/Ppm1f/Prkacb/Prkd2/Pten/Raf1/Rassf2/Rps6ka3/Rptor/Smg1/Syk/Tnks/Uhmk1/Wnk1	36
GO:0061458	reproductive system development	36/808	347/23012	7.43621e-09	9.84368e-07	6.68476e-07	Adgrg1/Akap9/Angpt1/Ash1l/Aspm/Atm/Bcl2/C3/Cd44/Chd7/Cited2/Ctnnb1/Dhcr24/Dlg1/Ermp1/Fem1b/Flna/Fndc3a/Foxo3/Hmga2/Igf1r/Insr/Jmjd1c/Kdm5b/Kit/Myh9/Nipbl/Nrip1/Pde4d/Psap/Pten/Runx1/Safb2/Sf1/Stat5b/Ube3a	36
GO:0045786	negative regulation of cell cycle	36/808	399/23012	2.58151e-07	1.51879e-05	1.0314e-05	Abl1/Atm/Atr/Baz1b/Bcl2/Brd4/Btg1/Btg3/Cdc73/Cdk5rap1/Cdk6/Cdkn1a/Cebpa/Ctdsp2/Ctnnb1/Dlg1/Dot1l/Dtx3l/Fem1b/Foxn3/Hexim1/Ints7/Mad2l1/Mapk14/Mbtps1/Nr4a1/Prkacb/Pten/Rad21/Rgcc/Taok1/Tnfaip3/Tnks/Trrap/Usp47/Zfp207	36
GO:1901652	response to peptide	36/808	464/23012	8.57564e-06	0.000229333	0.000155738	Arhgef2/Atp2a2/C2cd5/Creb1/Ctnnb1/Fosl2/Igf1r/Insr/Itga4/Mapk14/Marcks/Ncoa2/Nr4a1/Nr4a2/Ogt/Osbpl8/Phip/Pik3r1/Pip4k2b/Ppp3ca/Pten/Ptpre/Pxn/Rab31/Raf1/Scap/Sorl1/Sp1/Srsf5/Stat3/Stat5b/Tnfaip3/Uso1/Vps13c/Ywhag/Zfp106	36
GO:0007015	actin filament organization	36/808	474/23012	1.36532e-05	0.000325438	0.000221002	Abl1/Abl2/Actr2/Arap1/Arfgef1/Arhgef2/Bcl2/Cd2ap/Clasp1/Clec2i/Cyfip2/Dlg1/Elmo1/Evl/Fchsd2/Flna/Hsp90b1/Iqgap1/Lcp1/Marcks/Myh9/Nckap1l/Pecam1/Pik3r1/Plec/Ppm1f/Ppp1r9b/Pxn/Rgcc/Sirpa/Specc1l/Sptan1/Sptbn1/Swap70/Vasp/Vill	36
GO:0016032	viral process	35/808	328/23012	5.80778e-09	8.78842e-07	5.96814e-07	Adar/Atg12/Bcl2/Brd4/Crebbp/Csde1/Cxcr4/Ddb1/Ddx3x/Ddx5/Ddx6/Dhx9/Ep300/Fam111a/Fmr1/Gbp7/Hexim1/Hmga2/Ilf3/Insr/Larp1/N4bp1/Nedd4/Pdcd6ip/Ptbp1/Rest/Rnasel/Smc5/Sp1/Spcs3/Tardbp/Trim25/Trim56/Zc3hav1/Zdhhc20	35
GO:0009100	glycoprotein metabolic process	35/808	354/23012	4.06833e-08	3.98922e-06	2.70905e-06	Abca2/Abca7/Ago2/Arfgef1/Arsb/Bcl2/Csgalnact2/Ctnnb1/Ep300/Fut8/Galnt1/Galnt2/Galnt7/Gfpt1/Gnptab/Gpc1/Hif1a/Insr/Man1a/Man2a1/Man2a2/Mgat1/Mgat5/Mlec/Nus1/Ogt/Pxylp1/Rpn1/St8sia4/Stt3a/Tet2/Tet3/Trip11/Uggt1/Xylt1	35
GO:0050900	leukocyte migration	35/808	392/23012	4.84277e-07	2.33113e-05	1.58305e-05	Abl1/Abl2/Abr/Adam10/Bcr/Ccl9/Ccr2/Cd24a/Csf3r/Dnm1l/Dock8/Emilin1/Il17ra/Itga4/Itga6/Kit/Lyst/Mia3/Myo9b/Nckap1l/Oxsr1/Pde4b/Pde4d/Pecam1/Pik3r1/Plec/Rin3/S100a9/Sirpa/Spn/Spns2/Stat5b/Swap70/Syk/Wnk1	35
GO:1903037	regulation of leukocyte cell-cell adhesion	35/808	405/23012	1.0363e-06	4.18872e-05	2.84453e-05	Abl1/Abl2/Arid1a/Arid1b/Arid2/Cbfb/Ccdc88b/Ccr2/Cd24a/Cd44/Dlg1/Dock8/Flot2/H2-Q4/H2-Q6/H2-Q7/Irak1/Itga4/Mia3/Nckap1l/Nfat5/Ppp3ca/Pten/Ptprc/Rc3h1/Runx1/Sirpa/Smarca2/Spn/Stat5b/Syk/Wnk1/Zdhhc21/Zfp608/Zmiz1	35
GO:0032535	regulation of cellular component size	35/808	412/23012	1.53549e-06	5.5688e-05	3.78172e-05	Abl1/Arfgef1/Atp13a2/Clec2i/Creb1/Cyfip2/Deptor/Dlg1/Eif4g2/Ep300/Evl/Fchsd2/Golga4/Hp1bp3/Kdm6a/Macf1/Nckap1l/Ogt/Oxsr1/Pecam1/Pten/Pum2/Rb1cc1/Rin3/Rptor/Sema4a/Sin3a/Specc1l/Sptan1/Sptbn1/Swap70/Ttc3/Vasp/Vill/Wnk1	35
GO:0034655	nucleobase-containing compound catabolic process	35/808	413/23012	1.62274e-06	5.80569e-05	3.94259e-05	Ago2/Apaf1/Atm/Caprin1/Celf1/Cnot1/Cnot6/Cnot6l/Csde1/Ddx5/Dhx9/Fmr1/Fus/Gda/Larp1/Larp4b/Mgat1/Ncf1/Pabpc1/Pan3/Ptbp1/Pum1/Pum2/Qki/Rc3h1/Rnasel/Smg1/Smg7/Srsf1/Syncrip/Tardbp/Tnrc6b/Ythdf3/Zc3h4/Zc3hav1	35
GO:0018105	peptidyl-serine phosphorylation	34/808	332/23012	2.67929e-08	3.01847e-06	2.04982e-06	Akap9/Angpt1/Atm/Atp2b4/Atr/Bcl2/Cd44/Clk1/Csnk2a1/Dyrk1a/Eif4g1/Ern1/Hipk1/Hipk2/Hipk3/Mapk14/Mark2/Nsd1/Ogt/Pde4d/Phip/Ppm1f/Prkacb/Prkd2/Pten/Raf1/Rassf2/Rps6ka3/Rptor/Smg1/Syk/Tnks/Uhmk1/Wnk1	34
GO:0031331	positive regulation of cellular catabolic process	34/808	349/23012	9.07332e-08	7.38692e-06	5.01639e-06	Abca2/Ago2/Atf6/Atm/Caprin1/Celf1/Cnot1/Cnot6/Cnot6l/Cpt1a/Csde1/Deptor/Dhx9/Dtx3l/Foxo3/Hif1a/Htt/Insr/Larp1/Pabpc1/Pan3/Pip4k2b/Pum1/Rab3gap2/Rb1cc1/Rc3h1/Rptor/Setd2/Syncrip/Tardbp/Tnrc6b/Ythdf3/Zbtb20/Zc3hav1	34
GO:0007059	chromosome segregation	34/808	415/23012	4.77849e-06	0.000138263	9.38931e-05	Actr2/Anapc1/Arid1a/Arid1b/Arid2/Aspm/Atm/Baz1b/Brd4/Clasp1/Cltc/Ddb1/Ddx3x/Dync1h1/Ehmt2/Flna/Haus6/Kpnb1/Mad2l1/Ncapd2/Ncaph2/Nipbl/Numa1/Pten/Pum1/Pum2/Rad21/Rnf4/Smarca2/Smc5/Spag5/Stag2/Usp9x/Zfp207	34
GO:0050678	regulation of epithelial cell proliferation	34/808	423/23012	7.20112e-06	0.000196546	0.000133473	Azin1/Ccnd2/Cdc25a/Cdc73/Cdk6/Celf1/Cflar/Ctnnb1/Dlg1/Foxp1/Gata2/Grn/Hmga2/Itga4/Itpr1/Kdm5b/Klf9/Krit1/Med1/Mycn/Nr4a1/Phip/Pik3cd/Prkd2/Pten/Rbpj/Rgcc/Rptor/Rreb1/Runx2/Sp1/Stat3/Tnfaip3/Zeb1	34
GO:0007264	small GTPase mediated signal transduction	34/808	427/23012	8.7963e-06	0.000231358	0.000157113	Abl1/Abl2/Adgrg1/Akap13/Arfgef1/Arhgap30/Arhgef2/Bcr/Cbl/Ccdc88c/Cd2ap/Celsr1/Cyth1/Dennd4a/Dhcr24/Dock10/Dock11/Dock2/Dock8/Elmo1/Git2/Kpnb1/Madd/Myo9b/Nisch/Ogt/Pecam1/Rapgef6/Rasa3/Rgl2/Sdcbp/Sipa1l1/Tiam1/Uso1	34
GO:0002764	immune response-regulating signaling pathway	34/808	447/23012	2.2822e-05	0.000470205	0.000319312	Abl1/Ankrd17/Bcl2/Clec2i/Ddx3x/Dennd1b/Elf1/Fosl2/Foxp1/Gfi1/Gramd4/Irak1/Kit/Nckap1l/Otud4/Pde4b/Pde4d/Pik3r1/Plcg2/Prkd2/Pten/Ptprc/Pum1/Pum2/Rc3h1/Rps6ka3/Sppl3/Syk/Tnfaip3/Trim25/Usp9x/Wnk1/Zc3hav1/Zdhhc5	34
GO:0050867	positive regulation of cell activation	34/808	449/23012	2.50013e-05	0.000497988	0.000338179	Abl1/Abl2/Ap1g1/Arid1a/Arid1b/Arid2/Bcl2/Cbfb/Ccdc88b/Ccr2/Cd24a/Cdkn1a/Cebpa/Dock8/Flna/Flot2/Gata2/H2-Q4/H2-Q6/H2-Q7/Inpp5d/Lyst/Myb/Nckap1l/Ppp3ca/Ptprc/Rif1/Runx1/Sirpa/Smarca2/Spn/Stat5b/Syk/Zmiz1	34
GO:1901990	regulation of mitotic cell cycle phase transition	33/808	342/23012	1.75206e-07	1.20786e-05	8.20249e-06	Ankrd17/Arid1a/Arid1b/Arid2/Atm/Bcl2/Brd4/Ccnd2/Cdc14a/Cdc25a/Cdc73/Cdk6/Cdkn1a/Crebbp/Ctdsp2/Ddb1/Ddx3x/Dlg1/Eif4g1/Foxn3/Mad2l1/Mbtps1/Pbx1/Psme3/Pten/Rad21/Rgcc/Rptor/Sin3a/Smarca2/Taok1/Usp47/Zfp207	33
GO:1902105	regulation of leukocyte differentiation	33/808	358/23012	5.00615e-07	2.36866e-05	1.60853e-05	Abl1/Arid1a/Arid1b/Arid2/Asxl2/Cbfb/Ccl9/Ccr2/Cd24a/Cd44/Cdk6/Clec2i/Creb1/Ctnnb1/Foxp1/Gata2/Ikzf1/Inpp5d/Nckap1l/Pik3r1/Ppp3ca/Ptprc/Rassf2/Rc3h1/Rptor/Runx1/Smarca2/Stat5b/Syk/Trib1/Zeb1/Zfp608/Zmiz1	33
GO:1902903	regulation of supramolecular fiber organization	33/808	394/23012	4.11868e-06	0.000121835	8.2737e-05	Abl1/Akap13/Akap9/Arap1/Arfgef1/Arhgef2/Atxn7/Clasp1/Clec2i/Cyfip2/Dlg1/Dyrk1a/Emilin1/Ep300/Evl/Fchsd2/Flna/Gda/Nckap1l/Numa1/Pecam1/Pik3r1/Ppm1f/Pxn/Rgcc/Slain2/Specc1l/Sptan1/Sptbn1/Swap70/Taok1/Vasp/Vill	33
GO:0032970	regulation of actin filament-based process	33/808	403/23012	6.64108e-06	0.000185076	0.000125684	Abl1/Akap13/Akap9/Arap1/Arfgef1/Atp1a1/Atp2a2/Cd2ap/Celsr1/Clasp1/Clec2i/Cyfip2/Dlg1/Ep300/Evl/Fchsd2/Flna/Myh9/Nckap1l/Pde4b/Pde4d/Pecam1/Pik3r1/Ppm1f/Pxn/Rgcc/Specc1l/Sptan1/Sptbn1/Swap70/Taok1/Vasp/Vill	33
GO:0030900	forebrain development	33/808	424/23012	1.89182e-05	0.00041565	0.000282265	Adgrg1/Apaf1/Arid1a/Aspm/Celf1/Chd7/Creb1/Ctnnb1/Cxcr4/D16Ertd472e/Gak/Gata2/Herc1/Hif1a/Hmga2/Hook3/Htt/Ikzf1/Kdm2b/Lrp8/Ncam1/Nin/Nr4a2/Pcm1/Pcnt/Pten/Rbpj/Setd2/Sin3a/Sun2/Tacc1/Usp9x/Zmiz1	33
GO:0022613	ribonucleoprotein complex biogenesis	33/808	435/23012	3.1598e-05	0.00060184	0.000408704	Abce1/Adar/Ago2/Atm/Atr/Cdc73/Celf1/Celf2/Chd7/Cpsf7/Ddx17/Ddx21/Ddx3x/Dhx9/Eif2s3x/Heatr1/Isg20l2/Kri1/Luc7l2/Mbnl1/Mdn1/Pdcd11/Prpf39/Prpf8/Pten/Rbm5/Rnasel/Setx/Sfswap/Snrnp200/Srsf1/Utp20/Xpo1	33
GO:0002757	immune response-activating signaling pathway	33/808	437/23012	3.46013e-05	0.000651577	0.00044248	Abl1/Ankrd17/Bcl2/Clec2i/Ddx3x/Dennd1b/Elf1/Fosl2/Foxp1/Gfi1/Gramd4/Irak1/Nckap1l/Otud4/Pde4b/Pde4d/Pik3r1/Plcg2/Prkd2/Pten/Ptprc/Pum1/Pum2/Rc3h1/Rps6ka3/Sppl3/Syk/Tnfaip3/Trim25/Usp9x/Wnk1/Zc3hav1/Zdhhc5	33
GO:0001503	ossification	33/808	482/23012	0.00022216	0.00287613	0.00195316	Adar/Asxl2/Atf4/Bcl2/Cbfb/Cdk6/Cebpa/Ctnnb1/Ddx5/Fndc3b/Fosl2/Hif1a/Ipo7/Mapk14/Mef2d/Mia3/Nbr1/Nfe2/Nipbl/Pbx1/Ppp3ca/Rassf2/Rbpj/Rest/Runx1/Runx2/Sbno2/Setd2/Smad5/Sp1/Sp3/Suco/Xylt1	33
GO:0090068	positive regulation of cell cycle process	32/808	274/23012	2.89927e-09	5.68579e-07	3.86117e-07	Ankrd17/Azin1/Brd4/Ccnd2/Cdc14a/Cdc25a/Cdc73/Cep295/Crebbp/Ddx3x/Dync1h1/Eif4g1/Eif4g3/Igf1r/Insr/Mad2l1/Med1/Ncapd2/Ncaph2/Numa1/Pbx1/Phip/Plcg2/Rad21/Rgcc/Rptor/Sfpq/Sh2b1/Sin3a/Smc5/Spag5/Wnk1	32
GO:0010631	epithelial cell migration	32/808	327/23012	1.95285e-07	1.27659e-05	8.66918e-06	Abl1/Angpt1/Arsb/Atp2b4/Clasp1/Cxcr4/Evl/Foxp1/Gata2/Grn/Hif1a/Kit/Krit1/Lcn2/Macf1/Mia3/Myh9/Nr4a1/Nus1/Pecam1/Pik3cd/Plcg2/Plxnd1/Ppm1f/Prkd2/Pten/Pxn/Rgcc/Rreb1/S100a9/Sema4a/Sp1	32
GO:0090132	epithelium migration	32/808	329/23012	2.24278e-07	1.43078e-05	9.71634e-06	Abl1/Angpt1/Arsb/Atp2b4/Clasp1/Cxcr4/Evl/Foxp1/Gata2/Grn/Hif1a/Kit/Krit1/Lcn2/Macf1/Mia3/Myh9/Nr4a1/Nus1/Pecam1/Pik3cd/Plcg2/Plxnd1/Ppm1f/Prkd2/Pten/Pxn/Rgcc/Rreb1/S100a9/Sema4a/Sp1	32
GO:0090130	tissue migration	32/808	331/23012	2.5724e-07	1.51879e-05	1.0314e-05	Abl1/Angpt1/Arsb/Atp2b4/Clasp1/Cxcr4/Evl/Foxp1/Gata2/Grn/Hif1a/Kit/Krit1/Lcn2/Macf1/Mia3/Myh9/Nr4a1/Nus1/Pecam1/Pik3cd/Plcg2/Plxnd1/Ppm1f/Prkd2/Pten/Pxn/Rgcc/Rreb1/S100a9/Sema4a/Sp1	32
GO:0030100	regulation of endocytosis	32/808	341/23012	5.01019e-07	2.36866e-05	1.60853e-05	Abca2/Abca7/Abr/Angpt1/Ankrd13a/Ap2b1/Bcr/C3/Cbl/Cd2ap/Cfp/Dgkd/Dnm1l/Dock2/Fmr1/Gata2/Insr/Mctp1/Mib1/Myh9/Nckap1l/Nedd4/Plcg2/Ppp3ca/Pten/Ptprc/Rab27a/Rab31/Rin3/Sdcbp/Sirpa/Syk	32
GO:0042326	negative regulation of phosphorylation	32/808	371/23012	3.10958e-06	9.5566e-05	6.4898e-05	Abl1/Adar/Angpt1/Atxn7/Cbl/Cdk5rap1/Cdkn1a/Ctdsp2/Deptor/Dusp6/Eif4g1/Hexim1/Hipk3/Hmgcr/Ibtk/Insr/Ogt/Pde4d/Pecam1/Plec/Ppm1f/Ppp1r15b/Ppp2r5a/Pten/Ptprc/Rassf2/Sirpa/Sorl1/Tardbp/Tnfaip3/Trib1/Wnk1	32
GO:0009615	response to virus	32/808	382/23012	5.72385e-06	0.000162945	0.000110655	Adar/Atg12/Bcl2/Crebbp/Ddx17/Ddx21/Ddx3x/Dhx15/Dhx9/Dtx3l/Fmr1/Gbp7/Gramd4/H2-Q7/Hif1a/Il17ra/Ilf3/Ivns1abp/Lcn2/Lyst/Mapk14/Ptprc/Rnasel/Serinc3/Setd2/Sin3a/Spn/Tnfaip3/Trim25/Trim56/Wdfy4/Zc3hav1	32
GO:0043434	response to peptide hormone	32/808	396/23012	1.19389e-05	0.000294031	0.000199674	Atp2a2/C2cd5/Creb1/Ctnnb1/Igf1r/Insr/Mapk14/Marcks/Ncoa2/Nr4a1/Nr4a2/Ogt/Osbpl8/Phip/Pik3r1/Pip4k2b/Ppp3ca/Pten/Ptpre/Pxn/Rab31/Raf1/Scap/Sorl1/Sp1/Srsf5/Stat3/Stat5b/Uso1/Vps13c/Ywhag/Zfp106	32
GO:0050863	regulation of T cell activation	32/808	408/23012	2.16591e-05	0.000460583	0.000312778	Abl1/Abl2/Arid1a/Arid1b/Arid2/Cbfb/Ccdc88b/Ccr2/Cd24a/Cd44/Clec2i/Ctnnb1/Dlg1/Dock8/Flot2/H2-Q4/H2-Q6/H2-Q7/Nckap1l/Ppp3ca/Pten/Ptprc/Rc3h1/Runx1/Sirpa/Smarca2/Spn/Stat5b/Syk/Zeb1/Zfp608/Zmiz1	32
GO:0002833	positive regulation of response to biotic stimulus	32/808	410/23012	2.38492e-05	0.000480158	0.000326071	Ankrd17/Ap1g1/Cd24a/Ddx3x/Dhx9/Emilin1/Gbp7/Gfi1/Gramd4/Grn/H2-Q4/H2-Q6/H2-Q7/Hexim1/Irak1/Matr3/Med1/Otud4/Pik3r1/Plcg2/Pum1/Pum2/Rps6ka3/Sfpq/Sin3a/Stat5b/Syk/Tnfaip3/Trim25/Trim56/Zc3hav1/Zdhhc5	32
GO:0033674	positive regulation of kinase activity	32/808	420/23012	3.81391e-05	0.000698777	0.000474533	Abl1/Akap13/Angpt1/Atp2b4/Ccnd2/Cd24a/Cdk5rap1/Cdkn1a/Ddx3x/Dlg1/Ern1/Hmga2/Igf1r/Insr/Iqgap1/Irak1/Kit/Lmo4/Lrp8/Map2k7/Marcks/Osbpl8/Prrc1/Ptprc/Pxn/Ranbp2/Rassf2/Rgcc/Rptor/Syk/Tab2/Tiam1	32
GO:0002696	positive regulation of leukocyte activation	32/808	427/23012	5.2365e-05	0.000912082	0.000619387	Abl1/Abl2/Ap1g1/Arid1a/Arid1b/Arid2/Bcl2/Cbfb/Ccdc88b/Ccr2/Cd24a/Cdkn1a/Cebpa/Dock8/Flot2/Gata2/H2-Q4/H2-Q6/H2-Q7/Inpp5d/Lyst/Nckap1l/Ppp3ca/Ptprc/Rif1/Runx1/Sirpa/Smarca2/Spn/Stat5b/Syk/Zmiz1	32
GO:0006401	RNA catabolic process	31/808	295/23012	6.10561e-08	5.67179e-06	3.85167e-06	Ago2/Atm/Caprin1/Celf1/Cnot1/Cnot6/Cnot6l/Csde1/Ddx5/Dhx9/Fmr1/Fus/Larp1/Larp4b/Pabpc1/Pan3/Ptbp1/Pum1/Pum2/Qki/Rc3h1/Rnasel/Smg1/Smg7/Srsf1/Syncrip/Tardbp/Tnrc6b/Ythdf3/Zc3h4/Zc3hav1	31
GO:0042113	B cell activation	31/808	321/23012	4.04274e-07	2.14063e-05	1.45368e-05	Abl1/Adgrg3/Atm/Bcl2/Cd24a/Cdkn1a/Dock10/Dock11/Ep300/Fosl2/Foxp1/Ikzf1/Inpp5d/Irf2bp2/Kit/Msh6/Myb/Nckap1l/Pik3cd/Pik3r1/Plcg2/Pten/Ptprc/Rbpj/Rc3h1/Rif1/Sp3/Stat5b/Swap70/Syk/Tnfaip3	31
GO:0045927	positive regulation of growth	31/808	323/23012	4.6299e-07	2.29115e-05	1.5559e-05	Adam10/Bcl2/C3/Ccnd2/Celf1/Chd7/Creb1/Cxcr4/Ddx3x/Dlg1/Eif4g1/Eif4g2/Ep300/Golga4/Hmga2/Igf1r/Ikzf1/Insr/Itsn2/Kdm2b/Macf1/Mapk14/Ncam1/Nipbl/Ppm1f/Pum2/Rbpj/Rptor/Sdcbp/Stat5b/Usp47	31
GO:0022409	positive regulation of cell-cell adhesion	31/808	352/23012	2.87925e-06	9.12911e-05	6.1995e-05	Abl1/Abl2/Arid1a/Arid1b/Arid2/Cbfb/Ccdc88b/Ccr2/Cd24a/Cd44/Cited2/Dock8/Flot2/H2-Q4/H2-Q6/H2-Q7/Irak1/Itga4/Itga6/Nckap1l/Nfat5/Pde4d/Ppp3ca/Ptprc/Runx1/Sirpa/Smarca2/Spn/Stat5b/Syk/Zmiz1	31
GO:0006979	response to oxidative stress	31/808	388/23012	2.02936e-05	0.000436808	0.000296633	Abl1/Atf4/Atm/Atp13a2/Atp2a2/Atrn/Bcl2/Ep300/Ermp1/Foxo3/Foxp1/Fut8/Hif1a/Hk3/Lcn2/Mctp1/Nfe2l1/Nr4a2/Oxr1/Oxsr1/Ppp1r15b/Psap/Setx/Sin3a/Sirpa/Sp1/Stk26/Tnfaip3/Trim25/Txnrd1/Usp25	31
GO:1990778	protein localization to cell periphery	31/808	399/23012	3.47015e-05	0.000651577	0.00044248	Abca2/Adam10/Atp2b4/C2cd5/Cltc/Csnk2a1/Dlg1/Eif4g1/Fcho2/Flna/Flot2/Gak/Golga4/Hectd1/Kif1b/Macf1/Neto2/Numa1/Ogt/Pik3r1/Ppp1r9b/Ppp2r5a/Rab31/Rab8b/Rapgef6/Sec16a/Slmap/Sorl1/Sptbn1/Wnk1/Zdhhc5	31
GO:0051098	regulation of binding	31/808	403/23012	4.19093e-05	0.000765207	0.000519645	Abl1/Abl2/Angpt1/Atp2a2/Atp2a3/Atr/Brd4/Cdkn1a/Ctnnb1/Dhx9/Dot1l/Dtx3l/Eif4g1/Ep300/Fmr1/Hipk1/Hipk2/Hipk3/Hmga2/Itga4/Krit1/Mark2/Nsd1/Plxnd1/Ppp3ca/Rest/Sorl1/Sppl3/Tiam1/Tnks/Usp9x	31
GO:0009314	response to radiation	31/808	432/23012	0.00014987	0.00209384	0.00142191	Abca7/Abl2/Atm/Atr/Bcl2/Ccnd2/Cdc25a/Cdkn1a/Creb1/Crebbp/Ddb1/Ep300/Hif1a/Hmgcr/Htt/Ints7/Kit/Kmt2a/Map2k7/Mapk14/Msh6/N4bp1/Nedd4/Nipbl/Per1/Per3/Pik3r1/Ptprc/Rnf4/Usp47/Zzef1	31
GO:0051090	regulation of DNA-binding transcription factor activity	31/808	435/23012	0.000169477	0.00231881	0.00157469	Adgrg3/Arhgef2/Cflar/Crebbp/Ctnnb1/Dhx9/Ep300/Flna/Flot2/Gfi1/Hipk2/Hmga2/Igf1r/Irak1/Kat6a/Kdm5a/Kit/Lrp8/Med13/Pbx1/Plcg2/Ppp3ca/Prkd2/Pten/Rgcc/Stat3/Syk/Tnfaip3/Trib1/Trim25/Usp7	31
GO:2001233	regulation of apoptotic signaling pathway	31/808	437/23012	0.000183793	0.00245753	0.00166889	Apaf1/Atf4/Bcl2/Bclaf1/Birc6/Cd44/Cflar/Ctnnb1/Ddx3x/Deptor/Dnm1l/Fem1b/Hif1a/Htt/Hyou1/Itga6/Ivns1abp/Kdm6a/Madd/Nr4a2/Phip/Psme3/Pten/Ptprc/Raf1/Rb1cc1/S100a9/Serinc3/Sfpq/Tnfaip3/Usp47	31
GO:0043161	proteasome-mediated ubiquitin-dependent protein catabolic process	31/808	449/23012	0.000294737	0.00351494	0.00238697	Anapc1/Ankib1/Arih1/Armc8/Canx/Cbfa2t3/Cd2ap/Ctnnb1/Ddb1/Dtx4/Fbxo33/Fem1b/Hectd1/Herc2/Hsp90b1/Man1a/N4bp1/Ogt/Rmnd5a/Rnf4/Senp1/Trib1/Trim25/Trip12/Ube3a/Usp38/Usp7/Usp9x/Wdr26/Xpo1/Znrf2	31
GO:0043484	regulation of RNA splicing	30/808	186/23012	2.92223e-12	2.57886e-09	1.75128e-09	Atxn7/Ccnl1/Celf1/Celf2/Clk1/Ddx17/Ddx5/Dyrk1a/Ern1/Fmr1/Fus/Hnrnph1/Mbnl1/Pik3r1/Ptbp1/Ptbp3/Qki/Rbm12/Rbm5/Rest/Setx/Sf1/Sfswap/Son/Srsf1/Srsf5/Supt20/Tia1/Trrap/Usp22	30
GO:0007623	circadian rhythm	30/808	228/23012	5.22632e-10	1.81191e-07	1.23045e-07	Atf4/Creb1/Ddb1/Ddx5/Dhx9/Dyrk1a/Ep300/Gfpt1/Huwe1/Kdm2a/Kdm5a/Kdm5b/Kdm5c/Kmt2a/Mycbp2/Ncoa2/Nrip1/Ogt/Per1/Per3/Pten/Rai1/Setx/Sfpq/Sin3a/Suv39h2/Tardbp/Ube3a/Usp7/Usp9x	30
GO:0040029	epigenetic regulation of gene expression	30/808	229/23012	5.81727e-10	1.81191e-07	1.23045e-07	Ddb1/Dnmt3a/Dyrk1a/Ep300/Glyr1/Hmga2/Jarid2/Kcnq1ot1/Kdm2a/Kdm5a/Kmt2a/Kmt2d/L3mbtl3/Msl1/Msl2/Mtf2/Ogt/Phf2/Rif1/Samd1/Sin3a/Suv39h2/Tet3/Trip12/Tsix/Ubr5/Usp7/Wdhd1/Xist/Zfp445	30
GO:0006402	mRNA catabolic process	30/808	247/23012	3.59704e-09	6.80226e-07	4.61936e-07	Ago2/Atm/Caprin1/Celf1/Cnot1/Cnot6/Cnot6l/Csde1/Ddx5/Dhx9/Fmr1/Fus/Larp1/Larp4b/Pabpc1/Pan3/Ptbp1/Pum1/Pum2/Qki/Rc3h1/Rnasel/Smg1/Smg7/Srsf1/Syncrip/Tardbp/Tnrc6b/Ythdf3/Zc3hav1	30
GO:0030522	intracellular receptor signaling pathway	30/808	328/23012	1.92579e-06	6.69717e-05	4.54799e-05	Ankrd17/Arid1a/Asxl2/Cited2/Cnot1/Ddx17/Ddx3x/Ddx5/Ep300/Foxp1/Gramd4/Hmga2/Kdm3a/Klf9/Kmt2d/Med1/Ncoa2/Nedd4/Per1/Plcg2/Pum1/Pum2/Safb2/Stat3/Tnfaip3/Trim25/Ube3a/Ubr5/Zc3hav1/Zmiz1	30
GO:0002366	leukocyte activation involved in immune response	30/808	331/23012	2.32011e-06	7.67812e-05	5.21415e-05	Abl1/Abr/Ap1g1/Bcr/Ccr2/Dock10/Dock11/Dock2/Foxp1/Gata2/Grn/Kit/Kmt2a/Lcp1/Msh6/Myb/Nckap1l/Plcg2/Ptprc/Rab27a/Rab44/Rc3h1/Rif1/Sbno2/Sema4a/Spn/Stat3/Swap70/Syk/Tnfaip3	30
GO:0016311	dephosphorylation	30/808	333/23012	2.62296e-06	8.46863e-05	5.75097e-05	Bcl2/Cdc14a/Cdc25a/Ctdsp2/Dusp6/Hsp90b1/Htt/Inpp5d/Iqgap1/Mgat5/Mprip/Mtmr3/Nckap1l/Ppm1f/Ppp1r12a/Ppp1r15b/Ppp1r9b/Ppp2r5a/Ppp2r5e/Ppp3ca/Ppp6r1/Ppp6r3/Ptbp1/Pten/Ptpn7/Ptprc/Ptpre/Pxylp1/Sppl3/Swap70	30
GO:0002263	cell activation involved in immune response	30/808	335/23012	2.96183e-06	9.22522e-05	6.26477e-05	Abl1/Abr/Ap1g1/Bcr/Ccr2/Dock10/Dock11/Dock2/Foxp1/Gata2/Grn/Kit/Kmt2a/Lcp1/Msh6/Myb/Nckap1l/Plcg2/Ptprc/Rab27a/Rab44/Rc3h1/Rif1/Sbno2/Sema4a/Spn/Stat3/Swap70/Syk/Tnfaip3	30
GO:0007548	sex differentiation	30/808	335/23012	2.96183e-06	9.22522e-05	6.26477e-05	Adgrg1/Akap9/Angpt1/Aspm/Atm/Bcl2/Chd7/Cited2/Ctnnb1/Dach1/Dhcr24/Ermp1/Flna/Fndc3a/Foxo3/Hmga2/Insr/Jmjd1c/Kit/Myh9/Nipbl/Nrip1/Pbx1/Pde4d/Runx1/Safb2/Sf1/Smad5/Stat5b/Ube3a	30
GO:0040013	negative regulation of locomotion	30/808	359/23012	1.16682e-05	0.000288838	0.000196147	Abr/Adgrg1/Adipor2/Arid2/Arrdc3/Atp2b4/Bcl2/Bcr/Cited2/Clasp1/Dach1/Emilin1/Evl/Krit1/Mctp1/Mia3/Myh9/Nisch/Ogt/Osbpl8/Pten/Rgcc/Rin3/Sema4a/Sin3a/Spint2/Stat3/Stk26/Trib1/Zmynd8	30
GO:0051251	positive regulation of lymphocyte activation	30/808	364/23012	1.52337e-05	0.000349188	0.000237131	Abl1/Abl2/Ap1g1/Arid1a/Arid1b/Arid2/Bcl2/Cbfb/Ccdc88b/Ccr2/Cd24a/Cdkn1a/Dock8/Flot2/H2-Q4/H2-Q6/H2-Q7/Inpp5d/Lyst/Nckap1l/Ppp3ca/Ptprc/Rif1/Runx1/Sirpa/Smarca2/Spn/Stat5b/Syk/Zmiz1	30
GO:0070661	leukocyte proliferation	30/808	423/23012	0.000232915	0.00294341	0.00199884	Abl1/Atm/Bcl2/Ccdc88b/Ccr2/Cd24a/Cd44/Cdkn1a/Clec2i/Ctnnb1/Cxcr4/Dlg1/Dock2/Dock8/Fosl2/H2-Q4/H2-Q6/H2-Q7/Impdh1/Inpp5d/Kit/Nckap1l/Ppp3ca/Pten/Ptprc/Rc3h1/Satb1/Spn/Stat5b/Syk	30
GO:0006935	chemotaxis	30/808	455/23012	0.000777733	0.00732758	0.0049761	Adam10/Angpt1/Ccl9/Ccr2/Creb1/Csf3r/Cxcr4/Dnm1l/Dock2/Il17ra/Kit/Lyst/Mycbp2/Myo9b/Nckap1l/Nr4a1/Oxsr1/Pde4b/Pde4d/Pik3cd/Plec/Ppm1f/Prkd2/Rin3/S100a9/Sema4a/Swap70/Syk/Tiam1/Wnk1	30
GO:0042330	taxis	30/808	457/23012	0.00083405	0.00773455	0.00525246	Adam10/Angpt1/Ccl9/Ccr2/Creb1/Csf3r/Cxcr4/Dnm1l/Dock2/Il17ra/Kit/Lyst/Mycbp2/Myo9b/Nckap1l/Nr4a1/Oxsr1/Pde4b/Pde4d/Pik3cd/Plec/Ppm1f/Prkd2/Rin3/S100a9/Sema4a/Swap70/Syk/Tiam1/Wnk1	30
GO:0016055	Wnt signaling pathway	30/808	460/23012	0.000925215	0.00827536	0.00561973	Abl1/Abl2/Aspm/Ccdc88c/Cd44/Cdc73/Celsr1/Chd8/Csnk2a1/Ctnnb1/Ddb1/Ddx3x/Foxo3/Hmga2/Macf1/Mapk14/Mark2/Pten/Rbpj/Rnf213/Tiam1/Tle4/Tnfaip3/Tnks/Tnks2/Ubr5/Usp47/Wnk1/Xiap/Zranb1	30
GO:0002697	regulation of immune effector process	30/808	461/23012	0.00095748	0.00845741	0.00574335	Abr/Angpt1/Ankrd17/Ap1g1/Bcr/C3/Ccr2/Cd24a/Cfp/Ddx21/Dennd1b/Foxp1/Gata2/Grn/H2-Q4/H2-Q6/H2-Q7/Kit/Ncf1/Nckap1l/Plcg2/Pten/Ptprc/Rc3h1/Rif1/Spn/Stat5b/Syk/Tap1/Tnfaip3	30
GO:0198738	cell-cell signaling by wnt	30/808	462/23012	0.000990723	0.00869963	0.00590785	Abl1/Abl2/Aspm/Ccdc88c/Cd44/Cdc73/Celsr1/Chd8/Csnk2a1/Ctnnb1/Ddb1/Ddx3x/Foxo3/Hmga2/Macf1/Mapk14/Mark2/Pten/Rbpj/Rnf213/Tiam1/Tle4/Tnfaip3/Tnks/Tnks2/Ubr5/Usp47/Wnk1/Xiap/Zranb1	30
GO:0002262	myeloid cell homeostasis	29/808	215/23012	5.61904e-10	1.81191e-07	1.23045e-07	Adar/Ccr2/Cd24a/Cd44/Cdk6/Cflar/Cited2/Foxo3/Gata2/Hif1a/Ikzf1/Inpp5d/Kit/L3mbtl3/Mapk14/Med1/Myb/Nckap1l/Nfe2l1/Pde4b/Pik3cd/Ptbp3/Rcor1/Senp1/Smad5/Sp1/Sp3/Stat3/Stat5b	29
GO:0046777	protein autophosphorylation	29/808	238/23012	6.08026e-09	8.78842e-07	5.96814e-07	Abl1/Atm/Atp13a2/Atr/Bcr/Brd4/Clk1/Csnk2a1/Ddx3x/Dyrk1a/Ern1/Igf1r/Insr/Iqgap1/Irak1/Kit/Mapk14/Mark2/Oxsr1/Prkd2/Ptprc/Rassf2/Smg1/Stk17b/Stk26/Syk/Taok1/Uhmk1/Wnk1	29
GO:0002520	immune system development	29/808	258/23012	3.7456e-08	3.81403e-06	2.59008e-06	Abl1/Adar/Atm/Bcl2/Cited2/Ctnnb1/Foxp1/H2-Q4/H2-Q6/H2-Q7/Ikzf1/Jarid2/Kmt2a/Lmo4/Mcm3ap/Msh6/Myb/Nfatc3/Pbx1/Ptprc/Raf1/Rc3h1/Rif1/Runx1/Spns2/Stat5b/Swap70/Tet2/Tnfaip3	29
GO:0002573	myeloid leukocyte differentiation	29/808	269/23012	9.347e-08	7.38692e-06	5.01639e-06	Asxl2/Cbfa2t3/Ccl9/Cdk6/Cebpa/Cited2/Clec2i/Creb1/Ctnnb1/Fasn/Fosl2/Foxp1/Gata2/Ikzf1/Inpp5d/Kit/L3mbtl3/Lbr/Mapk14/Med1/Pik3r1/Ppp3ca/Rassf2/Rbpj/Rptor/Runx1/Sbno2/Sp3/Trib1	29
GO:0022604	regulation of cell morphogenesis	29/808	277/23012	1.75648e-07	1.20786e-05	8.20249e-06	Actr2/Ankrd27/Arap1/Arhgap15/Brwd1/Caprin1/Cd44/Cux1/Cxcr4/Dlg1/Dnm1l/Itsn2/Kit/Larp4/Lrp8/Macf1/Marcks/Mark2/Myh9/Pdzd8/Phip/Plxnc1/Plxnd1/Pten/Pxn/Rreb1/Sema4a/Tiam1/Zranb1	29
GO:0033002	muscle cell proliferation	29/808	279/23012	2.04778e-07	1.32232e-05	8.97975e-06	Abcc4/Angpt1/Arid2/Calcrl/Ccnd2/Cdkn1a/Cflar/Cited2/Ctnnb1/Ern1/Foxp1/Hif1a/Hmgcr/Igf1r/Irak1/Jarid2/Mapk14/Mef2d/Myb/Ncam1/Pde4d/Pik3r1/Pten/Rbpj/Sf1/Stat3/Stat5b/Tnfaip3/Trib1	29
[truncated: 5,183 more rows]
