# Supplementary material for: Competition shapes the landscape of X-chromosome-linked genetic diversity
Source: Nat Genet. 2024 Jul 26;56(8):1678–88. doi: 10.1038/s41588-024-01840-5 (PMC11319201; doi:10.1038/s41588-024-01840-5)
Supplement: Supplementary file 6 — Marker genes for the annotation of lineage-primed progenitors. [file 41588_2024_1840_MOESM6_ESM.csv]

HSC	Lymphoid-primed	Mega-primed	Ery-primed	G/M-primed
Ifitm1	Vpreb3	Pf4	Car1	Mpo
Ifitm3	Vpreb1	Rap1b	Car2	Elane
Mpl	Ighm	Tmsb4x	Fam132a	Prtn3
Procr	Cd79a	Itga2b	Aqp1	Plac8
Mycn	Dntt	Pbx1	Hspe1	Ctsg
Ly6a	Igll1	Cd9	Ermap	Gstm1
Mllt3	Ebf1	Plek	Rhd	Pgam1
Socs2
Tgm2
H2-K1
Lrrc16a
Ctla2a
Ctla2b
Lmo2
Adgrg1
Esam
