# Supplementary material for: Competition shapes the landscape of X-chromosome-linked genetic diversity
Source: Nat Genet. 2024 Jul 26;56(8):1678–88. doi: 10.1038/s41588-024-01840-5 (PMC11319201; doi:10.1038/s41588-024-01840-5)
Supplement: Supplementary file 7 — Numerical source data. [file 41588_2024_1840_MOESM7_ESM.xlsx]

## Sheet: Fig1b
	min	0.25	0.5	0.75	Max
SNPs in coding regions	14	275	318	413	528
Non-syn SNPs	10	133	156	193	263
Non-syn SNPs exc. escapees	3	113	134	165	232
