# Supplementary material for: Competition shapes the landscape of X-chromosome-linked genetic diversity
Source: Nat Genet. 2024 Jul 26;56(8):1678–88. doi: 10.1038/s41588-024-01840-5 (PMC11319201; doi:10.1038/s41588-024-01840-5)
Supplement: Supplementary file 8 — Statistical source data. [file 41588_2024_1840_MOESM8_ESM.xlsx]

## Sheet: Fig_2_b
Tissues
Xwt XR370Q	Brain		Gut		Heart		Kidney		Muscle		Blood
	% WT	% R370Q	% WT	% R370Q	% WT	% R370Q	% WT	% R370Q	% WT	% R370Q	% WT	% R370Q
Mouse 1	34	66	51	49	37	63	55	45	100	0	99	1
Mouse 2	36	64	26	74	49	51	72	28	95	5	97	3
Mouse 3	63	37	39	61	39	61	43	57	82	18	99	1
Mouse 4	15	85	76	24	48	52	52	48	57	43
Mouse 5	57	43	72	28	31	69	87	13	100	0
Mouse 6					36	64			91	9
Mouse 7					40	60			92	8
Mouse 8					42	58			85	15
Mouse 9					27	73
Xwt XW334A	Brain
	% WT	% W334A
Mouse 1	34	66
Mouse 2	51	49
Mouse 3	29	71
Mouse 4	66	34
Mouse 5	59	41

## Sheet: Fig_2_ciii
Fig 2ciii
Xwt XW334A	B cells		CD4 T cells
	% WT	% W334A	% WT	% W334A
Mouse 1	100	0	100	0
Mouse 2	100	0	100	0
Mouse 3	100	0	100	0
Mouse 4	98	2	100	0
Mouse 5	100	0	100	0
Mouse 6	100	0	100	0
Xwt XR370Q	B cells		CD4 T cells
	% WT	% R370Q	% WT	% R370Q
Mouse 1	100	0	100	0
Mouse 2	100	0	100	0
Mouse 3	100	0	100	0

## Sheet: Fig_2_eiii
Thymus
Xwt XW334A	DN		DP		CD4 SP		CD8 SP
	% WT	% W334A	% WT	% W334A	% WT	% W334A	% WT	% W334A
Mouse 1	100	0	100	0	100	0	100	0
Xwt XR370Q	DN		DP		CD4 SP		CD8 SP
	% WT	% R370Q	% WT	% R370Q	% WT	% R370Q	% WT	% R370Q
Mouse 1	100	0	100	0	100	0	100	0
Mouse 2	100	0	100	0	100	0	100	0
Mouse 3	100	0	100	0	100	0	100	0

## Sheet: Fig_2_fiii
Xwt XW334A
Bone marrow	LSK		c-kit		CLP
	% WT	% W334A	% WT	% W334A	% WT	% W334A
Mouse 1	93	7	64	36
Mouse 2	53	47	47	53
Mouse 3	48	52	57	43
Mouse 4	58	42	68	33
Mouse 5	97	4	86	14
Mouse 6	68	32	66	34
Mouse 7	68	32	64	36
Mouse 8	43	57	57	43
Mouse 9	71	29	54	46
Mouse 10	94	6	78	22
Mouse 11	55	45	57	43	69	31
Mouse 12	64	36	59	41	71	29
Mouse 13	61	39	49	51	78	22
Xwt XR370Q
	LSK		c-kit		CLP
	% WT	% R370Q	% WT	% R370Q	% WT	% R370Q
Mouse 1	88	12	86	14	87	13
Mouse 2	73	27	81	19	36	64
Mouse 3	91	9	96	4	94	6
