# Supplementary material for: Competition shapes the landscape of X-chromosome-linked genetic diversity
Source: Nat Genet. 2024 Jul 26;56(8):1678–88. doi: 10.1038/s41588-024-01840-5 (PMC11319201; doi:10.1038/s41588-024-01840-5)
Supplement: Supplementary file 9 — Statistical source data. [file 41588_2024_1840_MOESM9_ESM.xlsx]

## Sheet: Fig_3_e
	log2 FC variant/WT	FDR
HSC	0.382325	0.003996
Lymph-primed	-0.214905	0.00799201
Adv.Lymph-primed	-0.720578	0.000999001
GM-primed	0.169431	0.000999001
Ery-primed	0.153285	0.000999001
Mega-primed	0.40892	0.000999001
