# Supplementary material for: Competition shapes the landscape of X-chromosome-linked genetic diversity
Source: Nat Genet. 2024 Jul 26;56(8):1678–88. doi: 10.1038/s41588-024-01840-5 (PMC11319201; doi:10.1038/s41588-024-01840-5)
Supplement: Supplementary file 10 — Statistical source data. [file 41588_2024_1840_MOESM10_ESM.xlsx]

## Sheet: Fig_4_a
Thymus
	Wt female	Wt male	R370Q female	R370Q male
Mouse 1	228600000	78750000	204375000	104000000
Mouse 2	162000000	54500000	252500000	64000000
Mouse 3	258000000	175000000	140000000	167662500
Mouse 4		109560000	145000000	107692500
Mouse 5		144375000	103125000	85625000
Mouse 6		121875000		93125000

## Sheet: Fig_4_b
Lymph nodes
	Wt female	Wt male	R370Q female	R370Q male
Mouse 1	21800000	14107500	16830000	18240000
Mouse 2	17600000	37060000	17900000	3.63133e+07
Mouse 3	18300000	26880000	35010000	19200000
Mouse 4		16560000	28000000	16560000
Mouse 5		17800000	14000000	41400000
Mouse 6		18600000		8700000
