# Supplementary material for: Competition shapes the landscape of X-chromosome-linked genetic diversity
Source: Nat Genet. 2024 Jul 26;56(8):1678–88. doi: 10.1038/s41588-024-01840-5 (PMC11319201; doi:10.1038/s41588-024-01840-5)
Supplement: Supplementary file 11 — Statistical source data. [file 41588_2024_1840_MOESM11_ESM.xlsx]

## Sheet: Fig_5_c
Lymph nodes
	Stag2lox Stag2 R370Q	Stag2ko Stag2 R370Q
Mouse 1	20625000	24375000
Mouse 2	17125000	15240000
Mouse 3	21060000	35850000
Mouse 4	24025000	22350000

## Sheet: Fig_5_d
Thymus
	Stag2lox Stag2 R370Q	Stag2ko Stag2 R370Q
Mouse 1	135750000	102000000
Mouse 2	139500000	69750000
Mouse 3	165200000	223200000
Mouse 4	162400000	174750000
