# Supplementary material for: Competition shapes the landscape of X-chromosome-linked genetic diversity
Source: Nat Genet. 2024 Jul 26;56(8):1678–88. doi: 10.1038/s41588-024-01840-5 (PMC11319201; doi:10.1038/s41588-024-01840-5)
Supplement: Supplementary file 12 — Statistical source data. [file 41588_2024_1840_MOESM12_ESM.xlsx]

## Sheet: Extended_Figure_4_c
	% WT		% R370Q
	Replicate 1	Replicate 2	Replicate 1	Replicate 2
100% wt	100	100	0	0
90% wt	94	97	6	3
75% wt	67	81	33	19
50 % wt	38	50	62	50
25% wt	12	24	88	76
10% wt	1	4	99	96
100 % mut	0	0	100	100
