# Supplementary material for: Competition shapes the landscape of X-chromosome-linked genetic diversity
Source: Nat Genet. 2024 Jul 26;56(8):1678–88. doi: 10.1038/s41588-024-01840-5 (PMC11319201; doi:10.1038/s41588-024-01840-5)
Supplement: Supplementary file 13 — Statistical source data. [file 41588_2024_1840_MOESM13_ESM.xlsx]

## Sheet: Extended_Data_Fig6
Xwt XR370Q
Bone marrow	LSK		c-kit
	% WT	% R370Q	% WT	% R370Q
	75	25	73	27
Thymus	DN		DP		CD4 SP		CD8 SP
	% WT	% R370Q	% WT	% R370Q	% WT	% R370Q	% WT	% R370Q
	100	0	100	0	100	0	100	0
Lymph nodes	CD8
	% WT	% R370Q
	100	0
