# Supplementary material for: Competition shapes the landscape of X-chromosome-linked genetic diversity
Source: Nat Genet. 2024 Jul 26;56(8):1678–88. doi: 10.1038/s41588-024-01840-5 (PMC11319201; doi:10.1038/s41588-024-01840-5)
Supplement: Supplementary file 14 — Statistical source data. [file 41588_2024_1840_MOESM14_ESM.xlsx]

## Sheet: Extended_Data_Fig7
Xwt XW334A
	Pro-B		Pre-B		Immature B
	% WT	% W334A	% WT	% W334A	% WT	% W334A
Mouse 1	100	0	100	0	100	0
Mouse 2	100	0	100	0	100	0
	Granulocytes		Monocytes
	% WT	% W334A	% WT	% W334A
Mouse 1	87	13	84	16
Mouse 2	64	36	60	40
