# Supplementary material for: Competition shapes the landscape of X-chromosome-linked genetic diversity
Source: Nat Genet. 2024 Jul 26;56(8):1678–88. doi: 10.1038/s41588-024-01840-5 (PMC11319201; doi:10.1038/s41588-024-01840-5)
Supplement: Supplementary file 16 — Statistical source data. [file 41588_2024_1840_MOESM16_ESM.xlsx]

## Sheet: Extended_Data_Fig_9_b
	IgM (ng/ul)	IgG2a (ng/ul)	IgG2b (ng/ul)	IgG3 (ng/ul)
WT Mice 1	161	3	25	139
WT Mice 2	80	39	165	67
WT Mice 3	362	32	50	212
WT Mice 4	283	1	20	290
R370Q Mice 1	397	14	131	239
R370Q Mice 2	445	9	44	86
R370Q Mice 3	435	11	63	264
R370Q Mice 4	111	7	29	61

## Sheet: Extended_Data_Fig_9_c
Cd4 activation									Cd4 proliferation
aTCRb Conc (ng/mL)	Wt			R370Q						Wt			R370Q
	Mouse1	Mouse2	Mouse3	Mouse1	Mouse2	Mouse3			No. of divisions	Mouse1	Mouse2	Mouse3	Mouse1	Mouse2	Mouse3
0	8.85	5.39	2.15	4.76	4.55	2.49			0	0.24	0.41	0.79	0.22	0.14	3.85
1	4.7	3.46	1.94	3.09	3.67	2.87			1	1.88	13.3	15.3	1.86	1.97	43.8
3	6.57	12.4	5.04	7.47	7.42	2.57			2	8.55	28.2	23.3	8.71	9.21	24.3
5	15	24.4	7.95	17.2	12.4	14.4			3	46.1	42.1	29.6	42.6	41.8	17.9
10	37.2	59.3	36.4	43.6	48.9	26.9			4	41.1	15.4	26.5	42.7	43.7	8.56
30	83	88.4	71.3	80	84.1	80.2			5	1.98	0.64	4.13	3.58	3.07	1.46
50	92.6	91.8	80.5	90.3	94.3	85.1
100	95	95	92.1	96.2	97.7	94
300	96.8	96.9	95.7	97.8	98.7	94.8
500	96.5	97.4	92.4	98.2	98	94.5
1000	97	97.9	90.5	97.9	98.5	90.6
Cd8 activation									Cd8 proliferation
aTCRb Conc (ng/mL)	Wt			R370Q						Wt			R370Q
	Mouse1	Mouse2	Mouse3	Mouse1	Mouse2	Mouse3			No. of divisions	Mouse1	Mouse2	Mouse3	Mouse1	Mouse2	Mouse3
0	4.01	8.25	1.5	4.18	2.88	1.73			0	2.13	0.87	0.42	1.86	1.39	1.69
1	1.43	2.16	1.37	1.79	2.06	2.01			1	1.58	2.33	3.1	2.22	2.59	15.3
3	3.46	4.92	1.57	1.9	2.56	2.23			2	10.2	11.7	4.88	8.92	6.86	16.4
5	4.93	4.85	1.09	3.35	4.63	2.6			3	27.3	32	16.8	35.5	36.1	28.8
10	8.56	10.8	2.73	6.91	6.94	4.49			4	46.7	45.4	37.4	45.3	45.7	29.9
30	37.9	49.4	9.97	26.6	29.6	15.9			5	10.9	8	36.4	5.93	7.34	7.38
50	43.2	73	17.7	43.3	52.3	23.2
100	67.6	81.9	48.6	73.5	79.9	59
300	85.3	91.2	86.9	88.6	94.8	83.8
500	85.5	91.6	83.9	89.9	92.3	89.6
1000	87.9	91.2	79.3	91.7	94.9	81.5
